# Supplementary material for: Transcriptomic dissection reveals wide spread differential expression in chickpea during early time points of Fusarium oxysporum f. sp. ciceri Race 1 attack
Source: PLoS One. 2017 May 25;12(5):e0178164. doi: 10.1371/journal.pone.0178164 (PMC5460890; doi:10.1371/journal.pone.0178164)
Supplement: S1 Table — Table containing read statistics of JC, J4, WC, and W4. (XLS) [file pone.0178164.s007.xls]

## Sheet: Sheet1
S1 Table. Read Statistics
Sample details	Sample-J4	Sample-JC	Sample-W4	Sample-WC
Fastq file size	16.03 GB	10.84 GB	9.41 GB	10.87 GB
Maximum Read Length	100	100	100	100
Minimum Read Length	50	50	50	50
Mean Read Length	99	99	99	99
Total Number of Reads	135.41 millions	92.4 millions	79.67 millions	91.78 millions
Total Number of Processed Reads	132.55	89.6	77.84	89.86
Percentage of HQ Bases	0.9788	0.9696	0.977	0.979
Percentage of Reads with Non-ATGC Characters	0.095%	0.100%	0.098%	0.099%
