# Supplementary material for: Transcriptomic dissection reveals wide spread differential expression in chickpea during early time points of Fusarium oxysporum f. sp. ciceri Race 1 attack
Source: PLoS One. 2017 May 25;12(5):e0178164. doi: 10.1371/journal.pone.0178164 (PMC5460890; doi:10.1371/journal.pone.0178164)
Supplement: S2 Table — Table containing contig statistics of JC, J4, WC, and W4. (XLS) [file pone.0178164.s008.xls]

## Sheet: Sheet1
S2 Table. Contigs Statistics
Contig details	Sample J4	Sample JC	Sample W4	Sample WC
Maximum Contig Length	12235	5861	12125	14212
Minimum Contig Length	105	105	101	100
Median Contig Length	329	852	738.5	248.5
Percentage of Non-ATGC Characters	0.032	0.022	0.035	0.024
Contigs >= 100 bp	79375	45341	59828	58650
Contigs >= 200 bp	58497	34748	45889	43243
Contigs >= 500 bp	33880	21138	28295	23891
Contigs >= 1 Kbp	17072	11403	15384	11466
Contigs >= 10 Kbp	3	0	6	3
N50 value	1191	1267	1337	1094
Number of reads used	108138886	75182803	67429349	77456011
Total number of reads	132559556	89602488	77846912	89861652
Percentage of reads used	81.5776	83.907	86.6179	86.1947
