# Supplementary material for: Transcriptomic dissection reveals wide spread differential expression in chickpea during early time points of Fusarium oxysporum f. sp. ciceri Race 1 attack
Source: PLoS One. 2017 May 25;12(5):e0178164. doi: 10.1371/journal.pone.0178164 (PMC5460890; doi:10.1371/journal.pone.0178164)
Supplement: S3 Table — Table containing transcript statistics of JC, J4, WC, and W4. (XLS) [file pone.0178164.s009.xls]

## Sheet: Sheet1
S3 Table.Transcripts Statistics
Transcript details	Sample J4	Sample JC	Sample W4	Sample WC
HashLength	53	53	51	45
Transcripts Generated	77770	51366	62713	53993
Maximum Transcript Length	19296	9015	15674	18215
Minimum Transcript Length	200	200	200	200
Median Transcript Length	2169	3409	3290	4833
Total Transcripts Length	12,62,22,089	7,63,17,159	9,97,51,880	9,23,16,657
Percentage of Non-ATGC Characters	0.004	0.005	0.003	0.007
Transcripts >= 200 bp	77770	51366	62713	53993
Transcripts >= 500 bp	61163	41346	49597	45907
Transcripts >= 1 Kbp	47863	32146	38248	36845
Transcripts >= 3 Kbp	10069	4353	7680	6830
Transcripts >= 5 Kbp	1538	308	1187	1098
Transcripts >= 7 Kbp	332	12	226	258
Transcripts >= 9 Kbp	90	1	54	71
Transcripts >= 10 Kbp	66	0	36	51
N50 value	2337	2031	2273	2270
Number of reads used	127559270	85833042	74961760	87974826
Total number of reads	132559556	89602488	77846912	89861652
Percentage of reads used	96.2279	95.7931	96.2938	97.9003
