# Supplementary material for: Transcriptomic dissection reveals wide spread differential expression in chickpea during early time points of Fusarium oxysporum f. sp. ciceri Race 1 attack
Source: PLoS One. 2017 May 25;12(5):e0178164. doi: 10.1371/journal.pone.0178164 (PMC5460890; doi:10.1371/journal.pone.0178164)
Supplement: S4 Table — Table containing representative transcript number and sizes between of JC and J4, WC and W4 respectively. (XLS) [file pone.0178164.s010.xls]

## Sheet: Sheet1
S4 Table. List of Representative transcripts
	JC	J4	J Representative transcript	WC	W4	W Representative transcript
Number of Transcripts	51366	77770	85915	53993	62713	75626
Maximum length of transcripts	9015	19296	19296	18215	15674	18215
Minimum length of transcripts	200	200	200	200	200	200
Total transcript length (bases)	76317159	126222089	133288357	92316657	99751880	119498131
Number of Ns	4037	4534	5535	6085	3099	4968
Mean transcript length	1486	1623	1551	1709	1590	1580
N50	2031	2337	2235	2270	2273	2240
