# Supplementary material for: Transcriptomic dissection reveals wide spread differential expression in chickpea during early time points of Fusarium oxysporum f. sp. ciceri Race 1 attack
Source: PLoS One. 2017 May 25;12(5):e0178164. doi: 10.1371/journal.pone.0178164 (PMC5460890; doi:10.1371/journal.pone.0178164)
Supplement: S5 Table — Table containing transcript annotation statistics. (XLSX) [file pone.0178164.s011.xlsx]

## Sheet: Sheet1
S5 Table.Transcript Annotation Statistics
Sample	Total_transcripts	Annotated_transcripts **	Percentage
J4	77770	35597	45.77
JC	51366	31729	61.77
W4	62713	31636	50.45
WC	53993	35190	65.18
**Cut-off used 40% Query coverage and 50% Identity
