# Supplementary material for: Transcriptomic dissection reveals wide spread differential expression in chickpea during early time points of Fusarium oxysporum f. sp. ciceri Race 1 attack
Source: PLoS One. 2017 May 25;12(5):e0178164. doi: 10.1371/journal.pone.0178164 (PMC5460890; doi:10.1371/journal.pone.0178164)
Supplement: S6 Table — (XLS) [file pone.0178164.s012.xls]

## Sheet: Q_significant
Transcript_ID	baseMean_JC	baseMean_J4	foldChange	log2FoldChange	pval	padj	Regulation	Protein_ID	Protein_name	Identity	Alignment_length	Mismatches	Gaps	Transcript_start	Transcript_end	Hit_start	Hit_end	E-value	Organism	EC_number	Length	Pathway	Protein_existence	Protein_families	Protein_Desc	GO_MF	GO_BP	GO_CC
JC_Locus_3467_Transcript_4/4	1800.94	10.3546	0.00574954	-7.44234	1.4157e-07	6.95336e-06	DOWN	G7LGK5	G7LGK5_MEDTR	88.74	533	57	1	2190	601	10	542	0	Medicago truncatula (Barrel medic) (Medicago tribuloides)	NA	542	NA	Predicted	NA	Metal transporter	GO:0005215~transporter activity	NA	GO:0016020~membrane
JC_Locus_13824_Transcript_6/7	11630.8	1066.52	0.0916981	-3.44696	0.000856359	0.0181314	DOWN	B7FJ81	B7FJ81_MEDTR	71.2	125	36	1	696	322	1	124	2e-56	Medicago truncatula (Barrel medic) (Medicago tribuloides)	NA	126	NA	Evidence at protein level	NA	Uncharacterized protein	GO:0046872~metal ion binding	GO:0030001~metal ion transport	NA
JC_Locus_1604_Transcript_4/4	5465.41	302.009	0.0552582	-4.17767	6.74627e-05	0.00189036	DOWN	G7JPF9	G7JPF9_MEDTR	80.61	294	53	4	85	954	1	291	2e-156	Medicago truncatula (Barrel medic) (Medicago tribuloides)	NA	292	NA	Predicted	NA	Fasciclin-like arabinogalactan protein	NA	NA	NA
JC_Locus_19219_Transcript_1/1	563.229	1.72576	0.00306405	-8.35034	0.000224918	0.00550936	DOWN	I1KJJ2	I1KJJ2_SOYBN	56.36	220	88	5	869	234	196	412	2e-84	Glycine max (Soybean) (Glycine hispida)	NA	418	NA	Predicted	NA	Uncharacterized protein	GO:0016787~hydrolase activity	GO:0006629~lipid metabolic process	NA
JC_Locus_2940_Transcript_3/3	3965.78	182.931	0.0461274	-4.43823	3.88986e-05	0.00115279	DOWN	Q6Q2Z8	Q6Q2Z8_SOYBN	95.28	741	35	0	3503	1281	1	741	0	Glycine max (Soybean) (Glycine hispida)	4.1.1.31	966	NA	Evidence at transcript level	NA	Phosphoenolpyruvate carboxylase (EC 4.1.1.31) (Uncharacterized protein)	GO:0008964~phosphoenolpyruvate carboxylase activity	GO:0015977~carbon fixation;GO:0006099~tricarboxylic acid cycle	NA
JC_Locus_309_Transcript_1/5	5843.21	721.369	0.123454	-3.01795	0.00239289	0.045502	DOWN	Q8W1A1	Q8W1A1_SOYBN	90.91	385	35	1	574	1728	87	470	0	Glycine max (Soybean) (Glycine hispida)	NA	470	NA	Evidence at transcript level	NA	Adenosine 5'-phosphosulfate reductase (Uncharacterized protein)	GO:0016671~oxidoreductase activity, acting on a sulfur group of donors, disulfide as acceptor	GO:0045454~cell redox homeostasis;GO:0019419~sulfate reduction	NA
J4_Locus_33407_Transcript_1/1	4723.71	305.46	0.0646654	-3.95086	0.000151737	0.00388993	DOWN	Q0GPH3	Q0GPH3_SOYBN	69.15	201	61	5	705	106	1	194	7e-84	Glycine max (Soybean) (Glycine hispida)	NA	195	NA	Evidence at transcript level	NA	BZIP transcription factor bZIP73A	GO:0043565~sequence-specific DNA binding;GO:0003700~sequence-specific DNA binding transcription factor activity	NA	NA
JC_Locus_17_Transcript_1/1	5027.34	364.136	0.0724312	-3.78725	0.000243596	0.00591961	DOWN	I3T8Y4	I3T8Y4_MEDTR	64.88	242	76	3	860	1558	13	246	3e-88	Medicago truncatula (Barrel medic) (Medicago tribuloides)	NA	247	NA	Evidence at transcript level	MIP/aquaporin family	Uncharacterized protein	GO:0005215~transporter activity	NA	GO:0016021~integral to membrane
J4_Locus_496_Transcript_1/3	12655.3	900.849	0.0711837	-3.81231	0.000306891	0.00726645	DOWN	I3T8Y4	I3T8Y4_MEDTR	92.93	99	7	0	295	591	43	141	1e-58	Medicago truncatula (Barrel medic) (Medicago tribuloides)	NA	247	NA	Evidence at transcript level	MIP/aquaporin family	Uncharacterized protein	GO:0005215~transporter activity	NA	GO:0016021~integral to membrane
J4_Locus_22061_Transcript_1/1	1879.75	163.948	0.0872179	-3.51923	0.0019565	0.0380102	DOWN	G7J957	G7J957_MEDTR	59.4	234	69	10	73	696	19	244	1e-80	Medicago truncatula (Barrel medic) (Medicago tribuloides)	NA	244	NA	Predicted	NA	Ethylene-responsive transcription factor RAP2-9	GO:0003677~DNA binding;GO:0003700~sequence-specific DNA binding transcription factor activity	GO:0006351~transcription, DNA-dependent	GO:0005634~nucleus
JC_Locus_946_Transcript_2/2	3388.64	98.3685	0.0290289	-5.10637	6.29651e-06	0.000225245	DOWN	I1KS17	I1KS17_SOYBN	77.5	529	112	6	19	1584	1	514	0	Glycine max (Soybean) (Glycine hispida)	NA	514	NA	Inferred from homology	Cytochrome P450 family	Uncharacterized protein	GO:0009055~electron carrier activity;GO:0020037~heme binding;GO:0005506~iron ion binding;GO:0004497~monooxygenase activity;GO:0016705~oxidoreductase activity, acting on paired donors, with incorporation or reduction of molecular oxygen	NA	NA
J4_Locus_20705_Transcript_1/1	2067.49	70.7563	0.0342233	-4.86888	4.95322e-05	0.00143766	DOWN	I3SV11	I3SV11_MEDTR	72.02	243	66	3	7	729	19	259	3e-121	Medicago truncatula (Barrel medic) (Medicago tribuloides)	NA	259	NA	Evidence at transcript level	NA	Uncharacterized protein	GO:0030246~carbohydrate binding	NA	NA
JC_Locus_329_Transcript_2/4	12170.8	1351.27	0.111025	-3.17104	0.00202226	0.0391303	DOWN	E7ELN7	E7ELN7_MEDTR	87.78	442	54	1	805	2130	449	884	0	Medicago truncatula (Barrel medic) (Medicago tribuloides)	NA	884	NA	Evidence at transcript level	Nitrate reductase family	Nitrate reductase	GO:0009055~electron carrier activity;GO:0050660~flavin adenine dinucleotide binding;GO:0020037~heme binding;GO:0005506~iron ion binding;GO:0030151~molybdenum ion binding;GO:0043546~molybdopterin cofactor binding;GO:0046857~oxidoreductase activity, acting on other nitrogenous compounds as donors, with NAD or NADP as acceptor	GO:0042128~nitrate assimilation	NA
J4_Locus_36693_Transcript_1/2	1666.51	120.803	0.072489	-3.78609	0.00135994	0.0275176	DOWN	C0A1G8	C0A1G8_LOTJA	72.73	198	53	2	214	804	1	196	5e-102	Lotus japonicus (Lotus corniculatus var. japonicus)	NA	197	NA	Evidence at transcript level	NA	R2R3-MYB transcription factor LjPAP	GO:0003677~DNA binding;GO:0003682~chromatin binding	NA	NA
JC_Locus_18744_Transcript_1/1	6932.58	685.128	0.0988273	-3.33895	0.000914241	0.0192383	DOWN	G7J2Z7	G7J2Z7_MEDTR	74.25	602	104	4	118	1770	1	579	0	Medicago truncatula (Barrel medic) (Medicago tribuloides)	NA	579	NA	Predicted	NA	Putative uncharacterized protein	NA	NA	NA
J4_Locus_26068_Transcript_2/7	2334.04	227.801	0.0975994	-3.35698	0.00197557	0.0383219	DOWN	G7JTP2	G7JTP2_MEDTR	99.22	128	1	0	264	647	1	128	3e-81	Medicago truncatula (Barrel medic) (Medicago tribuloides)	NA	252	NA	Inferred from homology	MIP/aquaporin family	Aquaporin TIP1-1	GO:0005215~transporter activity	NA	GO:0016021~integral to membrane
JC_Locus_24745_Transcript_1/1	1135.73	65.579	0.0577418	-4.11424	0.00207244	0.0400561	DOWN	I3T3F5	I3T3F5_LOTJA	78.76	226	48	0	855	178	34	259	4e-134	Lotus japonicus (Lotus corniculatus var. japonicus)	NA	259	NA	Evidence at transcript level	NA	Uncharacterized protein	GO:0003993~acid phosphatase activity	NA	NA
JC_Locus_13946_Transcript_1/1	5979.96	726.547	0.121497	-3.04101	0.00223159	0.0427377	DOWN	I1JT24	I1JT24_SOYBN	56.58	228	87	8	1318	671	1	214	1e-62	Glycine max (Soybean) (Glycine hispida)	NA	214	NA	Predicted	NA	Uncharacterized protein	NA	NA	NA
JC_Locus_1604_Transcript_2/4	2431.39	125.981	0.0518144	-4.2705	0.000159688	0.0040731	DOWN	G7JIF3	G7JIF3_MEDTR	82.15	297	50	4	82	963	1	294	4e-163	Medicago truncatula (Barrel medic) (Medicago tribuloides)	NA	296	NA	Evidence at protein level	NA	Fasciclin-like arabinogalactan protein (Uncharacterized protein)	NA	NA	NA
JC_Locus_18818_Transcript_1/1	973.482	43.1441	0.0443194	-4.49592	0.00183141	0.035874	DOWN	G7IAN1	G7IAN1_MEDTR	83.92	199	30	2	87	677	1	198	7e-116	Medicago truncatula (Barrel medic) (Medicago tribuloides)	NA	198	NA	Predicted	NA	PAR-1a protein	NA	NA	NA
JC_Locus_6846_Transcript_1/1	855.273	10.3546	0.0121068	-6.36804	0.000161859	0.00411501	DOWN	G7J8A5	G7J8A5_MEDTR	79.58	240	38	6	101	787	1	235	1e-124	Medicago truncatula (Barrel medic) (Medicago tribuloides)	NA	235	NA	Inferred from homology	Small heat shock protein (HSP20) family	Chloroplast small heat shock protein	NA	GO:0006950~response to stress	NA
JC_Locus_378_Transcript_1/1	7454.09	835.27	0.112055	-3.15772	0.00159888	0.0316733	DOWN	Q2MJ11	Q2MJ11_MEDTR	88.52	514	55	2	154	1683	1	513	0	Medicago truncatula (Barrel medic) (Medicago tribuloides)	NA	514	NA	Evidence at transcript level	Cytochrome P450 family	Cytochrome P450 monooxygenase CYP93E2	GO:0009055~electron carrier activity;GO:0020037~heme binding;GO:0005506~iron ion binding;GO:0004497~monooxygenase activity;GO:0016705~oxidoreductase activity, acting on paired donors, with incorporation or reduction of molecular oxygen	NA	NA
JC_Locus_6558_Transcript_1/1	2099.94	189.834	0.0903998	-3.46754	0.00179316	0.0351488	DOWN	Q1S5L2	Q1S5L2_MEDTR	79.75	242	49	0	326	1051	74	315	1e-140	Medicago truncatula (Barrel medic) (Medicago tribuloides)	NA	316	NA	Predicted	NA	Sulfotransferase domain	GO:0008146~sulfotransferase activity	NA	NA
JC_Locus_2482_Transcript_2/3	5215.08	393.474	0.0754493	-3.72835	0.00028746	0.00686314	DOWN	K7MAS6	K7MAS6_SOYBN	63.24	438	144	7	233	1495	1	435	2e-180	Glycine max (Soybean) (Glycine hispida)	NA	435	NA	Predicted	NA	Uncharacterized protein	NA	NA	NA
J4_Locus_16309_Transcript_1/1	2832.37	260.59	0.0920044	-3.44215	0.00117863	0.0241622	DOWN	G7LFG6	G7LFG6_MEDTR	91.23	593	51	1	1187	2962	389	981	0	Medicago truncatula (Barrel medic) (Medicago tribuloides)	NA	981	NA	Predicted	NA	Cellulose synthase	GO:0016760~cellulose synthase (UDP-forming) activity;GO:0008270~zinc ion binding	GO:0030244~cellulose biosynthetic process	GO:0016021~integral to membrane
JC_Locus_665_Transcript_1/2	2041.99	131.158	0.0642304	-3.9606	0.000548244	0.0121815	DOWN	I1LYN5	I1LYN5_SOYBN	82.09	681	119	3	92	2125	1	678	0	Glycine max (Soybean) (Glycine hispida)	NA	869	NA	Predicted	NA	Uncharacterized protein (Fragment)	GO:0016760~cellulose synthase (UDP-forming) activity	GO:0030244~cellulose biosynthetic process	GO:0016021~integral to membrane
JC_Locus_17009_Transcript_1/1	3650.56	438.344	0.120076	-3.05798	0.00260475	0.0491193	DOWN	E2FKH3	E2FKH3_SOYBN	83.09	692	117	1	98	2173	8	698	0	Glycine max (Soybean) (Glycine hispida)	NA	698	NA	Evidence at transcript level	NA	Sieve element occlusion c (Uncharacterized protein)	NA	NA	NA
JC_Locus_8531_Transcript_1/2	4160.48	457.327	0.109922	-3.18545	0.00166302	0.0328378	DOWN	O82670	O82670_CICAR	100	723	0	0	167	2335	1	723	0	Cicer arietinum (Chickpea) (Garbanzo)	3.2.1.23	723	NA	Evidence at transcript level	Glycosyl hydrolase 35 family	Beta-galactosidase (EC 3.2.1.23)	GO:0004565~beta-galactosidase activity;GO:0043169~cation binding	GO:0005975~carbohydrate metabolic process	NA
JC_Locus_19020_Transcript_1/1	1601.61	119.078	0.0743488	-3.74955	0.00162711	0.0322101	DOWN	G7KNQ1	G7KNQ1_MEDTR	80.61	263	51	1	1022	234	1	262	5e-149	Medicago truncatula (Barrel medic) (Medicago tribuloides)	NA	264	NA	Inferred from homology	Short-chain dehydrogenases/reductases (SDR) family	Short-chain alcohol dehydrogenase	GO:0000166~nucleotide binding;GO:0016491~oxidoreductase activity	GO:0055114~oxidation-reduction process	NA
JC_Locus_6039_Transcript_1/1	1189.04	72.4821	0.0609586	-4.03603	0.00206512	0.0399236	DOWN	A3DSX4	A3DSX4_PHAVU	75.73	511	122	4	87	1613	1	509	0	Phaseolus vulgaris (Kidney bean) (French bean)	NA	509	NA	Evidence at transcript level	NA	Sucrose transport protein SUF1	GO:0008515~sucrose transmembrane transporter activity	NA	GO:0005887~integral to plasma membrane
JC_Locus_18520_Transcript_2/2	3787.31	55.2244	0.0145814	-6.09972	2.09245e-07	9.9804e-06	DOWN	Q7XA97	Q7XA97_TRIPR	88.89	198	21	1	781	191	1	198	3e-119	Trifolium pratense (Red clover)	NA	198	NA	Evidence at transcript level	NA	Early light inducible protein	NA	NA	NA
J4_Locus_34506_Transcript_1/1	5947.51	709.289	0.119258	-3.06784	0.00206368	0.0399049	DOWN	G7IRP5	G7IRP5_MEDTR	74.92	295	66	8	1157	297	2	286	7e-138	Medicago truncatula (Barrel medic) (Medicago tribuloides)	NA	335	NA	Predicted	NA	Fasciclin-like arabinogalactan protein	NA	NA	NA
JC_Locus_5191_Transcript_3/4	4382.99	272.671	0.0622112	-4.00668	0.000135202	0.00351431	DOWN	I1K2L2	I1K2L2_SOYBN	88.97	399	44	1	12	1208	7	404	0	Glycine max (Soybean) (Glycine hispida)	NA	404	NA	Predicted	NA	Uncharacterized protein	NA	NA	NA
JC_Locus_10737_Transcript_1/1	14259.2	893.946	0.0626926	-3.99556	0.000205051	0.00507632	DOWN	G7JTP2	G7JTP2_MEDTR	97.22	252	7	0	409	1164	1	252	4e-171	Medicago truncatula (Barrel medic) (Medicago tribuloides)	NA	252	NA	Inferred from homology	MIP/aquaporin family	Aquaporin TIP1-1	GO:0005215~transporter activity	NA	GO:0016021~integral to membrane
JC_Locus_14779_Transcript_1/1	1221.49	27.6122	0.0226054	-5.46719	0.000104488	0.00279204	DOWN	G7JJ85	G7JJ85_MEDTR	85.52	290	41	2	61	927	12	300	2e-179	Medicago truncatula (Barrel medic) (Medicago tribuloides)	NA	300	NA	Predicted	NA	Lactoylglutathione lyase	GO:0004462~lactoylglutathione lyase activity;GO:0046872~metal ion binding	NA	NA
J4_Locus_26068_Transcript_3/7	11104.6	726.547	0.0654273	-3.93396	0.000181377	0.00455858	DOWN	G7JTP2	G7JTP2_MEDTR	96.63	208	7	0	199	822	45	252	1e-139	Medicago truncatula (Barrel medic) (Medicago tribuloides)	NA	252	NA	Inferred from homology	MIP/aquaporin family	Aquaporin TIP1-1	GO:0005215~transporter activity	NA	GO:0016021~integral to membrane
JC_Locus_5656_Transcript_1/2	973.482	31.0637	0.0319099	-4.96985	0.000805217	0.0171288	DOWN	C6TKE6	C6TKE6_SOYBN	89.51	286	30	0	3	860	4	289	0	Glycine max (Soybean) (Glycine hispida)	NA	289	NA	Evidence at transcript level	NA	Putative uncharacterized protein	NA	GO:0009765~photosynthesis, light harvesting	GO:0009507~chloroplast;GO:0016020~membrane
JC_Locus_21774_Transcript_2/2	4371.4	72.4821	0.016581	-5.91433	2.82102e-07	1.31917e-05	DOWN	G7KWJ0	G7KWJ0_MEDTR	83.09	207	35	1	66	686	2	205	2e-126	Medicago truncatula (Barrel medic) (Medicago tribuloides)	NA	205	NA	Predicted	NA	Wall-associated receptor kinase-like protein	GO:0016301~kinase activity;GO:0030247~polysaccharide binding	NA	NA
JC_Locus_1604_Transcript_3/4	2169.47	94.917	0.0437512	-4.51453	0.000110224	0.00292347	DOWN	G7JIF3	G7JIF3_MEDTR	82.49	297	49	4	82	963	1	294	1e-162	Medicago truncatula (Barrel medic) (Medicago tribuloides)	NA	296	NA	Evidence at protein level	NA	Fasciclin-like arabinogalactan protein (Uncharacterized protein)	NA	NA	NA
JC_Locus_7290_Transcript_1/1	662.895	12.0803	0.0182236	-5.77805	0.00142187	0.0285956	DOWN	G7KVZ3	G7KVZ3_MEDTR	89.86	148	15	1	682	239	6	151	2e-96	Medicago truncatula (Barrel medic) (Medicago tribuloides)	NA	151	NA	Evidence at transcript level	NA	Uncharacterized protein (Wound-induced protein)	NA	NA	NA
JC_Locus_29178_Transcript_1/1	12604.3	1375.43	0.109124	-3.19595	0.00194335	0.037868	DOWN	Q41021	Q41021_PEA	60.11	188	70	6	689	141	34	203	2e-50	Pisum sativum (Garden pea)	NA	204	NA	Evidence at transcript level	NA	Ovary protein induced by treatment with gibberellic acid (Fragment)	NA	NA	NA
JC_Locus_22819_Transcript_1/1	2174.11	82.8367	0.0381014	-4.71401	6.41054e-05	0.00181284	DOWN	I3SV11	I3SV11_MEDTR	74.12	228	58	2	948	268	34	259	7e-118	Medicago truncatula (Barrel medic) (Medicago tribuloides)	NA	259	NA	Evidence at transcript level	NA	Uncharacterized protein	GO:0030246~carbohydrate binding	NA	NA
JC_Locus_2582_Transcript_1/1	3001.57	181.205	0.0603702	-4.05002	0.000193831	0.00482499	DOWN	Q0GPH3	Q0GPH3_SOYBN	69.15	201	61	5	91	690	1	194	3e-81	Glycine max (Soybean) (Glycine hispida)	NA	195	NA	Evidence at transcript level	NA	BZIP transcription factor bZIP73A	GO:0043565~sequence-specific DNA binding;GO:0003700~sequence-specific DNA binding transcription factor activity	NA	NA
JC_Locus_2940_Transcript_2/3	1634.06	125.981	0.0770968	-3.69718	0.00174844	0.0343586	DOWN	Q6Q2Z8	Q6Q2Z8_SOYBN	95.28	741	35	0	3118	896	1	741	0	Glycine max (Soybean) (Glycine hispida)	4.1.1.31	966	NA	Evidence at transcript level	NA	Phosphoenolpyruvate carboxylase (EC 4.1.1.31) (Uncharacterized protein)	GO:0008964~phosphoenolpyruvate carboxylase activity	GO:0015977~carbon fixation;GO:0006099~tricarboxylic acid cycle	NA
J4_Locus_10396_Transcript_1/1	5101.51	253.687	0.0497279	-4.3298	4.29429e-05	0.00126047	DOWN	Q6Q2Z8	Q6Q2Z8_SOYBN	95.81	787	32	1	2	2359	180	966	0	Glycine max (Soybean) (Glycine hispida)	4.1.1.31	966	NA	Evidence at transcript level	NA	Phosphoenolpyruvate carboxylase (EC 4.1.1.31) (Uncharacterized protein)	GO:0008964~phosphoenolpyruvate carboxylase activity	GO:0015977~carbon fixation;GO:0006099~tricarboxylic acid cycle	NA
JC_Locus_2826_Transcript_2/2	4088.62	438.344	0.107211	-3.22148	0.00151557	0.0302462	DOWN	Q9M3Z5	Q9M3Z5_CICAR	100	251	0	0	121	873	290	540	0	Cicer arietinum (Chickpea) (Garbanzo)	1.13.11.-	540	Lipid metabolism; oxylipin biosynthesis.	Evidence at protein level	Lipoxygenase family	Lipoxygenase (EC 1.13.11.-) (Fragment)	GO:0005506~iron ion binding;GO:0016165~lipoxygenase activity	GO:0031408~oxylipin biosynthetic process	NA
JC_Locus_665_Transcript_2/2	2303.91	153.593	0.0666663	-3.9069	0.000481963	0.0108777	DOWN	I1LYN5	I1LYN5_SOYBN	82.22	872	152	3	92	2698	1	869	0	Glycine max (Soybean) (Glycine hispida)	NA	869	NA	Predicted	NA	Uncharacterized protein (Fragment)	GO:0016760~cellulose synthase (UDP-forming) activity	GO:0030244~cellulose biosynthetic process	GO:0016021~integral to membrane
JC_Locus_10815_Transcript_1/1	11781.4	728.272	0.0618152	-4.0159	0.00014918	0.00382665	DOWN	G7LFV9	G7LFV9_MEDTR	92.34	248	19	0	89	832	1	248	3e-167	Medicago truncatula (Barrel medic) (Medicago tribuloides)	NA	248	NA	Inferred from homology	MIP/aquaporin family	Aquaporin TIP2-1	GO:0005215~transporter activity	NA	GO:0016021~integral to membrane
JC_Locus_15711_Transcript_1/1	1369.83	81.1109	0.0592125	-4.07796	0.0012035	0.0246368	DOWN	G7J957	G7J957_MEDTR	62.33	223	57	11	1055	468	30	244	4e-80	Medicago truncatula (Barrel medic) (Medicago tribuloides)	NA	244	NA	Predicted	NA	Ethylene-responsive transcription factor RAP2-9	GO:0003677~DNA binding;GO:0003700~sequence-specific DNA binding transcription factor activity	GO:0006351~transcription, DNA-dependent	GO:0005634~nucleus
JC_Locus_8531_Transcript_2/2	1875.11	125.981	0.0671857	-3.8957	0.000788982	0.0168503	DOWN	O82670	O82670_CICAR	99.29	141	1	0	182	604	583	723	3e-98	Cicer arietinum (Chickpea) (Garbanzo)	3.2.1.23	723	NA	Evidence at transcript level	Glycosyl hydrolase 35 family	Beta-galactosidase (EC 3.2.1.23)	GO:0004565~beta-galactosidase activity;GO:0043169~cation binding	GO:0005975~carbohydrate metabolic process	NA
J4_Locus_5832_Transcript_2/6	7331.25	678.225	0.0925116	-3.43422	0.00068764	0.0148596	DOWN	K7MG84	K7MG84_SOYBN	54.47	123	43	2	61	390	4	126	1e-30	Glycine max (Soybean) (Glycine hispida)	NA	128	NA	Predicted	NA	Uncharacterized protein (Fragment)	NA	NA	NA
J4_Locus_26068_Transcript_7/7	13906.9	933.638	0.067135	-3.89679	0.000267778	0.00645562	DOWN	G7JTP2	G7JTP2_MEDTR	97.22	252	7	0	264	1019	1	252	2e-171	Medicago truncatula (Barrel medic) (Medicago tribuloides)	NA	252	NA	Inferred from homology	MIP/aquaporin family	Aquaporin TIP1-1	GO:0005215~transporter activity	NA	GO:0016021~integral to membrane
JC_Locus_946_Transcript_1/2	3080.38	60.4017	0.0196086	-5.67237	1.40461e-06	5.73705e-05	DOWN	I1KS17	I1KS17_SOYBN	70.24	336	93	6	19	1005	1	321	9e-142	Glycine max (Soybean) (Glycine hispida)	NA	514	NA	Inferred from homology	Cytochrome P450 family	Uncharacterized protein	GO:0009055~electron carrier activity;GO:0020037~heme binding;GO:0005506~iron ion binding;GO:0004497~monooxygenase activity;GO:0016705~oxidoreductase activity, acting on paired donors, with incorporation or reduction of molecular oxygen	NA	NA
JC_Locus_10033_Transcript_1/1	1413.87	101.82	0.0720153	-3.79555	0.00200907	0.0389365	DOWN	I3S114	I3S114_LOTJA	88.44	450	52	2	66	1415	1	447	0	Lotus japonicus (Lotus corniculatus var. japonicus)	NA	454	NA	Evidence at transcript level	NA	Uncharacterized protein	NA	NA	NA
JC_Locus_2254_Transcript_3/3	5198.86	609.195	0.117179	-3.09322	0.00196641	0.0381527	DOWN	NA	NA	NA	NA	NA	NA	NA	NA	NA	NA	NA	NA	NA	NA	NA	NA	NA	NA	NA	NA	NA
JC_Locus_3717_Transcript_15/16	1015.2	27.6122	0.0271987	-5.20032	0.000440436	0.0100328	DOWN	NA	NA	NA	NA	NA	NA	NA	NA	NA	NA	NA	NA	NA	NA	NA	NA	NA	NA	NA	NA	NA
JC_Locus_207_Transcript_1/1	8244.47	847.35	0.102778	-3.2824	0.00113023	0.0232812	DOWN	NA	NA	NA	NA	NA	NA	NA	NA	NA	NA	NA	NA	NA	NA	NA	NA	NA	NA	NA	NA	NA
J4_Locus_26068_Transcript_1/7	7848.12	419.361	0.0534345	-4.22608	5.57188e-05	0.00159844	DOWN	NA	NA	NA	NA	NA	NA	NA	NA	NA	NA	NA	NA	NA	NA	NA	NA	NA	NA	NA	NA	NA
JC_Locus_5469_Transcript_14/14	934.079	6.90306	0.00739023	-7.08017	3.06054e-05	0.000929475	DOWN	NA	NA	NA	NA	NA	NA	NA	NA	NA	NA	NA	NA	NA	NA	NA	NA	NA	NA	NA	NA	NA
JC_Locus_2766_Transcript_6/10	713.887	15.5319	0.0217568	-5.52239	0.00142522	0.0286562	DOWN	NA	NA	NA	NA	NA	NA	NA	NA	NA	NA	NA	NA	NA	NA	NA	NA	NA	NA	NA	NA	NA
JC_Locus_8127_Transcript_1/2	841.367	24.1607	0.028716	-5.122	0.00121216	0.0247686	DOWN	NA	NA	NA	NA	NA	NA	NA	NA	NA	NA	NA	NA	NA	NA	NA	NA	NA	NA	NA	NA	NA
JC_Locus_2680_Transcript_2/4	7456.41	514.278	0.0689712	-3.85786	0.000181771	0.00456714	DOWN	NA	NA	NA	NA	NA	NA	NA	NA	NA	NA	NA	NA	NA	NA	NA	NA	NA	NA	NA	NA	NA
JC_Locus_18804_Transcript_1/1	922.49	29.338	0.031803	-4.97469	0.00101693	0.0211144	DOWN	NA	NA	NA	NA	NA	NA	NA	NA	NA	NA	NA	NA	NA	NA	NA	NA	NA	NA	NA	NA	NA
JC_Locus_4782_Transcript_13/14	776.468	24.1607	0.0311162	-5.00619	0.0020492	0.0396427	DOWN	NA	NA	NA	NA	NA	NA	NA	NA	NA	NA	NA	NA	NA	NA	NA	NA	NA	NA	NA	NA	NA
JC_Locus_1591_Transcript_3/9	1242.35	81.1109	0.0652884	-3.93703	0.00218205	0.041873	DOWN	NA	NA	NA	NA	NA	NA	NA	NA	NA	NA	NA	NA	NA	NA	NA	NA	NA	NA	NA	NA	NA
JC_Locus_3941_Transcript_1/1	3715.46	70.7563	0.0190438	-5.71454	7.5055e-07	3.20749e-05	DOWN	NA	NA	NA	NA	NA	NA	NA	NA	NA	NA	NA	NA	NA	NA	NA	NA	NA	NA	NA	NA	NA
JC_Locus_1337_Transcript_2/3	3972.73	329.621	0.0829708	-3.59125	0.000523255	0.0117112	DOWN	NA	NA	NA	NA	NA	NA	NA	NA	NA	NA	NA	NA	NA	NA	NA	NA	NA	NA	NA	NA	NA
JC_Locus_1854_Transcript_3/3	2709.52	226.075	0.0834372	-3.58317	0.000856313	0.0181314	DOWN	NA	NA	NA	NA	NA	NA	NA	NA	NA	NA	NA	NA	NA	NA	NA	NA	NA	NA	NA	NA	NA
JC_Locus_5469_Transcript_8/14	1175.13	46.5956	0.0396514	-4.65648	0.000637043	0.0138992	DOWN	NA	NA	NA	NA	NA	NA	NA	NA	NA	NA	NA	NA	NA	NA	NA	NA	NA	NA	NA	NA	NA
JC_Locus_18520_Transcript_1/2	2484.7	46.5956	0.018753	-5.73673	2.37894e-06	9.26696e-05	DOWN	NA	NA	NA	NA	NA	NA	NA	NA	NA	NA	NA	NA	NA	NA	NA	NA	NA	NA	NA	NA	NA
JC_Locus_13879_Transcript_4/4	713.887	5.17729	0.00725226	-7.10735	0.000179866	0.00452326	DOWN	NA	NA	NA	NA	NA	NA	NA	NA	NA	NA	NA	NA	NA	NA	NA	NA	NA	NA	NA	NA	NA
JC_Locus_5944_Transcript_1/1	1886.7	88.014	0.0466497	-4.42199	0.000209012	0.00516097	DOWN	NA	NA	NA	NA	NA	NA	NA	NA	NA	NA	NA	NA	NA	NA	NA	NA	NA	NA	NA	NA	NA
JC_Locus_3467_Transcript_2/4	1460.22	10.3546	0.0070911	-7.13978	1.0789e-06	4.49875e-05	DOWN	NA	NA	NA	NA	NA	NA	NA	NA	NA	NA	NA	NA	NA	NA	NA	NA	NA	NA	NA	NA	NA
JC_Locus_7087_Transcript_1/1	3530.03	20.7092	0.00586657	-7.41327	4.34067e-09	2.99814e-07	DOWN	NA	NA	NA	NA	NA	NA	NA	NA	NA	NA	NA	NA	NA	NA	NA	NA	NA	NA	NA	NA	NA
JC_Locus_21774_Transcript_1/2	1736.04	29.338	0.0168993	-5.88689	7.21386e-06	0.00025498	DOWN	NA	NA	NA	NA	NA	NA	NA	NA	NA	NA	NA	NA	NA	NA	NA	NA	NA	NA	NA	NA	NA
JC_Locus_6939_Transcript_1/10	1650.28	81.1109	0.0491497	-4.34667	0.000373907	0.00869025	DOWN	NA	NA	NA	NA	NA	NA	NA	NA	NA	NA	NA	NA	NA	NA	NA	NA	NA	NA	NA	NA	NA
JC_Locus_189_Transcript_1/1	10052.4	112.175	0.011159	-6.48564	3.12558e-08	1.79017e-06	DOWN	NA	NA	NA	NA	NA	NA	NA	NA	NA	NA	NA	NA	NA	NA	NA	NA	NA	NA	NA	NA	NA
JC_Locus_11709_Transcript_1/3	841.367	27.6122	0.0328183	-4.92936	0.00163676	0.0323564	DOWN	NA	NA	NA	NA	NA	NA	NA	NA	NA	NA	NA	NA	NA	NA	NA	NA	NA	NA	NA	NA	NA
JC_Locus_3865_Transcript_1/2	6897.82	641.984	0.0930707	-3.42553	0.00070071	0.0151383	DOWN	NA	NA	NA	NA	NA	NA	NA	NA	NA	NA	NA	NA	NA	NA	NA	NA	NA	NA	NA	NA	NA
JC_Locus_1337_Transcript_3/3	4095.58	317.541	0.0775325	-3.68905	0.000380199	0.00881026	DOWN	NA	NA	NA	NA	NA	NA	NA	NA	NA	NA	NA	NA	NA	NA	NA	NA	NA	NA	NA	NA	NA
JC_Locus_3717_Transcript_14/16	795.01	8.62882	0.0108537	-6.52567	0.000199789	0.00495318	DOWN	NA	NA	NA	NA	NA	NA	NA	NA	NA	NA	NA	NA	NA	NA	NA	NA	NA	NA	NA	NA	NA
JC_Locus_7937_Transcript_10/11	410.253	1.72576	0.00420658	-7.89314	0.00195675	0.0380102	DOWN	NA	NA	NA	NA	NA	NA	NA	NA	NA	NA	NA	NA	NA	NA	NA	NA	NA	NA	NA	NA	NA
JC_Locus_2238_Transcript_8/10	811.235	20.7092	0.025528	-5.29178	0.00110327	0.0227695	DOWN	NA	NA	NA	NA	NA	NA	NA	NA	NA	NA	NA	NA	NA	NA	NA	NA	NA	NA	NA	NA	NA
JC_Locus_3467_Transcript_3/4	1824.12	13.8061	0.00756864	-7.04575	3.30313e-07	1.52386e-05	DOWN	NA	NA	NA	NA	NA	NA	NA	NA	NA	NA	NA	NA	NA	NA	NA	NA	NA	NA	NA	NA	NA
JC_Locus_13824_Transcript_2/7	7034.57	150.141	0.0213434	-5.55007	6.27865e-07	2.72525e-05	DOWN	NA	NA	NA	NA	NA	NA	NA	NA	NA	NA	NA	NA	NA	NA	NA	NA	NA	NA	NA	NA	NA
JC_Locus_18634_Transcript_2/2	512.237	3.45153	0.00673815	-7.21343	0.00101322	0.0210425	DOWN	NA	NA	NA	NA	NA	NA	NA	NA	NA	NA	NA	NA	NA	NA	NA	NA	NA	NA	NA	NA	NA
JC_Locus_9964_Transcript_3/3	3467.45	414.183	0.119449	-3.06553	0.00265552	0.0499758	DOWN	NA	NA	NA	NA	NA	NA	NA	NA	NA	NA	NA	NA	NA	NA	NA	NA	NA	NA	NA	NA	NA
JC_Locus_1337_Transcript_1/3	3771.08	298.557	0.0791701	-3.6589	0.000448968	0.0102001	DOWN	NA	NA	NA	NA	NA	NA	NA	NA	NA	NA	NA	NA	NA	NA	NA	NA	NA	NA	NA	NA	NA
JC_Locus_13994_Transcript_1/1	11656.3	1339.19	0.11489	-3.12167	0.00224843	0.0430314	DOWN	NA	NA	NA	NA	NA	NA	NA	NA	NA	NA	NA	NA	NA	NA	NA	NA	NA	NA	NA	NA	NA
J4_Locus_5297_Transcript_4/6	199.332	5444.78	27.3152	4.77163	9.72027e-06	0.000333414	UP	G7KAS8	G7KAS8_MEDTR	81.1	508	93	3	115	1629	1	506	0	Medicago truncatula (Barrel medic) (Medicago tribuloides)	NA	507	NA	Inferred from homology	Cytochrome P450 family	Cytochrome P450	GO:0009055~electron carrier activity;GO:0020037~heme binding;GO:0005506~iron ion binding;GO:0004497~monooxygenase activity;GO:0016705~oxidoreductase activity, acting on paired donors, with incorporation or reduction of molecular oxygen	NA	NA
J4_Locus_41971_Transcript_1/1	4.63563	3196.11	689.467	9.42934	5.53389e-11	6.46411e-09	UP	C6SYZ8	C6SYZ8_SOYBN	61.2	183	71	1	976	428	12	193	3e-72	Glycine max (Soybean) (Glycine hispida)	NA	206	NA	Evidence at transcript level	Ribosomal protein L13P family	Uncharacterized protein	GO:0003735~structural constituent of ribosome	GO:0006412~translation	GO:0015934~large ribosomal subunit
JC_Locus_1894_Transcript_6/9	384.757	4518.05	11.7426	3.55368	0.000532035	0.0118767	UP	Q9ZRW6	Q9ZRW6_CICAR	98.83	428	5	0	114	1397	1	428	0	Cicer arietinum (Chickpea) (Garbanzo)	1.14.14.1	498	NA	Evidence at transcript level	Cytochrome P450 family	Cytochrome P450 (EC 1.14.14.1)	GO:0070330~aromatase activity;GO:0009055~electron carrier activity;GO:0020037~heme binding;GO:0005506~iron ion binding	NA	NA
J4_Locus_6434_Transcript_1/1	34.7672	1332.29	38.3203	5.26004	0.000110488	0.00292868	UP	G7ZZC3	G7ZZC3_MEDTR	79.37	349	71	4	191	1234	1	342	0	Medicago truncatula (Barrel medic) (Medicago tribuloides)	NA	353	NA	Predicted	NA	Arylacetamide deacetylase	GO:0016787~hydrolase activity	NA	NA
J4_Locus_19065_Transcript_2/4	71.8522	1953.56	27.1886	4.76493	8.03218e-05	0.00220673	UP	G7J450	G7J450_MEDTR	80.77	260	47	7	111	881	1	254	9e-130	Medicago truncatula (Barrel medic) (Medicago tribuloides)	NA	337	NA	Predicted	NA	Transcription factor bHLH93	NA	NA	NA
J4_Locus_19437_Transcript_1/1	4.63563	1297.77	279.957	8.12906	5.52579e-07	2.4242e-05	UP	B7FGL9	B7FGL9_MEDTR	62.94	197	73	0	32	622	20	216	6e-90	Medicago truncatula (Barrel medic) (Medicago tribuloides)	NA	216	NA	Evidence at transcript level	Ribosomal protein L1P family	Ribosomal protein	GO:0003723~RNA binding;GO:0003735~structural constituent of ribosome	GO:0006412~translation	GO:0015934~large ribosomal subunit
JC_Locus_865_Transcript_2/4	224.828	3187.49	14.1774	3.82553	0.000339652	0.00796263	UP	G7KX22	G7KX22_MEDTR	86.57	134	18	0	85	486	1	134	6e-75	Medicago truncatula (Barrel medic) (Medicago tribuloides)	NA	316	NA	Inferred from homology	Peroxidase family	Peroxidase	GO:0020037~heme binding;GO:0046872~metal ion binding;GO:0004601~peroxidase activity	GO:0006979~response to oxidative stress	NA
JC_Locus_23174_Transcript_1/2	394.028	4823.51	12.2415	3.61371	0.000426069	0.00976253	UP	Q09085	Q09085_PHAVU	71.38	269	47	5	529	1245	1	268	1e-137	Phaseolus vulgaris (Kidney bean) (French bean)	NA	368	NA	Evidence at transcript level	NA	Hydroxyproline-rich glycoprotein (HRGP) (Fragment)	NA	NA	NA
J4_Locus_1763_Transcript_3/5	215.557	4222.94	19.5909	4.29211	5.75766e-05	0.00164775	UP	I1LWW5	I1LWW5_SOYBN	55.07	296	88	7	1680	928	1	289	9e-103	Glycine max (Soybean) (Glycine hispida)	NA	354	NA	Predicted	NA	Uncharacterized protein	NA	NA	NA
J4_Locus_646_Transcript_1/1	95.0304	1399.59	14.7279	3.88048	0.00174708	0.0343397	UP	G7IIB8	G7IIB8_MEDTR	67.98	228	65	4	229	888	1	206	4e-95	Medicago truncatula (Barrel medic) (Medicago tribuloides)	NA	207	NA	Predicted	NA	Putative uncharacterized protein	NA	NA	NA
J4_Locus_3961_Transcript_4/8	2.31781	831.818	358.88	8.48736	1.62266e-05	0.00052591	UP	I1MLM5	I1MLM5_SOYBN	74.07	378	86	5	433	1530	5	379	0	Glycine max (Soybean) (Glycine hispida)	NA	434	NA	Predicted	NA	Uncharacterized protein	NA	NA	NA
J4_Locus_412_Transcript_2/2	2.31781	2324.6	1002.93	9.97	2.48629e-10	2.38503e-08	UP	I1LDE9	I1LDE9_SOYBN	60.89	404	155	4	6	1208	16	388	2e-172	Glycine max (Soybean) (Glycine hispida)	NA	389	NA	Inferred from homology	Ribosomal protein L3P family	Uncharacterized protein	GO:0003735~structural constituent of ribosome	GO:0006412~translation	GO:0005840~ribosome
J4_Locus_2113_Transcript_1/1	1942.33	22367.6	11.5159	3.52555	0.00172541	0.0339916	UP	I3SBC6	I3SBC6_MEDTR	78.92	166	35	1	149	646	1	165	3e-98	Medicago truncatula (Barrel medic) (Medicago tribuloides)	NA	183	NA	Evidence at transcript level	NA	Uncharacterized protein	NA	NA	GO:0005576~extracellular region
J4_Locus_40279_Transcript_1/1	9.27126	2997.65	323.327	8.33685	9.3565e-10	7.5e-08	UP	I3SMC0	I3SMC0_MEDTR	76.26	198	47	1	1058	465	5	200	3e-103	Medicago truncatula (Barrel medic) (Medicago tribuloides)	NA	202	NA	Evidence at transcript level	Small GTPase superfamily, Rab family	Uncharacterized protein	GO:0005525~GTP binding	GO:0015031~protein transport;GO:0007264~small GTPase mediated signal transduction	NA
J4_Locus_21321_Transcript_1/1	2.31781	1896.61	818.277	9.67645	2.19435e-09	1.6241e-07	UP	I1NBE6	I1NBE6_SOYBN	66.61	608	203	5	1	1824	119	717	0	Glycine max (Soybean) (Glycine hispida)	NA	721	NA	Predicted	NA	Uncharacterized protein	GO:0005524~ATP binding;GO:0008026~ATP-dependent helicase activity;GO:0003676~nucleic acid binding	NA	NA
J4_Locus_4074_Transcript_2/5	34.7672	4252.28	122.307	6.93437	1.18787e-08	7.48234e-07	UP	G7JQ51	G7JQ51_MEDTR	92.97	185	13	0	312	866	37	221	6e-121	Medicago truncatula (Barrel medic) (Medicago tribuloides)	NA	221	NA	Predicted	NA	Germin-like protein subfamily 1 member	GO:0030145~manganese ion binding;GO:0045735~nutrient reservoir activity	NA	GO:0048046~apoplast
J4_Locus_40247_Transcript_1/1	4.63563	1002.67	216.296	7.75686	8.17361e-06	0.000285378	UP	P46259	TBA1_PEA	71.62	451	121	1	1606	275	1	451	0	Pisum sativum (Garden pea)	NA	452	NA	Evidence at protein level	Tubulin family	Tubulin alpha-1 chain	GO:0005525~GTP binding;GO:0003924~GTPase activity;GO:0005198~structural molecule activity	GO:0007018~microtubule-based movement;GO:0051258~protein polymerization	GO:0005737~cytoplasm;GO:0005874~microtubule
J4_Locus_11072_Transcript_1/1	30.1316	1104.49	36.6555	5.19596	0.00030929	0.00732123	UP	I1M2W4	I1M2W4_SOYBN	65.92	490	164	3	66	1526	1	485	0	Glycine max (Soybean) (Glycine hispida)	NA	485	NA	Inferred from homology	Cytochrome P450 family	Uncharacterized protein	GO:0009055~electron carrier activity;GO:0020037~heme binding;GO:0005506~iron ion binding;GO:0004497~monooxygenase activity;GO:0016705~oxidoreductase activity, acting on paired donors, with incorporation or reduction of molecular oxygen	NA	NA
J4_Locus_6069_Transcript_1/1	6.95344	1351.27	194.332	7.60238	9.53e-07	3.99725e-05	UP	G7JCN3	G7JCN3_MEDTR	52.83	407	189	4	148	1359	16	420	4e-148	Medicago truncatula (Barrel medic) (Medicago tribuloides)	2.6.1.1	424	NA	Inferred from homology	Class-I pyridoxal-phosphate-dependent aminotransferase family	Aspartate aminotransferase (EC 2.6.1.1)	GO:0004069~L-aspartate:2-oxoglutarate aminotransferase activity;GO:0080130~L-phenylalanine:2-oxoglutarate aminotransferase activity;GO:0030170~pyridoxal phosphate binding	GO:0009058~biosynthetic process;GO:0006520~cellular amino acid metabolic process	NA
J4_Locus_27862_Transcript_1/1	2.31781	1390.97	600.12	9.22911	6.43304e-08	3.43476e-06	UP	I1LGB1	I1LGB1_SOYBN	64.58	271	83	5	925	152	7	271	1e-117	Glycine max (Soybean) (Glycine hispida)	NA	275	NA	Inferred from homology	Ribosomal protein S5P family	Uncharacterized protein	GO:0003723~RNA binding;GO:0003735~structural constituent of ribosome	GO:0006412~translation	GO:0015935~small ribosomal subunit
J4_Locus_13928_Transcript_1/1	20.8603	1040.64	49.8859	5.64056	0.000187065	0.00468508	UP	G7JQ58	G7JQ58_MEDTR	93.57	607	37	1	126	1940	1	607	0	Medicago truncatula (Barrel medic) (Medicago tribuloides)	NA	607	NA	Inferred from homology	TPP enzyme family	Pyruvate decarboxylase isozyme	GO:0003824~catalytic activity;GO:0000287~magnesium ion binding;GO:0030976~thiamine pyrophosphate binding	GO:0008152~metabolic process	NA
J4_Locus_4679_Transcript_2/4	2.31781	2048.48	883.799	9.78757	1e-09	7.65878e-08	UP	I1N570	I1N570_SOYBN	83.38	373	62	0	2175	1057	5	377	0	Glycine max (Soybean) (Glycine hispida)	NA	377	NA	Inferred from homology	Actin family	Uncharacterized protein	GO:0005524~ATP binding	NA	GO:0005737~cytoplasm;GO:0005856~cytoskeleton
J4_Locus_5556_Transcript_1/1	2.31781	1340.92	578.527	9.17624	9.72693e-08	4.97087e-06	UP	C6THI5	C6THI5_SOYBN	64.67	368	129	2	113	1213	1	367	1e-167	Glycine max (Soybean) (Glycine hispida)	NA	368	NA	Evidence at transcript level	NA	Putative uncharacterized protein	GO:0005525~GTP binding	NA	NA
J4_Locus_4253_Transcript_1/1	83.4413	6737.38	80.744	6.33528	4.41468e-08	2.45322e-06	UP	G7IBF6	G7IBF6_MEDTR	80.73	327	61	2	1267	293	7	332	0	Medicago truncatula (Barrel medic) (Medicago tribuloides)	NA	332	NA	Inferred from homology	Peroxidase family	Peroxidase	GO:0020037~heme binding;GO:0046872~metal ion binding;GO:0004601~peroxidase activity	GO:0006979~response to oxidative stress	NA
J4_Locus_21285_Transcript_1/1	11.5891	1000.94	86.3696	6.43245	6.09936e-05	0.00173455	UP	G7IKL6	G7IKL6_MEDTR	77.82	248	55	2	63	806	1	246	4e-139	Medicago truncatula (Barrel medic) (Medicago tribuloides)	NA	246	NA	Predicted	NA	Cysteine-rich repeat secretory protein	NA	NA	NA
J4_Locus_33297_Transcript_1/1	2.31781	2397.09	1034.2	10.0143	1.79809e-10	1.78262e-08	UP	I3STA8	I3STA8_MEDTR	62.84	261	96	2	63	842	1	260	7e-113	Medicago truncatula (Barrel medic) (Medicago tribuloides)	NA	260	NA	Evidence at transcript level	NA	Uncharacterized protein	NA	NA	NA
J4_Locus_11811_Transcript_1/1	2.31781	1822.41	786.261	9.61886	3.37392e-09	2.39197e-07	UP	K7M1C2	K7M1C2_SOYBN	68.97	999	296	8	745	3699	163	1157	0	Glycine max (Soybean) (Glycine hispida)	NA	1157	NA	Predicted	NA	Uncharacterized protein (Fragment)	NA	NA	NA
JC_Locus_19050_Transcript_1/1	125.162	2431.6	19.4276	4.28004	0.000157723	0.00402655	UP	I3STX0	I3STX0_MEDTR	79.18	365	74	1	165	1253	1	365	0	Medicago truncatula (Barrel medic) (Medicago tribuloides)	NA	365	NA	Evidence at transcript level	Glycosyl hydrolase 18 family	Uncharacterized protein	GO:0043169~cation binding;GO:0004568~chitinase activity	GO:0005975~carbohydrate metabolic process;GO:0006032~chitin catabolic process	NA
J4_Locus_10026_Transcript_2/2	23.1781	893.946	38.5685	5.26935	0.000759327	0.016298	UP	K7LFR7	K7LFR7_SOYBN	68.66	418	131	2	1436	183	126	541	0	Glycine max (Soybean) (Glycine hispida)	NA	541	NA	Predicted	NA	Uncharacterized protein	NA	NA	NA
J4_Locus_8319_Transcript_1/1	4.63563	797.303	171.995	7.42622	6.99546e-05	0.00195062	UP	K7KA00	K7KA00_SOYBN	60.35	459	180	3	137	1507	31	486	0	Glycine max (Soybean) (Glycine hispida)	2.1.2.1	499	One-carbon metabolism; tetrahydrofolate interconversion.	Inferred from homology	SHMT family	Serine hydroxymethyltransferase (EC 2.1.2.1)	GO:0004372~glycine hydroxymethyltransferase activity;GO:0030170~pyridoxal phosphate binding	GO:0006563~L-serine metabolic process;GO:0006544~glycine metabolic process	NA
J4_Locus_21167_Transcript_1/1	4.63563	2552.4	550.606	9.10488	4.96607e-10	4.36399e-08	UP	I1KU39	I1KU39_SOYBN	69.84	451	134	2	1773	427	8	458	0	Glycine max (Soybean) (Glycine hispida)	NA	466	NA	Predicted	NA	Uncharacterized protein	GO:0005525~GTP binding;GO:0003924~GTPase activity	GO:0006184~GTP catabolic process	NA
J4_Locus_20034_Transcript_1/1	2.31781	2428.15	1047.6	10.0329	1.57043e-10	1.58623e-08	UP	I1M1D0	I1M1D0_SOYBN	54.13	896	403	15	14	2677	160	1017	0	Glycine max (Soybean) (Glycine hispida)	NA	1067	NA	Predicted	NA	Uncharacterized protein	GO:0005524~ATP binding;GO:0003677~DNA binding;GO:0004386~helicase activity;GO:0031491~nucleosome binding	GO:0043044~ATP-dependent chromatin remodeling	GO:0016585~chromatin remodeling complex
J4_Locus_1522_Transcript_3/11	387.075	3851.9	9.95131	3.31489	0.00120805	0.0247239	UP	G7J5M6	G7J5M6_MEDTR	87.12	365	47	1	294	1388	1	328	0	Medicago truncatula (Barrel medic) (Medicago tribuloides)	NA	380	NA	Inferred from homology	NA	Alcohol dehydrogenase	GO:0000166~nucleotide binding;GO:0016491~oxidoreductase activity;GO:0008270~zinc ion binding	NA	NA
J4_Locus_4473_Transcript_1/1	4.63563	1537.66	331.704	8.37375	9.0859e-08	4.69356e-06	UP	C6SZQ3	C6SZQ3_SOYBN	57.43	148	62	2	450	890	5	151	4e-49	Glycine max (Soybean) (Glycine hispida)	NA	151	NA	Evidence at transcript level	Ribosomal protein L23P family	Uncharacterized protein	GO:0000166~nucleotide binding;GO:0003735~structural constituent of ribosome	GO:0006412~translation	GO:0005840~ribosome
JC_Locus_8592_Transcript_2/4	757.925	6770.17	8.93251	3.15906	0.00156675	0.0311661	UP	G7J5M6	G7J5M6_MEDTR	97.08	342	10	0	309	1334	1	342	0	Medicago truncatula (Barrel medic) (Medicago tribuloides)	NA	380	NA	Inferred from homology	NA	Alcohol dehydrogenase	GO:0000166~nucleotide binding;GO:0016491~oxidoreductase activity;GO:0008270~zinc ion binding	NA	NA
J4_Locus_26704_Transcript_1/1	6.95344	1687.8	242.728	7.9232	1.01232e-07	5.14886e-06	UP	C6SV97	C6SV97_SOYBN	65.41	185	57	4	635	102	35	202	3e-72	Glycine max (Soybean) (Glycine hispida)	5.2.1.8	204	NA	Evidence at transcript level	Cyclophilin-type PPIase family	Peptidyl-prolyl cis-trans isomerase (EC 5.2.1.8)	GO:0003755~peptidyl-prolyl cis-trans isomerase activity	GO:0006457~protein folding;GO:0000413~protein peptidyl-prolyl isomerization	NA
J4_Locus_19962_Transcript_1/1	85.7591	1389.24	16.1993	4.01786	0.00133282	0.0269817	UP	G7JGC2	G7JGC2_MEDTR	61.32	287	106	4	151	996	1	284	3e-105	Medicago truncatula (Barrel medic) (Medicago tribuloides)	NA	826	NA	Predicted	NA	Putative uncharacterized protein	NA	NA	NA
J4_Locus_34151_Transcript_1/1	2.31781	553.97	239.005	7.9009	0.000439272	0.0100089	UP	G7J3M0	G7J3M0_MEDTR	50.7	213	104	5	998	363	72	268	5e-61	Medicago truncatula (Barrel medic) (Medicago tribuloides)	NA	275	NA	Predicted	NA	NifU-like protein	GO:0005506~iron ion binding;GO:0051536~iron-sulfur cluster binding	GO:0016226~iron-sulfur cluster assembly	GO:0005737~cytoplasm
J4_Locus_21477_Transcript_1/1	2.31781	1063.07	458.652	8.84126	1.30343e-06	5.35434e-05	UP	I1MM85	I1MM85_SOYBN	53.73	402	186	3	39	1244	58	453	2e-137	Glycine max (Soybean) (Glycine hispida)	NA	523	NA	Inferred from homology	Peptidase M16 family	Uncharacterized protein	GO:0004222~metalloendopeptidase activity;GO:0008270~zinc ion binding	GO:0006508~proteolysis	NA
J4_Locus_26590_Transcript_1/1	30.1316	1791.34	59.4507	5.89362	6.60847e-06	0.000235619	UP	G7JMH4	G7JMH4_MEDTR	84.66	176	26	1	116	640	5	180	6e-116	Medicago truncatula (Barrel medic) (Medicago tribuloides)	NA	182	NA	Predicted	NA	Putative uncharacterized protein	GO:0005507~copper ion binding;GO:0009055~electron carrier activity	NA	NA
J4_Locus_1612_Transcript_2/3	1457.91	18576.1	12.7417	3.67148	0.000823269	0.0174652	UP	Q700B1	Q700B1_CICAR	76.75	486	111	1	41	1492	22	507	0	Cicer arietinum (Chickpea) (Garbanzo)	3.2.1.21	511	NA	Evidence at transcript level	Glycosyl hydrolase 1 family	Non-cyanogenic beta-glucosidase (EC 3.2.1.21)	GO:0008422~beta-glucosidase activity;GO:0043169~cation binding	GO:0005975~carbohydrate metabolic process	NA
J4_Locus_39182_Transcript_1/1	2.31781	980.234	422.913	8.72422	3.10632e-06	0.000118372	UP	G7I8P7	G7I8P7_MEDTR	71.39	423	121	0	293	1561	1	423	0	Medicago truncatula (Barrel medic) (Medicago tribuloides)	NA	423	NA	Inferred from homology	AAA ATPase family	26S protease regulatory subunit 6A-like protein	GO:0005524~ATP binding;GO:0017111~nucleoside-triphosphatase activity;GO:0008233~peptidase activity	GO:0030163~protein catabolic process;GO:0006508~proteolysis	GO:0005737~cytoplasm
J4_Locus_19261_Transcript_2/2	13.9069	7591.64	545.89	9.09247	5.83101e-12	1.0836e-09	UP	G7KF50	G7KF50_MEDTR	59.05	525	204	7	343	1884	137	657	0	Medicago truncatula (Barrel medic) (Medicago tribuloides)	NA	658	NA	Inferred from homology	NA	Phosphoenolpyruvate carboxykinase	GO:0005524~ATP binding;GO:0016301~kinase activity;GO:0004612~phosphoenolpyruvate carboxykinase (ATP) activity	GO:0006094~gluconeogenesis	NA
J4_Locus_18672_Transcript_1/1	354.626	5834.81	16.4534	4.04032	0.000102329	0.00273861	UP	Q9SBR5	Q9SBR5_MEDSV	88.89	90	9	1	195	461	1	90	8e-50	Medicago sativa subsp. varia (Alfalfa) (Medicago varia)	NA	90	NA	Predicted	NA	Putative wound-induced protein	NA	NA	NA
J4_Locus_31180_Transcript_1/1	4.63563	4121.12	889.011	9.79606	5.86368e-12	1.08666e-09	UP	I1K668	I1K668_SOYBN	62.5	688	249	6	263	2299	20	701	0	Glycine max (Soybean) (Glycine hispida)	NA	701	NA	Inferred from homology	Heat shock protein 70 family	Uncharacterized protein	GO:0005524~ATP binding	NA	NA
J4_Locus_41541_Transcript_1/1	6.95344	1675.72	240.991	7.91284	1.08719e-07	5.481e-06	UP	I3T0C3	I3T0C3_MEDTR	91.26	103	9	0	414	106	1	103	1e-63	Medicago truncatula (Barrel medic) (Medicago tribuloides)	NA	103	NA	Inferred from homology	Histone H4 family	Histone H4	GO:0003677~DNA binding	GO:0006334~nucleosome assembly	GO:0000786~nucleosome;GO:0005634~nucleus
J4_Locus_5771_Transcript_4/6	2.31781	3919.21	1690.91	10.7236	1.49129e-12	3.97624e-10	UP	I1MSF4	I1MSF4_SOYBN	64.23	383	128	4	567	1688	1	378	7e-170	Glycine max (Soybean) (Glycine hispida)	NA	454	NA	Inferred from homology	Protein kinase superfamily	Uncharacterized protein	GO:0005524~ATP binding;GO:0004674~protein serine/threonine kinase activity	NA	NA
J4_Locus_4041_Transcript_1/1	336.083	5313.63	15.8105	3.98281	0.000127846	0.00333423	UP	Q9ZP10	Q9ZP10_CICAR	100	328	0	0	1436	453	1	328	0	Cicer arietinum (Chickpea) (Garbanzo)	3.2.1.14	328	NA	Evidence at transcript level	NA	Class I chitinase (EC 3.2.1.14)	GO:0008061~chitin binding;GO:0004568~chitinase activity	GO:0005975~carbohydrate metabolic process;GO:0016998~cell wall macromolecule catabolic process;GO:0006032~chitin catabolic process	NA
J4_Locus_9358_Transcript_1/1	2.31781	880.14	379.728	8.56882	9.35262e-06	0.000322348	UP	G7J2L7	G7J2L7_MEDTR	62.59	532	199	1	189	1784	2	530	0	Medicago truncatula (Barrel medic) (Medicago tribuloides)	NA	535	NA	Evidence at transcript level	TCP-1 chaperonin family	T-complex protein 1 subunit epsilon (Uncharacterized protein)	GO:0005524~ATP binding	GO:0006457~protein folding	GO:0005737~cytoplasm
J4_Locus_8468_Transcript_1/1	9.27126	640.258	69.0584	6.10975	0.00119503	0.0244925	UP	I1J553	I1J553_SOYBN	59.14	443	181	2	2147	819	5	427	0	Glycine max (Soybean) (Glycine hispida)	NA	428	NA	Predicted	NA	Uncharacterized protein	NA	GO:0006886~intracellular protein transport;GO:0016192~vesicle-mediated transport	GO:0030131~clathrin adaptor complex
J4_Locus_19115_Transcript_2/2	2.31781	783.497	338.033	8.40102	2.84574e-05	0.000870089	UP	C6TNV4	C6TNV4_SOYBN	63.41	328	120	2	1348	365	4	323	4e-140	Glycine max (Soybean) (Glycine hispida)	NA	324	NA	Evidence at transcript level	Succinate/malate CoA ligase alpha subunit family	Uncharacterized protein	GO:0003878~ATP citrate synthase activity;GO:0048037~cofactor binding;GO:0000166~nucleotide binding;GO:0004775~succinate-CoA ligase (ADP-forming) activity	NA	NA
J4_Locus_1595_Transcript_1/1	55.6275	1749.92	31.4579	4.97535	6.92271e-05	0.0019341	UP	C6T8H3	C6T8H3_SOYBN	76.44	382	85	4	1136	6	9	383	0	Glycine max (Soybean) (Glycine hispida)	NA	390	NA	Evidence at transcript level	NA	Putative uncharacterized protein	NA	NA	NA
J4_Locus_27724_Transcript_1/2	2.31781	509.1	219.647	7.77904	0.00077991	0.0166648	UP	I3SIC1	I3SIC1_LOTJA	54.55	297	116	1	393	1226	28	324	8e-98	Lotus japonicus (Lotus corniculatus var. japonicus)	NA	340	NA	Evidence at transcript level	NA	Uncharacterized protein	GO:0003743~translation initiation factor activity	GO:0006413~translational initiation	GO:0005850~eukaryotic translation initiation factor 2 complex
J4_Locus_33120_Transcript_1/1	146.022	5745.07	39.3438	5.29806	1.61852e-06	6.50856e-05	UP	Q43682	Q43682_VIGUN	68.02	247	28	11	856	269	38	279	4e-117	Vigna unguiculata (Cowpea)	NA	280	NA	Evidence at transcript level	NA	Extensin-like protein (Fragment)	GO:0005199~structural constituent of cell wall	GO:0009664~plant-type cell wall organization	NA
J4_Locus_3752_Transcript_1/1	9.27126	15131.5	1632.09	10.6725	2.47027e-13	1.30114e-10	UP	Q5K6N6	Q5K6N6_SOYBN	52.99	351	159	8	1561	527	45	385	6e-116	Glycine max (Soybean) (Glycine hispida)	NA	391	NA	Evidence at transcript level	NA	Mitogen-activated protein kinase 2 (Uncharacterized protein)	GO:0005524~ATP binding;GO:0004707~MAP kinase activity	GO:0000165~MAPK cascade	NA
J4_Locus_9617_Transcript_1/1	2.31781	990.588	427.38	8.73938	2.78053e-06	0.000106716	UP	K7MDW5	K7MDW5_SOYBN	50.53	1227	595	14	1637	5281	982	2183	0	Glycine max (Soybean) (Glycine hispida)	NA	2183	NA	Predicted	NA	Uncharacterized protein	GO:0005524~ATP binding;GO:0008026~ATP-dependent helicase activity;GO:0003676~nucleic acid binding	NA	NA
J4_Locus_13334_Transcript_1/1	2.31781	692.031	298.571	8.22193	8.39861e-05	0.00229931	UP	I1LRE4	I1LRE4_SOYBN	66.41	521	173	3	1692	136	6	524	0	Glycine max (Soybean) (Glycine hispida)	NA	527	NA	Inferred from homology	TCP-1 chaperonin family	Uncharacterized protein	GO:0005524~ATP binding	GO:0006457~protein folding	GO:0005737~cytoplasm
J4_Locus_30902_Transcript_1/3	48.6741	1218.39	25.0316	4.64568	0.000578961	0.0127846	UP	Q2HVC5	Q2HVC5_MEDTR	90.98	244	22	2	419	1150	1	241	3e-159	Medicago truncatula (Barrel medic) (Medicago tribuloides)	NA	283	NA	Predicted	NA	2-aminoethanethiol dioxygenase (Cupin, RmlC-type)	GO:0047800~cysteamine dioxygenase activity	NA	NA
JC_Locus_10951_Transcript_1/1	148.34	3430.82	23.1281	4.53157	3.67982e-05	0.00109621	UP	C6T1V6	C6T1V6_SOYBN	81.32	91	15	2	28	294	1	90	2e-46	Glycine max (Soybean) (Glycine hispida)	NA	90	NA	Predicted	NA	Uncharacterized protein	NA	NA	NA
J4_Locus_41_Transcript_1/2	11.5891	11145	961.68	9.90941	7.31104e-13	2.4329e-10	UP	I1MT10	I1MT10_SOYBN	60.27	589	232	3	2204	444	8	595	0	Glycine max (Soybean) (Glycine hispida)	NA	645	NA	Inferred from homology	Heat shock protein 70 family	Uncharacterized protein	GO:0005524~ATP binding	NA	NA
J4_Locus_8000_Transcript_1/1	4.63563	1394.42	300.804	8.23268	2.55922e-07	1.20395e-05	UP	B7FMH6	B7FMH6_MEDTR	75.39	191	44	2	564	1	9	199	1e-99	Medicago truncatula (Barrel medic) (Medicago tribuloides)	NA	202	NA	Evidence at transcript level	Ribosomal protein S7P family	Putative uncharacterized protein (Fragment)	GO:0003723~RNA binding;GO:0003735~structural constituent of ribosome	GO:0006412~translation	GO:0015935~small ribosomal subunit
J4_Locus_31155_Transcript_1/1	2.31781	871.511	376.005	8.55461	1.03109e-05	0.000350589	UP	I3SI46	I3SI46_MEDTR	65.58	337	114	4	387	1391	6	330	4e-151	Medicago truncatula (Barrel medic) (Medicago tribuloides)	NA	330	NA	Evidence at transcript level	NA	Uncharacterized protein	GO:0004748~ribonucleoside-diphosphate reductase activity, thioredoxin disulfide as acceptor;GO:0046914~transition metal ion binding	GO:0009186~deoxyribonucleoside diphosphate metabolic process	GO:0005971~ribonucleoside-diphosphate reductase complex
J4_Locus_25060_Transcript_1/1	2.31781	2459.21	1061.01	10.0512	1.37441e-10	1.41148e-08	UP	I1JC17	I1JC17_SOYBN	52.73	495	232	3	164	1642	42	533	8e-179	Glycine max (Soybean) (Glycine hispida)	NA	539	NA	Inferred from homology	Aldehyde dehydrogenase family	Uncharacterized protein	GO:0016620~oxidoreductase activity, acting on the aldehyde or oxo group of donors, NAD or NADP as acceptor	NA	NA
J4_Locus_31235_Transcript_2/2	2.31781	1832.76	790.728	9.62704	3.17402e-09	2.26e-07	UP	I1JL82	I1JL82_SOYBN	68.09	257	81	1	103	870	1	257	5e-126	Glycine max (Soybean) (Glycine hispida)	NA	264	NA	Predicted	NA	Uncharacterized protein	GO:0003723~RNA binding;GO:0003735~structural constituent of ribosome	GO:0006412~translation	GO:0005840~ribosome
J4_Locus_602_Transcript_1/2	122.844	7805.63	63.5409	5.98961	1.43e-07	7.01505e-06	UP	I3SMD3	I3SMD3_LOTJA	55.7	158	67	4	823	359	1	139	2e-46	Lotus japonicus (Lotus corniculatus var. japonicus)	NA	142	NA	Evidence at transcript level	NA	Uncharacterized protein	NA	GO:0006869~lipid transport	NA
J4_Locus_3961_Transcript_8/8	11.5891	1054.44	90.9859	6.50757	3.84102e-05	0.00114029	UP	I1MLM5	I1MLM5_SOYBN	75.93	432	92	5	433	1692	5	433	0	Glycine max (Soybean) (Glycine hispida)	NA	434	NA	Predicted	NA	Uncharacterized protein	NA	NA	NA
J4_Locus_157_Transcript_3/3	25.496	14746.7	578.392	9.1759	1.40566e-11	2.11353e-09	UP	I1KTM3	I1KTM3_SOYBN	80.41	296	58	0	177	1064	88	383	4e-172	Glycine max (Soybean) (Glycine hispida)	NA	388	NA	Inferred from homology	Mitochondrial carrier family	Uncharacterized protein	GO:0005215~transporter activity	GO:0055085~transmembrane transport	GO:0016021~integral to membrane;GO:0005743~mitochondrial inner membrane
J4_Locus_3773_Transcript_5/7	85.7591	1473.8	17.1854	4.10311	0.000929548	0.0195269	UP	G7JF02	G7JF02_MEDTR	82.42	1809	246	9	1	5211	139	1932	0	Medicago truncatula (Barrel medic) (Medicago tribuloides)	NA	3764	NA	Predicted	NA	Serine/threonine protein kinase atr	GO:0005524~ATP binding;GO:0004674~protein serine/threonine kinase activity	NA	NA
J4_Locus_1017_Transcript_1/1	23.1781	27186	1172.91	10.1959	3.27209e-11	4.16803e-09	UP	G7JFK1	G7JFK1_MEDTR	71.93	659	179	6	2353	395	4	653	0	Medicago truncatula (Barrel medic) (Medicago tribuloides)	NA	653	NA	Evidence at protein level	Heat shock protein 70 family	Heat-shock protein	GO:0005524~ATP binding	NA	NA
J4_Locus_5279_Transcript_3/3	55.6275	2041.58	36.7009	5.19774	2.24859e-05	0.000703802	UP	G7J9S2	G7J9S2_MEDTR	85.71	322	46	0	98	1063	1	322	0	Medicago truncatula (Barrel medic) (Medicago tribuloides)	NA	322	NA	Inferred from homology	Peroxidase family	Peroxidase	GO:0020037~heme binding;GO:0046872~metal ion binding;GO:0004601~peroxidase activity	GO:0006979~response to oxidative stress	NA
J4_Locus_7369_Transcript_3/4	32.4494	1375.43	42.387	5.40555	6.96227e-05	0.00194452	UP	G7L4V0	G7L4V0_MEDTR	79.72	636	117	3	2047	176	1	607	0	Medicago truncatula (Barrel medic) (Medicago tribuloides)	NA	613	NA	Predicted	NA	Peptide transporter PTR5	GO:0005215~transporter activity	NA	GO:0016020~membrane
JC_Locus_2730_Transcript_5/10	266.549	3774.25	14.1597	3.82372	0.000274923	0.00660191	UP	Q9M6R7	Q9M6R7_PEA	96.67	60	2	0	180	1	128	187	2e-41	Pisum sativum (Garden pea)	NA	327	NA	Evidence at transcript level	NA	Extensin	GO:0005199~structural constituent of cell wall	GO:0009664~plant-type cell wall organization	NA
J4_Locus_370_Transcript_1/2	27.8138	21587.6	776.147	9.60019	3.01758e-11	3.89906e-09	UP	Q9S7H2	Q9S7H2_SOYBN	97.37	304	8	0	140	1051	1	304	0	Glycine max (Soybean) (Glycine hispida)	NA	305	NA	Predicted	NA	Ubiquitin	NA	NA	NA
J4_Locus_857_Transcript_4/4	308.269	5622.54	18.239	4.18896	6.42795e-05	0.00181356	UP	O24300	O24300_PEA	78.29	129	24	5	194	568	1	128	7e-65	Pisum sativum (Garden pea)	NA	352	NA	Predicted	NA	PtxA protein	NA	GO:0006869~lipid transport	NA
JC_Locus_1894_Transcript_7/9	298.998	3192.66	10.6779	3.41655	0.00108757	0.0224671	UP	Q9ZRW6	Q9ZRW6_CICAR	96.77	464	15	0	114	1505	1	464	0	Cicer arietinum (Chickpea) (Garbanzo)	1.14.14.1	498	NA	Evidence at transcript level	Cytochrome P450 family	Cytochrome P450 (EC 1.14.14.1)	GO:0070330~aromatase activity;GO:0009055~electron carrier activity;GO:0020037~heme binding;GO:0005506~iron ion binding	NA	NA
JC_Locus_22891_Transcript_3/3	725.476	7179.18	9.89582	3.30682	0.00100944	0.0210303	UP	G7IPN6	G7IPN6_MEDTR	67.27	110	35	4	46	372	1	94	8e-42	Medicago truncatula (Barrel medic) (Medicago tribuloides)	NA	94	NA	Predicted	NA	Putative uncharacterized protein	NA	NA	NA
J4_Locus_6901_Transcript_2/2	2.31781	714.466	308.25	8.26796	6.43146e-05	0.00181356	UP	I1JD21	I1JD21_SOYBN	71.17	437	124	2	1886	582	1	435	0	Glycine max (Soybean) (Glycine hispida)	NA	437	NA	Predicted	NA	Uncharacterized protein	GO:0016149~translation release factor activity, codon specific	NA	GO:0005737~cytoplasm
J4_Locus_3783_Transcript_1/1	115.891	4883.91	42.1424	5.3972	1.35743e-06	5.556e-05	UP	I3T8W3	I3T8W3_MEDTR	87.7	187	21	3	79	633	1	185	1e-113	Medicago truncatula (Barrel medic) (Medicago tribuloides)	NA	185	NA	Evidence at transcript level	NA	Uncharacterized protein	NA	NA	NA
J4_Locus_19065_Transcript_3/4	76.4879	2086.45	27.2782	4.76967	6.4321e-05	0.00181356	UP	G7J450	G7J450_MEDTR	83.49	315	49	7	111	1046	1	309	2e-171	Medicago truncatula (Barrel medic) (Medicago tribuloides)	NA	337	NA	Predicted	NA	Transcription factor bHLH93	NA	NA	NA
J4_Locus_18811_Transcript_6/6	245.688	2550.68	10.3818	3.37598	0.00164458	0.0325036	UP	I3S5Q9	I3S5Q9_MEDTR	87.21	219	28	0	1072	416	6	224	1e-146	Medicago truncatula (Barrel medic) (Medicago tribuloides)	NA	224	NA	Evidence at transcript level	GST superfamily	Uncharacterized protein	NA	NA	NA
J4_Locus_988_Transcript_2/4	13.9069	1925.95	138.489	7.11363	2.41081e-07	1.13913e-05	UP	G7KQ18	G7KQ18_MEDTR	76.8	181	7	1	110	547	40	220	1e-91	Medicago truncatula (Barrel medic) (Medicago tribuloides)	NA	220	NA	Evidence at transcript level	NA	Germin-like protein subfamily 1 member (Uncharacterized protein)	GO:0030145~manganese ion binding;GO:0045735~nutrient reservoir activity	NA	GO:0048046~apoplast
JC_Locus_21861_Transcript_1/1	215.557	4702.71	21.8166	4.44735	3.15249e-05	0.000953355	UP	G7J450	G7J450_MEDTR	84.26	343	51	7	1417	398	1	337	0	Medicago truncatula (Barrel medic) (Medicago tribuloides)	NA	337	NA	Predicted	NA	Transcription factor bHLH93	NA	NA	NA
J4_Locus_18844_Transcript_1/1	4.63563	707.563	152.636	7.25395	0.000187617	0.00469207	UP	G9JLS2	G9JLS2_LOTJA	67.94	393	126	0	1347	169	2	394	0	Lotus japonicus (Lotus corniculatus var. japonicus)	NA	394	NA	Inferred from homology	Complex I 49 kDa subunit family	NADH dehydrogenase subunit 7	GO:0051287~NAD binding;GO:0016651~oxidoreductase activity, acting on NADH or NADPH;GO:0048038~quinone binding	NA	GO:0005739~mitochondrion
J4_Locus_25_Transcript_1/6	11.5891	19397.6	1673.78	10.7089	8.03513e-13	2.63304e-10	UP	C6T8F0	C6T8F0_SOYBN	58.91	331	132	3	1737	757	19	349	2e-135	Glycine max (Soybean) (Glycine hispida)	6.3.1.2	356	NA	Evidence at transcript level	Glutamine synthetase family	Glutamine synthetase (EC 6.3.1.2)	GO:0005524~ATP binding;GO:0004356~glutamate-ammonia ligase activity	GO:0006542~glutamine biosynthetic process	NA
J4_Locus_7873_Transcript_1/1	2.31781	2500.63	1078.88	10.0753	1.15415e-10	1.22333e-08	UP	G7JYP8	G7JYP8_MEDTR	57.48	969	376	18	513	3311	96	1043	0	Medicago truncatula (Barrel medic) (Medicago tribuloides)	NA	1253	NA	Predicted	NA	Regulator of nonsense transcripts-like protein	GO:0005524~ATP binding;GO:0003677~DNA binding;GO:0004386~helicase activity;GO:0008270~zinc ion binding	GO:0000184~nuclear-transcribed mRNA catabolic process, nonsense-mediated decay	GO:0005737~cytoplasm
J4_Locus_12299_Transcript_1/1	2.31781	1102.76	475.777	8.89414	8.72636e-07	3.68339e-05	UP	I1NFG9	I1NFG9_SOYBN	51.07	609	298	3	428	2254	1	578	0	Glycine max (Soybean) (Glycine hispida)	NA	585	NA	Predicted	NA	Uncharacterized protein	NA	NA	NA
J4_Locus_21312_Transcript_1/1	4.63563	757.61	163.432	7.35255	0.00010801	0.00287453	UP	K7LGW1	K7LGW1_SOYBN	66.26	486	164	3	310	1767	78	557	0	Glycine max (Soybean) (Glycine hispida)	NA	558	NA	Inferred from homology	NA	Uncharacterized protein	GO:0004333~fumarate hydratase activity	GO:0006106~fumarate metabolic process;GO:0006099~tricarboxylic acid cycle	GO:0045239~tricarboxylic acid cycle enzyme complex
J4_Locus_786_Transcript_1/2	11.5891	3427.37	295.741	8.20819	6.40451e-10	5.43876e-08	UP	I1NGI9	I1NGI9_SOYBN	65.44	217	75	1	339	989	22	237	1e-92	Glycine max (Soybean) (Glycine hispida)	NA	244	NA	Inferred from homology	Ribosomal protein S3Ae family	Uncharacterized protein	GO:0003735~structural constituent of ribosome	GO:0006412~translation	GO:0005840~ribosome
J4_Locus_4074_Transcript_3/5	50.9919	4145.28	81.293	6.34506	8.17434e-08	4.26531e-06	UP	G7IP76	G7IP76_MEDTR	92.76	221	16	0	62	724	1	221	9e-147	Medicago truncatula (Barrel medic) (Medicago tribuloides)	NA	221	NA	Evidence at transcript level	NA	Germin-like protein subfamily 1 member (Uncharacterized protein)	GO:0030145~manganese ion binding;GO:0045735~nutrient reservoir activity	NA	GO:0048046~apoplast
JC_Locus_14136_Transcript_1/9	2375.76	27115.2	11.4133	3.51264	0.00260486	0.0491193	UP	Q40336	Q40336_MEDSA	66.92	390	101	16	1553	468	1	378	2e-176	Medicago sativa (Alfalfa)	NA	381	NA	Predicted	NA	Proline-rich cell wall protein	GO:0005199~structural constituent of cell wall	GO:0006869~lipid transport	NA
J4_Locus_4676_Transcript_1/2	2.31781	819.738	353.668	8.46625	1.86557e-05	0.000596088	UP	I1K5F0	I1K5F0_SOYBN	53.15	461	214	4	316	1692	24	479	6e-170	Glycine max (Soybean) (Glycine hispida)	NA	479	NA	Predicted	NA	Uncharacterized protein	GO:0005525~GTP binding;GO:0003924~GTPase activity	GO:0006184~GTP catabolic process	NA
J4_Locus_3543_Transcript_1/1	4.63563	3845	829.446	9.696	1.04806e-11	1.68504e-09	UP	G7IS36	G7IS36_MEDTR	59.03	288	118	2	1207	344	5	290	1e-114	Medicago truncatula (Barrel medic) (Medicago tribuloides)	NA	475	NA	Inferred from homology	Protein kinase superfamily	Casein kinase I isoform delta-like protein	GO:0005524~ATP binding;GO:0004674~protein serine/threonine kinase activity	NA	NA
J4_Locus_8161_Transcript_1/1	2.31781	455.602	196.565	7.61886	0.00157705	0.031342	UP	I1KC74	I1KC74_SOYBN	68.38	544	172	3	261	1892	27	562	0	Glycine max (Soybean) (Glycine hispida)	NA	564	NA	Predicted	NA	Uncharacterized protein	GO:0008080~N-acetyltransferase activity;GO:0051536~iron-sulfur cluster binding	GO:0008152~metabolic process	NA
J4_Locus_15185_Transcript_1/1	2.31781	593.663	256.13	8.00073	0.000270209	0.00649281	UP	I1KDJ8	I1KDJ8_SOYBN	62.47	461	172	1	177	1556	6	466	0	Glycine max (Soybean) (Glycine hispida)	NA	476	NA	Inferred from homology	SecY/SEC61-alpha family	Uncharacterized protein	NA	GO:0015031~protein transport	GO:0016020~membrane
J4_Locus_9684_Transcript_1/2	6.95344	5142.78	739.601	9.5306	4.06332e-12	8.34584e-10	UP	I1LI55	I1LI55_SOYBN	51.79	1763	818	32	5702	510	2	1716	0	Glycine max (Soybean) (Glycine hispida)	2.7.7.6	1803	NA	Inferred from homology	RNA polymerase beta' chain family	DNA-directed RNA polymerase (EC 2.7.7.6)	GO:0003677~DNA binding;GO:0003899~DNA-directed RNA polymerase activity	GO:0006366~transcription from RNA polymerase II promoter	GO:0005665~DNA-directed RNA polymerase II, core complex
J4_Locus_33882_Transcript_1/1	2.31781	914.655	394.62	8.62432	6.35586e-06	0.000227273	UP	I3T1M6	I3T1M6_MEDTR	78.39	236	42	1	926	246	1	236	4e-147	Medicago truncatula (Barrel medic) (Medicago tribuloides)	NA	236	NA	Evidence at transcript level	NA	Uncharacterized protein	NA	NA	NA
J4_Locus_26841_Transcript_1/1	37.085	2046.76	55.1909	5.78636	4.78294e-06	0.000175187	UP	A6XNC2	A6XNC2_MEDTR	75.8	471	114	1	96	1508	1	469	0	Medicago truncatula (Barrel medic) (Medicago tribuloides)	NA	479	NA	Evidence at transcript level	UDP-glycosyltransferase family	(Iso)flavonoid glycosyltransferase	GO:0016758~transferase activity, transferring hexosyl groups	NA	NA
J4_Locus_841_Transcript_11/12	1017.52	10817.1	10.6308	3.41018	0.000894424	0.0189047	UP	Q9ZRW6	Q9ZRW6_CICAR	97.79	498	11	0	1879	386	1	498	0	Cicer arietinum (Chickpea) (Garbanzo)	1.14.14.1	498	NA	Evidence at transcript level	Cytochrome P450 family	Cytochrome P450 (EC 1.14.14.1)	GO:0070330~aromatase activity;GO:0009055~electron carrier activity;GO:0020037~heme binding;GO:0005506~iron ion binding	NA	NA
J4_Locus_2064_Transcript_1/1	4.63563	1290.87	278.467	8.12136	5.85084e-07	2.55116e-05	UP	I3SPS9	I3SPS9_LOTJA	98.44	257	3	1	181	948	1	257	5e-180	Lotus japonicus (Lotus corniculatus var. japonicus)	NA	257	NA	Evidence at transcript level	NA	Uncharacterized protein	GO:0003723~RNA binding	NA	NA
J4_Locus_617_Transcript_1/1	34.7672	1501.41	43.1848	5.43245	4.35736e-05	0.00127584	UP	I1MG80	I1MG80_SOYBN	80.64	532	103	1	123	1718	8	534	0	Glycine max (Soybean) (Glycine hispida)	NA	535	NA	Predicted	NA	Uncharacterized protein	GO:0008762~UDP-N-acetylmuramate dehydrogenase activity;GO:0050660~flavin adenine dinucleotide binding	NA	NA
J4_Locus_6257_Transcript_2/4	67.2166	2309.07	34.3527	5.10235	1.899e-05	0.000605462	UP	G7JST5	G7JST5_MEDTR	73.01	489	132	2	1606	140	6	477	0	Medicago truncatula (Barrel medic) (Medicago tribuloides)	NA	479	NA	Inferred from homology	Cytochrome P450 family	Cytochrome P450	GO:0009055~electron carrier activity;GO:0020037~heme binding;GO:0005506~iron ion binding;GO:0004497~monooxygenase activity;GO:0016705~oxidoreductase activity, acting on paired donors, with incorporation or reduction of molecular oxygen	NA	NA
J4_Locus_19985_Transcript_1/1	4.63563	545.341	117.641	6.87825	0.00114049	0.0234677	UP	I1MEV0	I1MEV0_SOYBN	52.35	319	147	3	110	1051	5	312	7e-117	Glycine max (Soybean) (Glycine hispida)	NA	316	NA	Predicted	NA	Uncharacterized protein	NA	NA	NA
J4_Locus_33_Transcript_1/1	16.2247	7453.57	459.397	8.8436	1.22447e-11	1.90792e-09	UP	G7J5T2	G7J5T2_MEDTR	80.41	148	27	3	137	574	1	146	3e-76	Medicago truncatula (Barrel medic) (Medicago tribuloides)	NA	146	NA	Predicted	NA	Putative uncharacterized protein	GO:0005507~copper ion binding;GO:0009055~electron carrier activity	NA	NA
J4_Locus_18187_Transcript_1/1	2.31781	2724.98	1175.67	10.1993	4.74942e-11	5.69499e-09	UP	I1MZN4	I1MZN4_SOYBN	67.46	209	68	0	923	297	41	249	1e-98	Glycine max (Soybean) (Glycine hispida)	NA	263	NA	Predicted	NA	Uncharacterized protein	GO:0003735~structural constituent of ribosome	GO:0006412~translation	GO:0005840~ribosome
J4_Locus_22767_Transcript_1/1	2.31781	572.954	247.196	7.94951	0.000347192	0.00811548	UP	Q93WZ7	Q93WZ7_PHAVU	61.01	967	358	11	2846	3	1169	2133	0	Phaseolus vulgaris (Kidney bean) (French bean)	1.4.1.14	2196	NA	Evidence at transcript level	NA	NADH glutamate synthase (EC 1.4.1.14)	GO:0010181~FMN binding;GO:0050660~flavin adenine dinucleotide binding;GO:0016040~glutamate synthase (NADH) activity;GO:0005506~iron ion binding;GO:0051536~iron-sulfur cluster binding	GO:0006537~glutamate biosynthetic process	NA
J4_Locus_6935_Transcript_1/1	2.31781	831.818	358.88	8.48736	1.62266e-05	0.00052591	UP	C3TS15	C3TS15_CICAR	60.78	385	145	3	255	1391	5	389	3e-165	Cicer arietinum (Chickpea) (Garbanzo)	2.5.1.6	396	Amino-acid biosynthesis; S-adenosyl-L-methionine biosynthesis; S-adenosyl-L-methionine from L-methionine: step 1/1.	Evidence at transcript level	AdoMet synthase family	S-adenosylmethionine synthase (EC 2.5.1.6)	GO:0005524~ATP binding;GO:0046872~metal ion binding;GO:0004478~methionine adenosyltransferase activity	GO:0006556~S-adenosylmethionine biosynthetic process;GO:0015948~methanogenesis;GO:0006730~one-carbon metabolic process	NA
J4_Locus_36079_Transcript_1/1	4.63563	1268.44	273.628	8.09607	7.05931e-07	3.0319e-05	UP	C6SX87	C6SX87_SOYBN	60.78	102	40	0	51	356	10	111	2e-43	Glycine max (Soybean) (Glycine hispida)	NA	113	NA	Inferred from homology	Cytochrome c family	Uncharacterized protein	GO:0009055~electron carrier activity;GO:0020037~heme binding;GO:0005506~iron ion binding	GO:0022900~electron transport chain	GO:0005739~mitochondrion;GO:0070469~respiratory chain
J4_Locus_8149_Transcript_1/2	2.31781	574.679	247.94	7.95385	0.000339932	0.00796263	UP	G7KFV1	G7KFV1_MEDTR	56.7	455	191	4	439	1785	21	466	2e-167	Medicago truncatula (Barrel medic) (Medicago tribuloides)	NA	470	NA	Evidence at protein level	NA	UTP-glucose 1 phosphate uridylyltransferase	GO:0016779~nucleotidyltransferase activity	NA	NA
J4_Locus_19839_Transcript_1/1	6.95344	2971.77	427.38	8.73938	3.82713e-10	3.47702e-08	UP	G7KFC7	G7KFC7_MEDTR	56.79	324	131	6	484	1428	79	399	5e-124	Medicago truncatula (Barrel medic) (Medicago tribuloides)	NA	399	NA	Evidence at protein level	NA	Coproporphyrinogen-III oxidase	GO:0004109~coproporphyrinogen oxidase activity	GO:0006779~porphyrin-containing compound biosynthetic process	NA
J4_Locus_21068_Transcript_1/1	2.31781	629.904	271.766	8.08622	0.000175895	0.00443768	UP	I1KZK2	I1KZK2_SOYBN	62.62	527	192	4	1711	146	4	527	0	Glycine max (Soybean) (Glycine hispida)	NA	535	NA	Inferred from homology	TCP-1 chaperonin family	Uncharacterized protein	GO:0005524~ATP binding	GO:0006457~protein folding	GO:0005737~cytoplasm
J4_Locus_27941_Transcript_3/3	2.31781	2281.46	984.315	9.94298	3.03226e-10	2.82053e-08	UP	I1N4X6	I1N4X6_SOYBN	65.71	105	36	0	566	252	1	105	5e-45	Glycine max (Soybean) (Glycine hispida)	NA	112	NA	Inferred from homology	NA	Uncharacterized protein	GO:0003735~structural constituent of ribosome	GO:0006412~translation	GO:0005840~ribosome
J4_Locus_452_Transcript_1/1	9.27126	4668.19	503.512	8.97588	2.319e-11	3.13555e-09	UP	B7FLU4	B7FLU4_MEDTR	51.7	530	232	7	93	1610	4	524	1e-171	Medicago truncatula (Barrel medic) (Medicago tribuloides)	NA	524	NA	Evidence at transcript level	NA	Nucleolar protein (Uncharacterized protein)	NA	NA	NA
J4_Locus_5987_Transcript_1/1	2.31781	1715.41	740.098	9.53157	6.47595e-09	4.30668e-07	UP	Q39889	Q39889_SOYBN	50.85	881	427	12	456	3080	6	849	0	Glycine max (Soybean) (Glycine hispida)	NA	911	NA	Evidence at transcript level	ClpA/clpB family	Heat shock protein	GO:0005524~ATP binding;GO:0017111~nucleoside-triphosphatase activity	GO:0019538~protein metabolic process;GO:0006950~response to stress	NA
J4_Locus_3170_Transcript_1/1	9.27126	9845.48	1061.94	10.0525	4.19709e-13	1.72412e-10	UP	D6C4Z9	D6C4Z9_SOYBN	67.99	706	219	5	2346	250	4	702	0	Glycine max (Soybean) (Glycine hispida)	NA	702	NA	Evidence at transcript level	NA	HSP90-1 (Uncharacterized protein)	GO:0005524~ATP binding	GO:0006457~protein folding;GO:0006950~response to stress	NA
J4_Locus_5771_Transcript_5/6	6.95344	4233.3	608.806	9.24984	1.74024e-11	2.51954e-09	UP	I1MSF4	I1MSF4_SOYBN	64.23	383	128	4	567	1688	1	378	2e-169	Glycine max (Soybean) (Glycine hispida)	NA	454	NA	Inferred from homology	Protein kinase superfamily	Uncharacterized protein	GO:0005524~ATP binding;GO:0004674~protein serine/threonine kinase activity	NA	NA
JC_Locus_25010_Transcript_1/2	67.2166	4198.78	62.4665	5.96501	2.69514e-07	1.26443e-05	UP	Q9AVH2	Q9AVH2_PEA	64.62	65	23	0	195	1	8	72	1e-17	Pisum sativum (Garden pea)	NA	282	NA	Evidence at transcript level	NA	Putative senescence-associated protein (Fragment)	NA	NA	NA
J4_Locus_20146_Transcript_1/1	2.31781	647.161	279.212	8.12522	0.000143286	0.00369424	UP	I1MZ47	I1MZ47_SOYBN	54.02	311	142	3	1261	332	6	306	3e-111	Glycine max (Soybean) (Glycine hispida)	NA	309	NA	Predicted	NA	Uncharacterized protein	NA	NA	NA
J4_Locus_19119_Transcript_3/3	164.565	2248.67	13.6643	3.77234	0.00072824	0.0156831	UP	G7KSW6	G7KSW6_MEDTR	72.76	257	61	9	43	786	11	237	1e-115	Medicago truncatula (Barrel medic) (Medicago tribuloides)	NA	239	NA	Predicted	NA	Ethylene-responsive transcription factor	GO:0003677~DNA binding;GO:0003700~sequence-specific DNA binding transcription factor activity	GO:0006351~transcription, DNA-dependent	GO:0005634~nucleus
J4_Locus_13105_Transcript_1/1	4.63563	797.303	171.995	7.42622	6.99546e-05	0.00195062	UP	I1JLV8	I1JLV8_SOYBN	77.99	577	123	6	37	1755	1	574	0	Glycine max (Soybean) (Glycine hispida)	NA	574	NA	Predicted	NA	Uncharacterized protein	GO:0005507~copper ion binding;GO:0052716~hydroquinone:oxygen oxidoreductase activity	GO:0046274~lignin catabolic process	GO:0048046~apoplast
J4_Locus_10341_Transcript_3/4	2.31781	562.599	242.728	7.9232	0.000394482	0.00911416	UP	G7IKV9	G7IKV9_MEDTR	50.12	411	201	6	316	1536	1	385	6e-125	Medicago truncatula (Barrel medic) (Medicago tribuloides)	NA	394	NA	Evidence at protein level	NA	Obg-like ATPase	GO:0005525~GTP binding	NA	NA
J4_Locus_5641_Transcript_1/2	34.7672	2626.61	75.5486	6.23933	4.91932e-07	2.17593e-05	UP	I1J7M3	I1J7M3_SOYBN	73.67	319	84	0	74	1030	1	319	2e-173	Glycine max (Soybean) (Glycine hispida)	NA	319	NA	Inferred from homology	Peroxidase family	Uncharacterized protein	GO:0020037~heme binding;GO:0046872~metal ion binding;GO:0004601~peroxidase activity	GO:0006979~response to oxidative stress	NA
J4_Locus_22193_Transcript_1/1	6.95344	581.582	83.6395	6.38611	0.0013647	0.0275618	UP	Q8W4T7	Q8W4T7_MEDTR	84.78	276	42	0	120	947	1	276	4e-170	Medicago truncatula (Barrel medic) (Medicago tribuloides)	NA	276	NA	Evidence at transcript level	MIP/aquaporin family	Aquaporin NIP1-2 (Multifunctional aquaporin)	GO:0005215~transporter activity	NA	GO:0016021~integral to membrane
J4_Locus_14305_Transcript_1/1	4.63563	678.225	146.307	7.19286	0.000259595	0.00626935	UP	Q45FF1	Q45FF1_LOTJA	77.33	172	39	0	610	95	13	184	1e-89	Lotus japonicus (Lotus corniculatus var. japonicus)	NA	310	NA	Evidence at transcript level	NA	Pyridoxine biosynthesis protein	GO:0003824~catalytic activity	GO:0042823~pyridoxal phosphate biosynthetic process	NA
J4_Locus_10147_Transcript_2/2	55.6275	2145.12	38.5623	5.26912	1.55694e-05	0.00050787	UP	G7IBK4	G7IBK4_MEDTR	89.88	326	33	1	43	1020	1	325	0	Medicago truncatula (Barrel medic) (Medicago tribuloides)	NA	325	NA	Inferred from homology	Peroxidase family	Peroxidase	GO:0020037~heme binding;GO:0046872~metal ion binding;GO:0004601~peroxidase activity	GO:0006979~response to oxidative stress	NA
J4_Locus_22232_Transcript_1/2	2.31781	711.015	306.761	8.26097	6.70077e-05	0.00188066	UP	G7LD98	G7LD98_MEDTR	59.46	148	51	2	669	253	175	322	2e-54	Medicago truncatula (Barrel medic) (Medicago tribuloides)	NA	325	NA	Predicted	NA	Guanine nucleotide-binding protein subunit beta-like protein	NA	NA	NA
J4_Locus_10091_Transcript_1/1	2.31781	1415.13	610.543	9.25395	5.3e-08	2.89677e-06	UP	G7J8R4	G7J8R4_MEDTR	52.05	684	324	9	50	2089	68	734	0	Medicago truncatula (Barrel medic) (Medicago tribuloides)	NA	739	NA	Evidence at protein level	NA	NADH-ubiquinone oxidoreductase subunit	GO:0008137~NADH dehydrogenase (ubiquinone) activity;GO:0009055~electron carrier activity;GO:0051536~iron-sulfur cluster binding	GO:0042773~ATP synthesis coupled electron transport	GO:0016020~membrane
J4_Locus_9731_Transcript_2/2	6.95344	1560.09	224.362	7.80969	2.20882e-07	1.0483e-05	UP	C6THP2	C6THP2_SOYBN	58.78	131	53	2	701	312	3	132	7e-46	Glycine max (Soybean) (Glycine hispida)	NA	137	NA	Evidence at transcript level	Ribosomal protein S24e family	40S ribosomal protein S24	GO:0000166~nucleotide binding;GO:0003735~structural constituent of ribosome	GO:0006412~translation	GO:0005840~ribosome
J4_Locus_43442_Transcript_1/1	2.31781	956.073	412.489	8.68821	4.03247e-06	0.000150264	UP	I1KW26	I1KW26_SOYBN	54.25	577	261	5	91	1812	1	565	0	Glycine max (Soybean) (Glycine hispida)	NA	602	NA	Inferred from homology	NA	Uncharacterized protein	GO:0003883~CTP synthase activity	GO:0006221~pyrimidine nucleotide biosynthetic process	NA
JC_Locus_9799_Transcript_2/2	155.294	6699.42	43.1403	5.43097	9.62494e-07	4.03491e-05	UP	G7LFM5	G7LFM5_MEDTR	63.47	386	59	13	6	917	134	505	1e-179	Medicago truncatula (Barrel medic) (Medicago tribuloides)	NA	505	NA	Predicted	NA	Putative uncharacterized protein	NA	NA	NA
J4_Locus_41_Transcript_2/2	20.8603	9334.66	447.484	8.80569	1.42191e-11	2.1305e-09	UP	Q5QHT4	Q5QHT4_VIGRA	67.13	432	140	3	2565	1276	1	431	0	Vigna radiata (Mung bean)	NA	649	NA	Evidence at protein level	Heat shock protein 70 family	70 kDa heat shock cognate protein 1	GO:0005524~ATP binding	GO:0006950~response to stress	NA
J4_Locus_5771_Transcript_2/6	11.5891	3741.46	322.843	8.33469	3.05414e-10	2.8378e-08	UP	I1MSF4	I1MSF4_SOYBN	64.89	376	126	3	634	1743	1	371	2e-169	Glycine max (Soybean) (Glycine hispida)	NA	454	NA	Inferred from homology	Protein kinase superfamily	Uncharacterized protein	GO:0005524~ATP binding;GO:0004674~protein serine/threonine kinase activity	NA	NA
J4_Locus_21947_Transcript_1/1	2.31781	536.713	231.56	7.85524	0.000546275	0.0121409	UP	G7ICJ5	G7ICJ5_MEDTR	65.37	231	80	1	635	1327	46	271	6e-113	Medicago truncatula (Barrel medic) (Medicago tribuloides)	3.1.3.16	279	NA	Inferred from homology	PPP phosphatase family	Serine/threonine-protein phosphatase (EC 3.1.3.16)	GO:0004721~phosphoprotein phosphatase activity	NA	NA
J4_Locus_25921_Transcript_3/4	2.31781	555.696	239.75	7.90539	0.00042989	0.00983956	UP	I1KJJ2	I1KJJ2_SOYBN	57.97	345	142	5	1531	506	62	402	6e-127	Glycine max (Soybean) (Glycine hispida)	NA	418	NA	Predicted	NA	Uncharacterized protein	GO:0016787~hydrolase activity	GO:0006629~lipid metabolic process	NA
J4_Locus_46633_Transcript_1/1	9.27126	1225.29	132.16	7.04615	5.33029e-06	0.000193339	UP	I3SPL5	I3SPL5_MEDTR	60	150	50	3	10	429	1	144	2e-50	Medicago truncatula (Barrel medic) (Medicago tribuloides)	NA	144	NA	Evidence at transcript level	NA	Uncharacterized protein	GO:0003735~structural constituent of ribosome	GO:0006412~translation	GO:0005840~ribosome
J4_Locus_18195_Transcript_1/1	526.144	28316.3	53.8186	5.75003	7.57108e-06	0.000265746	UP	O81926	O81926_CICAR	97.88	189	4	0	1052	486	51	239	2e-147	Cicer arietinum (Chickpea) (Garbanzo)	NA	239	NA	Evidence at transcript level	NA	Thaumatin-like protein PR-5b (Fragment)	NA	NA	NA
J4_Locus_9062_Transcript_1/1	2.31781	476.311	205.5	7.68299	0.00119707	0.0245109	UP	I1M535	I1M535_SOYBN	54.12	558	240	7	1627	2	350	901	0	Glycine max (Soybean) (Glycine hispida)	NA	1270	NA	Predicted	NA	Uncharacterized protein	GO:0005524~ATP binding;GO:0008026~ATP-dependent helicase activity;GO:0003676~nucleic acid binding	NA	NA
J4_Locus_9828_Transcript_1/1	9.27126	2172.74	234.352	7.87253	2e-08	1.19325e-06	UP	I1K089	I1K089_SOYBN	50	542	258	9	379	1965	8	547	4e-174	Glycine max (Soybean) (Glycine hispida)	2.3.3.9	556	Carbohydrate metabolism; glyoxylate cycle; (S)-malate from isocitrate: step 2/2.	Inferred from homology	Malate synthase family	Malate synthase (EC 2.3.3.9)	GO:0004474~malate synthase activity	GO:0006097~glyoxylate cycle;GO:0006099~tricarboxylic acid cycle	NA
J4_Locus_3139_Transcript_2/4	74.1701	4228.12	57.0058	5.83304	4.0727e-07	1.8355e-05	UP	G7KJU7	G7KJU7_MEDTR	89.89	267	25	1	993	199	35	301	7e-179	Medicago truncatula (Barrel medic) (Medicago tribuloides)	NA	303	NA	Inferred from homology	Iron/ascorbate-dependent oxidoreductase family	1-aminocyclopropane-1-carboxylate oxidase	GO:0016706~oxidoreductase activity, acting on paired donors, with incorporation or reduction of molecular oxygen, 2-oxoglutarate as one donor, and incorporation of one atom each of oxygen into both donors	NA	NA
J4_Locus_8624_Transcript_1/1	2.31781	1347.82	581.505	9.18365	9.17864e-08	4.73293e-06	UP	D7EYG6	D7EYG6_SOYBN	60.1	609	234	4	1954	155	14	621	0	Glycine max (Soybean) (Glycine hispida)	NA	623	NA	Evidence at transcript level	ATPase alpha/beta chains family	V-H(+)-ATPase subunit A	GO:0005524~ATP binding;GO:0046933~hydrogen ion transporting ATP synthase activity, rotational mechanism;GO:0046961~proton-transporting ATPase activity, rotational mechanism	GO:0015991~ATP hydrolysis coupled proton transport	GO:0033180~proton-transporting V-type ATPase, V1 domain
JC_Locus_1752_Transcript_1/1	2354.9	27080.7	11.4997	3.52353	0.00252784	0.0477824	UP	Q700B1	Q700B1_CICAR	76.38	508	118	2	46	1563	1	507	0	Cicer arietinum (Chickpea) (Garbanzo)	3.2.1.21	511	NA	Evidence at transcript level	Glycosyl hydrolase 1 family	Non-cyanogenic beta-glucosidase (EC 3.2.1.21)	GO:0008422~beta-glucosidase activity;GO:0043169~cation binding	GO:0005975~carbohydrate metabolic process	NA
J4_Locus_31024_Transcript_1/1	4.63563	1620.49	349.573	8.44945	5.28378e-08	2.89126e-06	UP	C6TDU3	C6TDU3_SOYBN	58.18	318	131	5	158	1105	28	338	2e-126	Glycine max (Soybean) (Glycine hispida)	NA	389	NA	Evidence at transcript level	KRR1 family	KRR1 small subunit processome component (KRR-R motif-containing protein 1)	GO:0003723~RNA binding	GO:0006364~rRNA processing	GO:0005730~nucleolus;GO:0030529~ribonucleoprotein complex
JC_Locus_27041_Transcript_1/1	67.2166	5819.28	86.575	6.43588	3.4714e-08	1.96984e-06	UP	I3T2D2	I3T2D2_LOTJA	82.95	88	12	2	109	363	3	90	1e-44	Lotus japonicus (Lotus corniculatus var. japonicus)	NA	90	NA	Predicted	NA	Uncharacterized protein	NA	NA	NA
J4_Locus_67_Transcript_1/1	34.7672	957.799	27.5489	4.78392	0.00123348	0.0251665	UP	I3SQV0	I3SQV0_MEDTR	86.11	144	20	0	578	147	1	144	3e-92	Medicago truncatula (Barrel medic) (Medicago tribuloides)	NA	144	NA	Evidence at transcript level	NA	Uncharacterized protein	NA	GO:0042742~defense response to bacterium;GO:0050832~defense response to fungus	NA
J4_Locus_1522_Transcript_4/11	278.138	2650.77	9.53043	3.25254	0.00215281	0.0413211	UP	G7J5M6	G7J5M6_MEDTR	96.69	272	9	0	294	1109	1	272	0	Medicago truncatula (Barrel medic) (Medicago tribuloides)	NA	380	NA	Inferred from homology	NA	Alcohol dehydrogenase	GO:0000166~nucleotide binding;GO:0016491~oxidoreductase activity;GO:0008270~zinc ion binding	NA	NA
J4_Locus_370_Transcript_2/2	20.8603	11950.9	572.902	9.16214	7.36748e-12	1.28044e-09	UP	Q9ZRW9	Q9ZRW9_VICFA	97.37	228	6	0	140	823	1	228	4e-155	Vicia faba (Broad bean) (Faba vulgaris)	NA	229	NA	Evidence at transcript level	NA	Polyubiquitin	NA	NA	NA
J4_Locus_8848_Transcript_1/1	6.95344	3384.22	486.697	8.92688	1.15699e-10	1.22442e-08	UP	I1L1L2	I1L1L2_SOYBN	56.32	1282	546	15	3983	180	2	1188	0	Glycine max (Soybean) (Glycine hispida)	2.7.7.6	1192	NA	Inferred from homology	RNA polymerase beta chain family	DNA-directed RNA polymerase (EC 2.7.7.6)	GO:0003677~DNA binding;GO:0003899~DNA-directed RNA polymerase activity;GO:0032549~ribonucleoside binding	GO:0006351~transcription, DNA-dependent	NA
J4_Locus_91_Transcript_1/1	20.8603	15097	723.717	9.49928	5.95902e-12	1.09973e-09	UP	I1LTM3	I1LTM3_SOYBN	50.98	612	299	6	294	2126	1	590	0	Glycine max (Soybean) (Glycine hispida)	NA	595	NA	Inferred from homology	ABC transporter superfamily	Uncharacterized protein	GO:0005524~ATP binding;GO:0016887~ATPase activity	GO:0006200~ATP catabolic process	NA
J4_Locus_39317_Transcript_1/1	2.31781	838.721	361.859	8.49928	1.49879e-05	0.000490578	UP	G7IL84	G7IL84_MEDTR	50.74	337	166	3	275	1285	10	342	3e-115	Medicago truncatula (Barrel medic) (Medicago tribuloides)	NA	342	NA	Inferred from homology	FBPase class 1 family	Cytosolic fructose-1 6-bisphosphatase	GO:0042132~fructose 1,6-bisphosphate 1-phosphatase activity	GO:0005975~carbohydrate metabolic process	NA
J4_Locus_9949_Transcript_1/1	39.4028	1993.26	50.5866	5.66068	7.40583e-06	0.000261227	UP	I1MW65	I1MW65_SOYBN	76.64	304	60	6	1081	203	1	299	3e-162	Glycine max (Soybean) (Glycine hispida)	NA	299	NA	Predicted	NA	Uncharacterized protein	GO:0047800~cysteamine dioxygenase activity	NA	NA
JC_Locus_865_Transcript_4/4	792.692	10699.7	13.498	3.75467	0.0003065	0.00725919	UP	I1L739	I1L739_SOYBN	79.25	318	66	0	79	1032	25	342	0	Glycine max (Soybean) (Glycine hispida)	NA	342	NA	Inferred from homology	Peroxidase family	Uncharacterized protein	GO:0020037~heme binding;GO:0046872~metal ion binding;GO:0004601~peroxidase activity	GO:0006979~response to oxidative stress	NA
J4_Locus_37946_Transcript_1/1	2.31781	1582.53	682.766	9.41525	1.54114e-08	9.40401e-07	UP	I1JB64	I1JB64_SOYBN	73.18	425	114	1	1	1275	53	474	0	Glycine max (Soybean) (Glycine hispida)	NA	482	NA	Predicted	NA	Uncharacterized protein	GO:0051539~4 iron, 4 sulfur cluster binding;GO:0010181~FMN binding;GO:0051287~NAD binding;GO:0008137~NADH dehydrogenase (ubiquinone) activity	NA	NA
J4_Locus_8840_Transcript_1/3	44.0385	1047.54	23.7869	4.5721	0.00122983	0.0250979	UP	G7ZZA6	G7ZZA6_MEDTR	88.22	535	61	2	3912	2314	4	536	0	Medicago truncatula (Barrel medic) (Medicago tribuloides)	NA	537	NA	Inferred from homology	Cytochrome P450 family	Trans-cinnamate 4-monooxygenase	GO:0009055~electron carrier activity;GO:0020037~heme binding;GO:0005506~iron ion binding;GO:0004497~monooxygenase activity;GO:0016705~oxidoreductase activity, acting on paired donors, with incorporation or reduction of molecular oxygen	NA	NA
J4_Locus_20912_Transcript_1/1	2.31781	1585.98	684.255	9.41839	1.5053e-08	9.23124e-07	UP	I3SZS5	I3SZS5_MEDTR	89.35	169	17	1	133	636	23	191	4e-100	Medicago truncatula (Barrel medic) (Medicago tribuloides)	NA	191	NA	Evidence at transcript level	Ribosomal protein S4P family	Uncharacterized protein	GO:0019843~rRNA binding;GO:0003735~structural constituent of ribosome	GO:0006412~translation	GO:0015935~small ribosomal subunit
J4_Locus_841_Transcript_9/12	400.982	3957.18	9.86872	3.30286	0.00122543	0.025014	UP	Q9ZRW6	Q9ZRW6_CICAR	97.99	498	10	0	1749	256	1	498	0	Cicer arietinum (Chickpea) (Garbanzo)	1.14.14.1	498	NA	Evidence at transcript level	Cytochrome P450 family	Cytochrome P450 (EC 1.14.14.1)	GO:0070330~aromatase activity;GO:0009055~electron carrier activity;GO:0020037~heme binding;GO:0005506~iron ion binding	NA	NA
J4_Locus_3271_Transcript_1/1	4.63563	3146.07	678.671	9.40657	6.42161e-11	7.32174e-09	UP	K7KI34	K7KI34_SOYBN	52.17	991	462	8	485	3421	1	976	0	Glycine max (Soybean) (Glycine hispida)	NA	1001	NA	Inferred from homology	Cation transport ATPase (P-type) family	Uncharacterized protein	GO:0005524~ATP binding;GO:0005388~calcium-transporting ATPase activity;GO:0046872~metal ion binding	GO:0006754~ATP biosynthetic process	GO:0016021~integral to membrane
J4_Locus_157_Transcript_1/3	16.2247	12660.2	780.304	9.60789	2.32439e-12	5.47698e-10	UP	I1KTM3	I1KTM3_SOYBN	80.14	292	58	0	296	1171	92	383	1e-168	Glycine max (Soybean) (Glycine hispida)	NA	388	NA	Inferred from homology	Mitochondrial carrier family	Uncharacterized protein	GO:0005215~transporter activity	GO:0055085~transmembrane transport	GO:0016021~integral to membrane;GO:0005743~mitochondrial inner membrane
J4_Locus_11058_Transcript_1/2	6.95344	959.525	137.993	7.10845	2.85085e-05	0.000871342	UP	G7IBT2	G7IBT2_MEDTR	78.93	261	53	2	514	1290	74	333	7e-139	Medicago truncatula (Barrel medic) (Medicago tribuloides)	NA	333	NA	Inferred from homology	Peroxidase family	Peroxidase	GO:0020037~heme binding;GO:0046872~metal ion binding;GO:0004601~peroxidase activity	GO:0006979~response to oxidative stress	NA
J4_Locus_5297_Transcript_3/6	301.316	6012.56	19.9543	4.31863	4.10964e-05	0.00121165	UP	G7KAS8	G7KAS8_MEDTR	81.1	508	93	3	115	1629	1	506	0	Medicago truncatula (Barrel medic) (Medicago tribuloides)	NA	507	NA	Inferred from homology	Cytochrome P450 family	Cytochrome P450	GO:0009055~electron carrier activity;GO:0020037~heme binding;GO:0005506~iron ion binding;GO:0004497~monooxygenase activity;GO:0016705~oxidoreductase activity, acting on paired donors, with incorporation or reduction of molecular oxygen	NA	NA
JC_Locus_1894_Transcript_5/9	472.834	5631.17	11.9094	3.57403	0.000450795	0.0102389	UP	Q9ZRW6	Q9ZRW6_CICAR	98.36	428	7	0	114	1397	1	428	0	Cicer arietinum (Chickpea) (Garbanzo)	1.14.14.1	498	NA	Evidence at transcript level	Cytochrome P450 family	Cytochrome P450 (EC 1.14.14.1)	GO:0070330~aromatase activity;GO:0009055~electron carrier activity;GO:0020037~heme binding;GO:0005506~iron ion binding	NA	NA
JC_Locus_22891_Transcript_1/3	424.16	3632.73	8.56453	3.09837	0.00233698	0.0445969	UP	G7IPN6	G7IPN6_MEDTR	70.19	104	28	4	46	348	1	94	3e-41	Medicago truncatula (Barrel medic) (Medicago tribuloides)	NA	94	NA	Predicted	NA	Putative uncharacterized protein	NA	NA	NA
J4_Locus_19846_Transcript_1/1	2.31781	748.982	323.141	8.33602	4.27201e-05	0.00125436	UP	I1KH65	I1KH65_SOYBN	54.41	816	367	8	449	2881	3	811	0	Glycine max (Soybean) (Glycine hispida)	NA	912	NA	Predicted	NA	Uncharacterized protein	GO:0005198~structural molecule activity	GO:0006886~intracellular protein transport;GO:0016192~vesicle-mediated transport	GO:0030117~membrane coat
J4_Locus_4074_Transcript_4/5	27.8138	3625.83	130.361	7.02637	1.44299e-08	8.88724e-07	UP	G7IP76	G7IP76_MEDTR	91.86	221	18	0	47	709	1	221	2e-146	Medicago truncatula (Barrel medic) (Medicago tribuloides)	NA	221	NA	Evidence at transcript level	NA	Germin-like protein subfamily 1 member (Uncharacterized protein)	GO:0030145~manganese ion binding;GO:0045735~nutrient reservoir activity	NA	GO:0048046~apoplast
J4_Locus_1522_Transcript_2/11	477.47	4267.81	8.9384	3.16002	0.00176165	0.0346101	UP	G7J5M6	G7J5M6_MEDTR	97.64	254	6	0	635	1396	75	328	0	Medicago truncatula (Barrel medic) (Medicago tribuloides)	NA	380	NA	Inferred from homology	NA	Alcohol dehydrogenase	GO:0000166~nucleotide binding;GO:0016491~oxidoreductase activity;GO:0008270~zinc ion binding	NA	NA
J4_Locus_19065_Transcript_1/4	67.2166	2057.11	30.6042	4.93566	4.35335e-05	0.00127519	UP	G7J450	G7J450_MEDTR	77.88	208	43	7	111	725	1	202	8e-148	Medicago truncatula (Barrel medic) (Medicago tribuloides)	NA	337	NA	Predicted	NA	Transcription factor bHLH93	NA	NA	NA
J4_Locus_40253_Transcript_1/1	9.27126	780.045	84.1359	6.39465	0.000297697	0.00707791	UP	G7LFM5	G7LFM5_MEDTR	65.41	185	31	4	83	538	1	185	3e-81	Medicago truncatula (Barrel medic) (Medicago tribuloides)	NA	505	NA	Predicted	NA	Putative uncharacterized protein	NA	NA	NA
JC_Locus_24882_Transcript_1/1	71.8522	5372.3	74.7688	6.22436	7.7e-08	4.054e-06	UP	G7KQ17	G7KQ17_MEDTR	93.15	146	10	0	547	110	75	220	9e-96	Medicago truncatula (Barrel medic) (Medicago tribuloides)	NA	220	NA	Predicted	NA	Germin-like protein subfamily 1 member	GO:0030145~manganese ion binding;GO:0045735~nutrient reservoir activity	NA	GO:0048046~apoplast
JC_Locus_865_Transcript_1/4	718.522	9010.21	12.5399	3.64846	0.000378399	0.00878226	UP	I1L739	I1L739_SOYBN	81.77	192	35	0	79	654	25	216	2e-140	Glycine max (Soybean) (Glycine hispida)	NA	342	NA	Inferred from homology	Peroxidase family	Uncharacterized protein	GO:0020037~heme binding;GO:0046872~metal ion binding;GO:0004601~peroxidase activity	GO:0006979~response to oxidative stress	NA
J4_Locus_345_Transcript_1/1	9.27126	17093.7	1843.73	10.8484	2.80406e-13	1.37311e-10	UP	G7JA48	G7JA48_MEDTR	52.9	586	268	10	1776	43	39	565	0	Medicago truncatula (Barrel medic) (Medicago tribuloides)	NA	613	NA	Predicted	NA	DEAD-box ATP-dependent RNA helicase	GO:0005524~ATP binding;GO:0008026~ATP-dependent helicase activity;GO:0003676~nucleic acid binding	NA	NA
J4_Locus_12577_Transcript_1/1	2.31781	671.322	289.636	8.1781	0.000107475	0.00286117	UP	K7KLF0	K7KLF0_SOYBN	50.83	901	411	12	2609	3	5	898	0	Glycine max (Soybean) (Glycine hispida)	2.7.7.7	1086	NA	Inferred from homology	DNA polymerase type-B family	DNA polymerase (EC 2.7.7.7)	GO:0003677~DNA binding;GO:0003887~DNA-directed DNA polymerase activity;GO:0000166~nucleotide binding	GO:0006260~DNA replication	NA
J4_Locus_841_Transcript_7/12	146.022	2007.06	13.7449	3.78083	0.000906687	0.019098	UP	Q9ZRW6	Q9ZRW6_CICAR	88.71	363	24	2	1558	521	1	363	0	Cicer arietinum (Chickpea) (Garbanzo)	1.14.14.1	498	NA	Evidence at transcript level	Cytochrome P450 family	Cytochrome P450 (EC 1.14.14.1)	GO:0070330~aromatase activity;GO:0009055~electron carrier activity;GO:0020037~heme binding;GO:0005506~iron ion binding	NA	NA
JC_Locus_20961_Transcript_1/1	115.891	8321.63	71.8059	6.16603	8.01256e-08	4.19761e-06	UP	G7KJU7	G7KJU7_MEDTR	89.7	301	29	1	13	909	1	301	0	Medicago truncatula (Barrel medic) (Medicago tribuloides)	NA	303	NA	Inferred from homology	Iron/ascorbate-dependent oxidoreductase family	1-aminocyclopropane-1-carboxylate oxidase	GO:0016706~oxidoreductase activity, acting on paired donors, with incorporation or reduction of molecular oxygen, 2-oxoglutarate as one donor, and incorporation of one atom each of oxygen into both donors	NA	NA
JC_Locus_2730_Transcript_10/10	1689.69	16903.9	10.0041	3.32252	0.00190492	0.0371445	UP	Q39864	Q39864_SOYBN	82.8	157	14	7	434	3	35	189	2e-96	Glycine max (Soybean) (Glycine hispida)	NA	199	NA	Evidence at transcript level	NA	Hydroxyproline-rich glycoprotein (Fragment)	GO:0005199~structural constituent of cell wall	GO:0009664~plant-type cell wall organization	NA
J4_Locus_10522_Transcript_1/1	2.31781	3228.9	1393.08	10.4441	8.79542e-12	1.48065e-09	UP	G7KDJ3	G7KDJ3_MEDTR	71.36	611	174	3	2104	275	19	626	0	Medicago truncatula (Barrel medic) (Medicago tribuloides)	NA	626	NA	Evidence at protein level	NA	Succinate dehydrogenase	GO:0050660~flavin adenine dinucleotide binding;GO:0016627~oxidoreductase activity, acting on the CH-CH group of donors	GO:0022900~electron transport chain;GO:0006099~tricarboxylic acid cycle	NA
J4_Locus_20444_Transcript_1/1	2.31781	2443.68	1054.3	10.0421	1.46878e-10	1.5e-08	UP	I3S3C5	I3S3C5_MEDTR	65.04	246	85	3	1200	466	29	272	5e-114	Medicago truncatula (Barrel medic) (Medicago tribuloides)	NA	278	NA	Evidence at transcript level	NA	Uncharacterized protein	GO:0051537~2 iron, 2 sulfur cluster binding;GO:0009055~electron carrier activity;GO:0016491~oxidoreductase activity	GO:0006099~tricarboxylic acid cycle	NA
J4_Locus_26690_Transcript_1/1	11.5891	4623.32	398.938	8.64002	5.8745e-11	6.78809e-09	UP	G9JLN6	G9JLN6_9FABA	65.75	511	174	3	1766	237	2	507	0	Millettia pinnata	NA	508	NA	Inferred from homology	ATPase alpha/beta chains family	ATP synthase subunit alpha	GO:0005524~ATP binding;GO:0046933~hydrogen ion transporting ATP synthase activity, rotational mechanism;GO:0046961~proton-transporting ATPase activity, rotational mechanism	GO:0015991~ATP hydrolysis coupled proton transport;GO:0015986~ATP synthesis coupled proton transport	GO:0005739~mitochondrion;GO:0045261~proton-transporting ATP synthase complex, catalytic core F(1)
J4_Locus_43425_Transcript_1/1	4.63563	1503.14	324.258	8.341	1.15278e-07	5.77095e-06	UP	I1LGD7	I1LGD7_SOYBN	52.63	114	54	1	347	6	1	113	2e-34	Glycine max (Soybean) (Glycine hispida)	NA	163	NA	Predicted	NA	Uncharacterized protein	NA	NA	NA
JC_Locus_24265_Transcript_1/1	224.828	12867.3	57.2317	5.83874	4.37327e-07	1.9584e-05	UP	G7JKK5	G7JKK5_MEDTR	74.19	186	48	1	89	646	5	189	9e-96	Medicago truncatula (Barrel medic) (Medicago tribuloides)	NA	191	NA	Evidence at transcript level	NA	Disease resistance response protein (Uncharacterized protein)	NA	NA	NA
J4_Locus_27537_Transcript_1/1	9.27126	833.544	89.9062	6.49035	0.000176119	0.00444204	UP	G7J397	G7J397_MEDTR	66.31	279	66	13	957	205	1	259	1e-103	Medicago truncatula (Barrel medic) (Medicago tribuloides)	NA	261	NA	Predicted	NA	Ethylene-responsive transcription factor RAP2-6	GO:0003677~DNA binding;GO:0003700~sequence-specific DNA binding transcription factor activity	GO:0006351~transcription, DNA-dependent	GO:0005634~nucleus
J4_Locus_26647_Transcript_1/1	683.755	5964.24	8.72277	3.12479	0.00174	0.0342084	UP	G7J2U8	G7J2U8_MEDTR	87.79	172	20	3	770	258	1	170	1e-102	Medicago truncatula (Barrel medic) (Medicago tribuloides)	NA	171	NA	Predicted	NA	Auxin-induced protein 6B	NA	NA	NA
J4_Locus_6257_Transcript_3/4	95.0304	4060.72	42.7308	5.4172	1.678e-06	6.74152e-05	UP	G7JST5	G7JST5_MEDTR	73.67	471	124	2	1552	140	24	477	0	Medicago truncatula (Barrel medic) (Medicago tribuloides)	NA	479	NA	Inferred from homology	Cytochrome P450 family	Cytochrome P450	GO:0009055~electron carrier activity;GO:0020037~heme binding;GO:0005506~iron ion binding;GO:0004497~monooxygenase activity;GO:0016705~oxidoreductase activity, acting on paired donors, with incorporation or reduction of molecular oxygen	NA	NA
J4_Locus_5893_Transcript_6/6	169.2	1920.78	11.3521	3.50488	0.00195396	0.0380102	UP	Q41707	Q41707_VIGUN	90.49	326	22	1	384	1334	87	412	0	Vigna unguiculata (Cowpea)	NA	489	NA	Predicted	NA	Extensin class 1 protein	NA	NA	NA
J4_Locus_27875_Transcript_1/1	2.31781	1642.93	708.826	9.46929	1.03042e-08	6.55794e-07	UP	K7MVR5	K7MVR5_SOYBN	54.2	441	202	3	1464	142	1	430	9e-159	Glycine max (Soybean) (Glycine hispida)	3.4.11.18	430	NA	Inferred from homology	Peptidase M24A family	Methionine aminopeptidase (EC 3.4.11.18)	GO:0004177~aminopeptidase activity;GO:0008235~metalloexopeptidase activity	GO:0009987~cellular process;GO:0006508~proteolysis	NA
JC_Locus_4338_Transcript_1/1	591.043	10506.5	17.7761	4.15187	8.51945e-05	0.00233165	UP	I1N6F3	I1N6F3_SOYBN	65.04	349	103	10	1612	623	3	340	1e-157	Glycine max (Soybean) (Glycine hispida)	NA	340	NA	Predicted	NA	Uncharacterized protein	NA	NA	NA
J4_Locus_26767_Transcript_6/6	85.7591	1366.8	15.9377	3.99437	0.00147099	0.0294799	UP	Q41707	Q41707_VIGUN	81.85	325	46	4	173	1108	1	324	0	Vigna unguiculata (Cowpea)	NA	489	NA	Predicted	NA	Extensin class 1 protein	NA	NA	NA
JC_Locus_8592_Transcript_4/4	915.537	8754.8	9.56248	3.25738	0.00124458	0.0253869	UP	G7J5M6	G7J5M6_MEDTR	96.58	380	13	0	309	1448	1	380	0	Medicago truncatula (Barrel medic) (Medicago tribuloides)	NA	380	NA	Inferred from homology	NA	Alcohol dehydrogenase	GO:0000166~nucleotide binding;GO:0016491~oxidoreductase activity;GO:0008270~zinc ion binding	NA	NA
J4_Locus_1428_Transcript_1/2	20.8603	11100.1	532.116	9.0556	8.57199e-12	1.45732e-09	UP	I1KGC6	I1KGC6_SOYBN	61.39	404	153	2	1986	784	9	410	3e-172	Glycine max (Soybean) (Glycine hispida)	NA	496	NA	Inferred from homology	DEAD box helicase family	Uncharacterized protein	GO:0005524~ATP binding;GO:0008026~ATP-dependent helicase activity;GO:0003676~nucleic acid binding	NA	NA
J4_Locus_28238_Transcript_1/1	2.31781	1511.77	652.239	9.34926	2.5398e-08	1.48135e-06	UP	K7KW48	K7KW48_SOYBN	63.48	575	210	3	3085	1361	470	1040	0	Glycine max (Soybean) (Glycine hispida)	NA	1046	NA	Predicted	NA	Uncharacterized protein	GO:0005524~ATP binding;GO:0008026~ATP-dependent helicase activity;GO:0003676~nucleic acid binding	NA	NA
J4_Locus_1667_Transcript_1/1	2.31781	6045.35	2608.21	11.3488	5.82063e-14	5.93605e-11	UP	I1NFS4	I1NFS4_SOYBN	69.53	512	149	4	31	1545	47	555	0	Glycine max (Soybean) (Glycine hispida)	3.6.3.14	559	NA	Inferred from homology	ATPase alpha/beta chains family	ATP synthase subunit beta (EC 3.6.3.14)	GO:0005524~ATP binding;GO:0046933~hydrogen ion transporting ATP synthase activity, rotational mechanism;GO:0008553~hydrogen-exporting ATPase activity, phosphorylative mechanism	GO:0015991~ATP hydrolysis coupled proton transport;GO:0015986~ATP synthesis coupled proton transport	GO:0000275~mitochondrial proton-transporting ATP synthase complex, catalytic core F(1)
J4_Locus_22188_Transcript_1/1	169.2	1919.05	11.3419	3.50359	0.00196356	0.038106	UP	G7K092	G7K092_MEDTR	90.09	545	41	4	114	1709	1	543	0	Medicago truncatula (Barrel medic) (Medicago tribuloides)	NA	543	NA	Inferred from homology	Glycosyl hydrolase 28 family	Polygalacturonase	GO:0004650~polygalacturonase activity	GO:0005975~carbohydrate metabolic process	GO:0005576~extracellular region
J4_Locus_19288_Transcript_1/1	2.31781	547.067	236.027	7.88281	0.000479079	0.0108155	UP	I1KCF6	I1KCF6_SOYBN	65	140	49	0	45	464	29	168	1e-58	Glycine max (Soybean) (Glycine hispida)	NA	172	NA	Predicted	NA	Uncharacterized protein	GO:0005506~iron ion binding;GO:0051536~iron-sulfur cluster binding	GO:0016226~iron-sulfur cluster assembly	NA
J4_Locus_7898_Transcript_1/1	6.95344	1389.24	199.792	7.64235	7.17089e-07	3.07674e-05	UP	G7KHJ9	G7KHJ9_MEDTR	85.18	425	61	1	59	1327	1	425	0	Medicago truncatula (Barrel medic) (Medicago tribuloides)	NA	425	NA	Inferred from homology	Glycosyl hydrolase 28 family	Polygalacturonase	GO:0004650~polygalacturonase activity	GO:0005975~carbohydrate metabolic process	GO:0005576~extracellular region
J4_Locus_734_Transcript_2/2	4.63563	4549.11	981.337	9.9386	2.68006e-12	6.1196e-10	UP	G7LD84	G7LD84_MEDTR	78.35	194	38	2	4	573	30	223	2e-103	Medicago truncatula (Barrel medic) (Medicago tribuloides)	NA	270	NA	Predicted	NA	Putative uncharacterized protein	NA	NA	NA
J4_Locus_10341_Transcript_4/4	4.63563	593.663	128.065	7.00073	0.000659192	0.0143315	UP	G7IKV9	G7IKV9_MEDTR	52.42	393	182	6	316	1479	1	385	1e-127	Medicago truncatula (Barrel medic) (Medicago tribuloides)	NA	394	NA	Evidence at protein level	NA	Obg-like ATPase	GO:0005525~GTP binding	NA	NA
J4_Locus_19327_Transcript_1/1	4.63563	7981.66	1721.81	10.7497	8.29897e-14	7.27049e-11	UP	I1ME25	I1ME25_SOYBN	60.09	679	268	4	85	2112	4	674	0	Glycine max (Soybean) (Glycine hispida)	NA	674	NA	Inferred from homology	Heat shock protein 70 family	Uncharacterized protein	GO:0005524~ATP binding	GO:0006457~protein folding	NA
J4_Locus_4723_Transcript_2/3	2.31781	828.367	357.391	8.48136	1.68853e-05	0.000545199	UP	I3T9M3	I3T9M3_MEDTR	70.69	174	50	1	748	230	31	204	5e-85	Medicago truncatula (Barrel medic) (Medicago tribuloides)	NA	204	NA	Evidence at transcript level	Ribosomal protein L15e family	Ribosomal protein L15	GO:0003735~structural constituent of ribosome	GO:0006412~translation	GO:0005840~ribosome
J4_Locus_15623_Transcript_1/1	2.31781	807.657	348.457	8.44483	2.14628e-05	0.000675719	UP	I1MS33	I1MS33_SOYBN	61.32	349	135	3	1323	277	5	340	7e-146	Glycine max (Soybean) (Glycine hispida)	NA	343	NA	Inferred from homology	RecA family	Uncharacterized protein	GO:0005524~ATP binding;GO:0008094~DNA-dependent ATPase activity;GO:0003684~damaged DNA binding	GO:0006281~DNA repair	NA
J4_Locus_4981_Transcript_1/1	9.27126	4481.81	483.409	8.9171	3.14437e-11	4e-09	UP	I1K190	I1K190_SOYBN	54.61	564	252	8	143	1822	17	562	0	Glycine max (Soybean) (Glycine hispida)	NA	572	NA	Inferred from homology	DEAD box helicase family	Uncharacterized protein	GO:0005524~ATP binding;GO:0008026~ATP-dependent helicase activity;GO:0003723~RNA binding	NA	NA
J4_Locus_28045_Transcript_1/1	64.8988	1375.43	21.1935	4.40555	0.000601098	0.0132157	UP	I3SV61	I3SV61_MEDTR	74.16	89	22	2	515	252	5	91	8e-38	Medicago truncatula (Barrel medic) (Medicago tribuloides)	NA	91	NA	Predicted	NA	Uncharacterized protein	NA	NA	NA
J4_Locus_10026_Transcript_1/2	20.8603	1044.09	50.0513	5.64534	0.000182187	0.00457522	UP	K7LFR7	K7LFR7_SOYBN	67.52	508	165	2	1706	183	36	541	0	Glycine max (Soybean) (Glycine hispida)	NA	541	NA	Predicted	NA	Uncharacterized protein	NA	NA	NA
J4_Locus_22232_Transcript_2/2	4.63563	1534.2	330.959	8.37051	9.3e-08	4.78183e-06	UP	O24076	GBLP_MEDSA	62.59	286	97	3	1080	253	37	322	7e-130	Medicago sativa (Alfalfa)	NA	325	NA	Evidence at protein level	WD repeat G protein beta family	Guanine nucleotide-binding protein subunit beta-like protein	NA	NA	NA
J4_Locus_9588_Transcript_1/1	2.31781	471.134	203.266	7.66723	0.00128169	0.026051	UP	I1LWR2	I1LWR2_SOYBN	52.23	494	236	4	1672	191	17	490	0	Glycine max (Soybean) (Glycine hispida)	3.5.1.98	497	NA	Inferred from homology	Histone deacetylase family, HD Type 1 subfamily	Histone deacetylase (EC 3.5.1.98)	GO:0032041~NAD-dependent histone deacetylase activity (H3-K14 specific);GO:0046969~NAD-dependent histone deacetylase activity (H3-K9 specific);GO:0046970~NAD-dependent histone deacetylase activity (H4-K16 specific)	GO:0070932~histone H3 deacetylation;GO:0070933~histone H4 deacetylation;GO:0006355~regulation of transcription, DNA-dependent;GO:0006351~transcription, DNA-dependent	GO:0005634~nucleus
JC_Locus_8592_Transcript_1/4	957.257	8480.4	8.85906	3.14715	0.00170951	0.033686	UP	G7J5M6	G7J5M6_MEDTR	96.58	380	13	0	174	1313	1	380	0	Medicago truncatula (Barrel medic) (Medicago tribuloides)	NA	380	NA	Inferred from homology	NA	Alcohol dehydrogenase	GO:0000166~nucleotide binding;GO:0016491~oxidoreductase activity;GO:0008270~zinc ion binding	NA	NA
J4_Locus_4482_Transcript_1/1	4.63563	686.854	148.168	7.21109	0.000235946	0.00574834	UP	I1JBV5	I1JBV5_SOYBN	54.57	350	157	4	1054	11	14	360	2e-125	Glycine max (Soybean) (Glycine hispida)	NA	396	NA	Predicted	NA	Uncharacterized protein	GO:0004739~pyruvate dehydrogenase (acetyl-transferring) activity	GO:0006096~glycolysis	GO:0043231~intracellular membrane-bounded organelle
J4_Locus_22062_Transcript_1/1	4.63563	1504.87	324.63	8.34265	1.13894e-07	5.71835e-06	UP	G7K710	G7K710_MEDTR	83.33	300	50	0	207	1106	7	306	0	Medicago truncatula (Barrel medic) (Medicago tribuloides)	3.1.3.16	306	NA	Inferred from homology	PPP phosphatase family	Serine/threonine-protein phosphatase (EC 3.1.3.16)	GO:0004721~phosphoprotein phosphatase activity	NA	NA
J4_Locus_27093_Transcript_1/1	2.31781	1049.26	452.696	8.8224	1.50208e-06	6.08882e-05	UP	K7M8L9	K7M8L9_SOYBN	57.85	904	348	9	33	2645	196	1083	0	Glycine max (Soybean) (Glycine hispida)	NA	1203	NA	Predicted	NA	Uncharacterized protein	GO:0005524~ATP binding;GO:0008026~ATP-dependent helicase activity;GO:0003723~RNA binding	NA	NA
J4_Locus_19304_Transcript_1/1	2.31781	2466.12	1063.98	10.0553	1.33465e-10	1.37917e-08	UP	G7L814	G7L814_MEDTR	81.01	158	30	1	758	285	73	229	2e-85	Medicago truncatula (Barrel medic) (Medicago tribuloides)	NA	232	NA	Predicted	NA	Ubiquitin	GO:0003735~structural constituent of ribosome	GO:0006412~translation	GO:0005840~ribosome
J4_Locus_4467_Transcript_1/1	4.63563	1315.03	283.679	8.14812	4.79606e-07	2.12799e-05	UP	I3SNX3	I3SNX3_LOTJA	66.5	206	68	1	239	853	1	206	5e-93	Lotus japonicus (Lotus corniculatus var. japonicus)	NA	206	NA	Evidence at transcript level	Small GTPase superfamily, Rab family	Uncharacterized protein	GO:0005525~GTP binding	GO:0015031~protein transport;GO:0007264~small GTPase mediated signal transduction	NA
J4_Locus_19_Transcript_15/22	185.425	8715.11	47.0007	5.55461	6.68443e-07	2.88243e-05	UP	I1LXS9	I1LXS9_SOYBN	57.59	191	79	4	733	167	13177	13336	3e-53	Glycine max (Soybean) (Glycine hispida)	NA	19344	NA	Predicted	NA	Uncharacterized protein	NA	NA	NA
J4_Locus_19261_Transcript_1/2	6.95344	3838.1	551.971	9.10845	3.87062e-11	4.79526e-09	UP	G7KF50	G7KF50_MEDTR	60.53	456	171	6	755	2095	206	657	0	Medicago truncatula (Barrel medic) (Medicago tribuloides)	NA	658	NA	Inferred from homology	NA	Phosphoenolpyruvate carboxykinase	GO:0005524~ATP binding;GO:0016301~kinase activity;GO:0004612~phosphoenolpyruvate carboxykinase (ATP) activity	GO:0006094~gluconeogenesis	NA
J4_Locus_30902_Transcript_3/3	104.302	1881.08	18.035	4.17273	0.000400395	0.00923836	UP	Q2HVC5	Q2HVC5_MEDTR	89.16	286	31	2	419	1276	1	283	0	Medicago truncatula (Barrel medic) (Medicago tribuloides)	NA	283	NA	Predicted	NA	2-aminoethanethiol dioxygenase (Cupin, RmlC-type)	GO:0047800~cysteamine dioxygenase activity	NA	NA
J4_Locus_42881_Transcript_1/2	2.31781	505.649	218.158	7.76923	0.000815817	0.0173414	UP	Q45W78	Q45W78_ARAHY	73.38	154	41	1	804	343	4	128	2e-70	Arachis hypogaea (Peanut)	NA	128	NA	Evidence at transcript level	NA	Ubiquitin fusion protein	GO:0003735~structural constituent of ribosome	GO:0006412~translation	GO:0005840~ribosome
JC_Locus_22917_Transcript_1/1	146.022	11079.4	75.8747	6.24555	8.38025e-08	4.35524e-06	UP	G7ZXG9	G7ZXG9_MEDTR	66.24	157	50	1	516	55	12	168	3e-70	Medicago truncatula (Barrel medic) (Medicago tribuloides)	NA	180	NA	Predicted	NA	Putative uncharacterized protein	NA	NA	NA
J4_Locus_3644_Transcript_1/1	4.63563	1313.31	283.307	8.14622	4.86407e-07	2.1526e-05	UP	I1K766	I1K766_SOYBN	50.55	182	90	1	879	334	10	184	5e-64	Glycine max (Soybean) (Glycine hispida)	NA	194	NA	Predicted	NA	Uncharacterized protein	NA	NA	GO:0016021~integral to membrane
J4_Locus_25921_Transcript_4/4	4.63563	579.857	125.087	6.96679	0.000768661	0.0164819	UP	I1KJJ2	I1KJJ2_SOYBN	59.01	405	163	6	1711	506	4	402	2e-156	Glycine max (Soybean) (Glycine hispida)	NA	418	NA	Predicted	NA	Uncharacterized protein	GO:0016787~hydrolase activity	GO:0006629~lipid metabolic process	NA
J4_Locus_31090_Transcript_1/1	811.235	7374.19	9.09008	3.18429	0.00146865	0.0294398	UP	A7UQU9	A7UQU9_MEDTR	74.81	524	115	16	372	1892	2	496	0	Medicago truncatula (Barrel medic) (Medicago tribuloides)	NA	496	NA	Predicted	NA	Homeodomain-like	GO:0003677~DNA binding	NA	NA
J4_Locus_841_Transcript_3/12	336.083	3392.85	10.0953	3.33561	0.00127708	0.025988	UP	Q9ZRW6	Q9ZRW6_CICAR	92.29	532	41	1	1882	287	1	498	0	Cicer arietinum (Chickpea) (Garbanzo)	1.14.14.1	498	NA	Evidence at transcript level	Cytochrome P450 family	Cytochrome P450 (EC 1.14.14.1)	GO:0070330~aromatase activity;GO:0009055~electron carrier activity;GO:0020037~heme binding;GO:0005506~iron ion binding	NA	NA
J4_Locus_5222_Transcript_1/1	27.8138	2027.77	72.9053	6.18795	1.77092e-06	7.08824e-05	UP	I3SQ74	I3SQ74_LOTJA	76.92	442	102	3	1572	247	1	439	0	Lotus japonicus (Lotus corniculatus var. japonicus)	NA	440	NA	Evidence at transcript level	NA	Uncharacterized protein	GO:0004190~aspartic-type endopeptidase activity	GO:0006508~proteolysis	NA
J4_Locus_19115_Transcript_1/2	2.31781	640.258	276.234	8.10975	0.000155541	0.00397677	UP	C6TNV4	C6TNV4_SOYBN	68.66	268	84	1	1168	365	59	323	3e-124	Glycine max (Soybean) (Glycine hispida)	NA	324	NA	Evidence at transcript level	Succinate/malate CoA ligase alpha subunit family	Uncharacterized protein	GO:0003878~ATP citrate synthase activity;GO:0048037~cofactor binding;GO:0000166~nucleotide binding;GO:0004775~succinate-CoA ligase (ADP-forming) activity	NA	NA
J4_Locus_2651_Transcript_1/5	9.27126	4017.58	433.337	8.75935	7.36586e-11	8.26662e-09	UP	I3SDR8	I3SDR8_MEDTR	80.98	163	31	1	815	327	1	136	1e-80	Medicago truncatula (Barrel medic) (Medicago tribuloides)	NA	136	NA	Evidence at transcript level	NA	Uncharacterized protein	GO:0003677~DNA binding	GO:0006334~nucleosome assembly	GO:0000786~nucleosome;GO:0005634~nucleus
J4_Locus_841_Transcript_12/12	363.897	3620.65	9.94967	3.31465	0.00127337	0.0259188	UP	Q9ZRW6	Q9ZRW6_CICAR	98.19	498	9	0	1780	287	1	498	0	Cicer arietinum (Chickpea) (Garbanzo)	1.14.14.1	498	NA	Evidence at transcript level	Cytochrome P450 family	Cytochrome P450 (EC 1.14.14.1)	GO:0070330~aromatase activity;GO:0009055~electron carrier activity;GO:0020037~heme binding;GO:0005506~iron ion binding	NA	NA
J4_Locus_27356_Transcript_1/1	2.31781	1839.66	793.707	9.63246	3e-09	2.19533e-07	UP	I1LZ03	I1LZ03_SOYBN	59.42	345	136	6	94	1116	2	337	1e-130	Glycine max (Soybean) (Glycine hispida)	NA	405	NA	Predicted	NA	Uncharacterized protein	GO:0003735~structural constituent of ribosome	GO:0006412~translation	GO:0005840~ribosome
J4_Locus_25_Transcript_6/6	18.5425	19004.1	1024.89	10.0013	4.56074e-12	9.08497e-10	UP	C6T8F0	C6T8F0_SOYBN	58.91	331	132	3	1667	687	19	349	1e-135	Glycine max (Soybean) (Glycine hispida)	6.3.1.2	356	NA	Evidence at transcript level	Glutamine synthetase family	Glutamine synthetase (EC 6.3.1.2)	GO:0005524~ATP binding;GO:0004356~glutamate-ammonia ligase activity	GO:0006542~glutamine biosynthetic process	NA
J4_Locus_13446_Transcript_1/1	2.31781	1335.74	576.293	9.17066	1.01617e-07	5.16536e-06	UP	Q3LSN4	LIAS1_PEA	51.09	368	180	7	1372	269	18	368	6e-121	Pisum sativum (Garden pea)	2.8.1.8	376	Protein modification; protein lipoylation via endogenous pathway; protein N(6)-(lipoyl)lysine from octanoyl-[acyl-carrier-protein]: step 2/2.	Evidence at transcript level	Radical SAM superfamily, Lipoyl synthase family	Lipoyl synthase 1, mitochondrial (EC 2.8.1.8) (Lipoate synthase 1) (LS 1) (Lip-syn 1) (Lipoic acid synthase 1)	GO:0051539~4 iron, 4 sulfur cluster binding;GO:0016992~lipoate synthase activity;GO:0046872~metal ion binding	NA	GO:0005739~mitochondrion
J4_Locus_3694_Transcript_1/1	13.9069	3316.92	238.509	7.8979	1.71035e-09	1.28809e-07	UP	G7KT52	G7KT52_MEDTR	54.17	696	317	3	283	2364	59	745	0	Medicago truncatula (Barrel medic) (Medicago tribuloides)	NA	751	NA	Inferred from homology	NA	Elongation factor G	GO:0005525~GTP binding;GO:0003924~GTPase activity;GO:0003746~translation elongation factor activity	GO:0006184~GTP catabolic process	GO:0005622~intracellular
J4_Locus_2970_Transcript_1/1	18.5425	15932.3	859.228	9.7469	3.70488e-12	7.8115e-10	UP	A2Q689	A2Q689_MEDTR	71.65	381	108	0	220	1362	33	413	0	Medicago truncatula (Barrel medic) (Medicago tribuloides)	NA	413	NA	Evidence at protein level	DEAD box helicase family	Eukaryotic initiation factor 4A (Helicase, C-terminal)	GO:0005524~ATP binding;GO:0008026~ATP-dependent helicase activity;GO:0003743~translation initiation factor activity	NA	NA
JC_Locus_4749_Transcript_1/2	414.889	3599.94	8.67689	3.11718	0.00223348	0.0427643	UP	Q2HZ20	Q2HZ20_SOYBN	76	325	59	2	2148	1231	1	324	6e-177	Glycine max (Soybean) (Glycine hispida)	3.2.1.15	336	NA	Evidence at transcript level	Glycosyl hydrolase 28 family	Polygalacturonase (EC 3.2.1.15) (Fragment)	GO:0004650~polygalacturonase activity	GO:0005975~carbohydrate metabolic process	NA
J4_Locus_6246_Transcript_1/1	4.63563	2240.04	483.223	8.91654	1.87185e-09	1.4e-07	UP	A2ICP9	A2ICP9_PEA	74.77	218	52	2	236	880	3	218	6e-115	Pisum sativum (Garden pea)	NA	221	NA	Evidence at transcript level	NA	Ran1	GO:0005525~GTP binding;GO:0003924~GTPase activity	GO:0006886~intracellular protein transport;GO:0006913~nucleocytoplasmic transport;GO:0007264~small GTPase mediated signal transduction	NA
J4_Locus_17523_Transcript_1/2	4.63563	1422.03	306.761	8.26097	2.07567e-07	9.91138e-06	UP	C6T5K7	C6T5K7_SOYBN	70.92	196	57	0	340	927	53	248	1e-97	Glycine max (Soybean) (Glycine hispida)	NA	261	NA	Evidence at transcript level	NA	Putative uncharacterized protein (Fragment)	GO:0003723~RNA binding;GO:0003735~structural constituent of ribosome	GO:0006412~translation	GO:0015934~large ribosomal subunit
J4_Locus_41185_Transcript_1/1	4.63563	2322.88	501.092	8.96893	1.2908e-09	1.00564e-07	UP	I1LPL2	I1LPL2_SOYBN	58.62	261	106	3	961	185	3	258	7e-96	Glycine max (Soybean) (Glycine hispida)	NA	259	NA	Predicted	NA	Uncharacterized protein	NA	GO:0042254~ribosome biogenesis	GO:0030529~ribonucleoprotein complex
J4_Locus_7132_Transcript_1/1	2.31781	1891.44	816.043	9.6725	2.25994e-09	1.6669e-07	UP	I3SG18	I3SG18_LOTJA	60.33	426	167	3	67	1338	11	431	7e-177	Lotus japonicus (Lotus corniculatus var. japonicus)	NA	460	NA	Evidence at transcript level	DEAD box helicase family	Uncharacterized protein	GO:0005524~ATP binding;GO:0008026~ATP-dependent helicase activity;GO:0003676~nucleic acid binding	NA	NA
JC_Locus_7510_Transcript_1/2	243.37	5555.23	22.8262	4.51262	2.25296e-05	0.000704913	UP	Q7DLZ6	Q7DLZ6_VIGUN	93.16	117	7	1	549	202	48	164	1e-89	Vigna unguiculata (Cowpea)	NA	164	NA	Evidence at transcript level	NA	Extensin-like protein (Fragment)	NA	NA	NA
J4_Locus_157_Transcript_2/3	11.5891	12836.2	1107.62	10.1132	5.91343e-13	2.16042e-10	UP	I1KTM3	I1KTM3_SOYBN	80.14	292	58	0	549	1424	92	383	2e-167	Glycine max (Soybean) (Glycine hispida)	NA	388	NA	Inferred from homology	Mitochondrial carrier family	Uncharacterized protein	GO:0005215~transporter activity	GO:0055085~transmembrane transport	GO:0016021~integral to membrane;GO:0005743~mitochondrial inner membrane
J4_Locus_8674_Transcript_1/1	2.31781	978.508	422.168	8.72168	3.16441e-06	0.000120212	UP	C7C6E2	C7C6E2_SOYBN	59.96	532	213	1	1777	182	3	533	0	Glycine max (Soybean) (Glycine hispida)	NA	533	NA	Inferred from homology	TCP-1 chaperonin family	T-complex protein 1 subunit delta	GO:0005524~ATP binding	GO:0006457~protein folding	GO:0005737~cytoplasm
J4_Locus_5279_Transcript_2/3	44.0385	1404.77	31.8987	4.99543	0.0001542	0.00394719	UP	G7J9S2	G7J9S2_MEDTR	79.08	349	73	1	98	1144	1	322	0	Medicago truncatula (Barrel medic) (Medicago tribuloides)	NA	322	NA	Inferred from homology	Peroxidase family	Peroxidase	GO:0020037~heme binding;GO:0046872~metal ion binding;GO:0004601~peroxidase activity	GO:0006979~response to oxidative stress	NA
J4_Locus_796_Transcript_1/1	4.63563	4281.62	923.633	9.85118	4.30839e-12	8.74461e-10	UP	I1NEH3	I1NEH3_SOYBN	53.33	390	176	5	1243	92	50	436	2e-130	Glycine max (Soybean) (Glycine hispida)	NA	461	NA	Inferred from homology	Thiolase family	Uncharacterized protein	GO:0016747~transferase activity, transferring acyl groups other than amino-acyl groups	NA	NA
J4_Locus_7369_Transcript_2/4	34.7672	1463.45	42.0928	5.3955	5.31939e-05	0.00153323	UP	G7L4V0	G7L4V0_MEDTR	83.77	567	80	1	1840	176	41	607	0	Medicago truncatula (Barrel medic) (Medicago tribuloides)	NA	613	NA	Predicted	NA	Peptide transporter PTR5	GO:0005215~transporter activity	NA	GO:0016020~membrane
J4_Locus_8642_Transcript_1/1	2.31781	1603.23	691.701	9.434	1.33978e-08	8.31718e-07	UP	I3SWL7	I3SWL7_LOTJA	53.64	330	152	3	312	1298	32	359	6e-111	Lotus japonicus (Lotus corniculatus var. japonicus)	NA	359	NA	Evidence at transcript level	Isocitrate and isopropylmalate dehydrogenases family	Uncharacterized protein	GO:0051287~NAD binding;GO:0004449~isocitrate dehydrogenase (NAD+) activity;GO:0000287~magnesium ion binding	GO:0006099~tricarboxylic acid cycle	NA
J4_Locus_11058_Transcript_2/2	13.9069	919.832	66.1422	6.0475	0.000189533	0.0047386	UP	G7IBT2	G7IBT2_MEDTR	79.28	333	64	4	143	1126	2	333	0	Medicago truncatula (Barrel medic) (Medicago tribuloides)	NA	333	NA	Inferred from homology	Peroxidase family	Peroxidase	GO:0020037~heme binding;GO:0046872~metal ion binding;GO:0004601~peroxidase activity	GO:0006979~response to oxidative stress	NA
J4_Locus_21604_Transcript_1/1	2.31781	467.682	201.777	7.65662	0.00134166	0.0271542	UP	Q08149	Q08149_PEA	71.09	211	61	1	779	147	6	215	3e-103	Pisum sativum (Garden pea)	NA	217	NA	Evidence at transcript level	Small GTPase superfamily, Rab family	GTP-binding protein	GO:0005525~GTP binding	GO:0015031~protein transport;GO:0007264~small GTPase mediated signal transduction	NA
J4_Locus_12006_Transcript_1/1	2.31781	1071.7	462.375	8.85292	1.19356e-06	4.92657e-05	UP	NA	NA	NA	NA	NA	NA	NA	NA	NA	NA	NA	NA	NA	NA	NA	NA	NA	NA	NA	NA	NA
J4_Locus_26878_Transcript_1/1	2.31781	3196.11	1378.93	10.4293	9.70485e-12	1.59619e-09	UP	NA	NA	NA	NA	NA	NA	NA	NA	NA	NA	NA	NA	NA	NA	NA	NA	NA	NA	NA	NA	NA
J4_Locus_8537_Transcript_9/11	11.5891	8188.75	706.592	9.46473	1.9577e-12	4.88601e-10	UP	NA	NA	NA	NA	NA	NA	NA	NA	NA	NA	NA	NA	NA	NA	NA	NA	NA	NA	NA	NA	NA
J4_Locus_28245_Transcript_1/1	4.63563	2452.31	529.014	9.04716	7.4358e-10	6.18606e-08	UP	NA	NA	NA	NA	NA	NA	NA	NA	NA	NA	NA	NA	NA	NA	NA	NA	NA	NA	NA	NA	NA
J4_Locus_3073_Transcript_1/2	9.27126	17002.2	1833.86	10.8407	2.78114e-13	1.37311e-10	UP	NA	NA	NA	NA	NA	NA	NA	NA	NA	NA	NA	NA	NA	NA	NA	NA	NA	NA	NA	NA	NA
J4_Locus_26564_Transcript_1/1	6.95344	4828.69	694.431	9.43969	6.39067e-12	1.1551e-09	UP	NA	NA	NA	NA	NA	NA	NA	NA	NA	NA	NA	NA	NA	NA	NA	NA	NA	NA	NA	NA	NA
J4_Locus_6466_Transcript_1/1	2.31781	816.286	352.179	8.46017	1.94167e-05	0.000617416	UP	NA	NA	NA	NA	NA	NA	NA	NA	NA	NA	NA	NA	NA	NA	NA	NA	NA	NA	NA	NA	NA
J4_Locus_5176_Transcript_2/2	9.27126	5788.21	624.318	9.28614	5.25291e-12	1e-09	UP	NA	NA	NA	NA	NA	NA	NA	NA	NA	NA	NA	NA	NA	NA	NA	NA	NA	NA	NA	NA	NA
J4_Locus_10282_Transcript_8/10	2.31781	874.962	377.495	8.56031	9.91586e-06	0.000338769	UP	NA	NA	NA	NA	NA	NA	NA	NA	NA	NA	NA	NA	NA	NA	NA	NA	NA	NA	NA	NA	NA
J4_Locus_5734_Transcript_7/10	2.31781	1418.58	612.033	9.25746	5.15762e-08	2.82944e-06	UP	NA	NA	NA	NA	NA	NA	NA	NA	NA	NA	NA	NA	NA	NA	NA	NA	NA	NA	NA	NA	NA
J4_Locus_31455_Transcript_1/1	2.31781	586.76	253.152	7.98386	0.000293547	0.00699098	UP	NA	NA	NA	NA	NA	NA	NA	NA	NA	NA	NA	NA	NA	NA	NA	NA	NA	NA	NA	NA	NA
J4_Locus_19480_Transcript_1/1	4.63563	9182.79	1980.92	10.952	4.82231e-14	5.60858e-11	UP	NA	NA	NA	NA	NA	NA	NA	NA	NA	NA	NA	NA	NA	NA	NA	NA	NA	NA	NA	NA	NA
J4_Locus_10949_Transcript_1/1	4.63563	2764.67	596.397	9.22013	2.24078e-10	2.17627e-08	UP	NA	NA	NA	NA	NA	NA	NA	NA	NA	NA	NA	NA	NA	NA	NA	NA	NA	NA	NA	NA	NA
J4_Locus_11_Transcript_924/924	76.4879	52887.8	691.453	9.43349	4.84463e-08	2.67311e-06	UP	NA	NA	NA	NA	NA	NA	NA	NA	NA	NA	NA	NA	NA	NA	NA	NA	NA	NA	NA	NA	NA
J4_Locus_6053_Transcript_1/1	2.31781	533.261	230.071	7.84593	0.000570871	0.012632	UP	NA	NA	NA	NA	NA	NA	NA	NA	NA	NA	NA	NA	NA	NA	NA	NA	NA	NA	NA	NA	NA
J4_Locus_9689_Transcript_1/1	2.31781	1561.82	673.832	9.39624	1.77773e-08	1.06956e-06	UP	NA	NA	NA	NA	NA	NA	NA	NA	NA	NA	NA	NA	NA	NA	NA	NA	NA	NA	NA	NA	NA
J4_Locus_1401_Transcript_4/10	2.31781	497.02	214.435	7.7444	0.000912942	0.0192156	UP	NA	NA	NA	NA	NA	NA	NA	NA	NA	NA	NA	NA	NA	NA	NA	NA	NA	NA	NA	NA	NA
J4_Locus_16610_Transcript_1/1	13.9069	29170.6	2097.56	11.0345	7.6909e-12	1.32591e-09	UP	NA	NA	NA	NA	NA	NA	NA	NA	NA	NA	NA	NA	NA	NA	NA	NA	NA	NA	NA	NA	NA
J4_Locus_844_Transcript_2/2	6.95344	14406.7	2071.88	11.0167	8.86631e-14	7.53681e-11	UP	NA	NA	NA	NA	NA	NA	NA	NA	NA	NA	NA	NA	NA	NA	NA	NA	NA	NA	NA	NA	NA
J4_Locus_6819_Transcript_1/1	2.31781	3277.23	1413.93	10.4655	7.62798e-12	1.31771e-09	UP	NA	NA	NA	NA	NA	NA	NA	NA	NA	NA	NA	NA	NA	NA	NA	NA	NA	NA	NA	NA	NA
J4_Locus_32726_Transcript_1/1	4.63563	11001.7	2373.3	11.2127	3.00344e-14	4.44586e-11	UP	NA	NA	NA	NA	NA	NA	NA	NA	NA	NA	NA	NA	NA	NA	NA	NA	NA	NA	NA	NA	NA
J4_Locus_19904_Transcript_1/1	16.2247	3682.78	226.986	7.82646	1.31732e-09	1.02445e-07	UP	NA	NA	NA	NA	NA	NA	NA	NA	NA	NA	NA	NA	NA	NA	NA	NA	NA	NA	NA	NA	NA
J4_Locus_7595_Transcript_1/1	2.31781	3247.89	1401.27	10.4525	8.31383e-12	1.42472e-09	UP	NA	NA	NA	NA	NA	NA	NA	NA	NA	NA	NA	NA	NA	NA	NA	NA	NA	NA	NA	NA	NA
J4_Locus_502_Transcript_2/2	18.5425	18262	984.874	9.94379	4.25958e-12	8.67504e-10	UP	NA	NA	NA	NA	NA	NA	NA	NA	NA	NA	NA	NA	NA	NA	NA	NA	NA	NA	NA	NA	NA
J4_Locus_18726_Transcript_9/10	6.95344	9445.11	1358.34	10.4076	1.66741e-13	1.08369e-10	UP	NA	NA	NA	NA	NA	NA	NA	NA	NA	NA	NA	NA	NA	NA	NA	NA	NA	NA	NA	NA	NA
J4_Locus_8171_Transcript_1/1	6.95344	1380.61	198.551	7.63336	7.64426e-07	3.26516e-05	UP	NA	NA	NA	NA	NA	NA	NA	NA	NA	NA	NA	NA	NA	NA	NA	NA	NA	NA	NA	NA	NA
J4_Locus_34115_Transcript_3/3	2.31781	505.649	218.158	7.76923	0.000815817	0.0173414	UP	NA	NA	NA	NA	NA	NA	NA	NA	NA	NA	NA	NA	NA	NA	NA	NA	NA	NA	NA	NA	NA
J4_Locus_43620_Transcript_1/1	4.63563	686.854	148.168	7.21109	0.000235946	0.00574834	UP	NA	NA	NA	NA	NA	NA	NA	NA	NA	NA	NA	NA	NA	NA	NA	NA	NA	NA	NA	NA	NA
J4_Locus_5858_Transcript_1/1	2.31781	1649.83	711.804	9.47534	9.85016e-09	6.28295e-07	UP	NA	NA	NA	NA	NA	NA	NA	NA	NA	NA	NA	NA	NA	NA	NA	NA	NA	NA	NA	NA	NA
J4_Locus_20190_Transcript_4/10	2.31781	1251.18	539.81	9.07631	2.12839e-07	1.01349e-05	UP	NA	NA	NA	NA	NA	NA	NA	NA	NA	NA	NA	NA	NA	NA	NA	NA	NA	NA	NA	NA	NA
J4_Locus_7010_Transcript_1/1	2.31781	4428.31	1910.55	10.8998	5.41866e-13	2.05849e-10	UP	NA	NA	NA	NA	NA	NA	NA	NA	NA	NA	NA	NA	NA	NA	NA	NA	NA	NA	NA	NA	NA
J4_Locus_21880_Transcript_2/5	2.31781	10535.8	4545.57	12.1502	5.31499e-15	2.40168e-11	UP	NA	NA	NA	NA	NA	NA	NA	NA	NA	NA	NA	NA	NA	NA	NA	NA	NA	NA	NA	NA	NA
J4_Locus_1754_Transcript_2/2	9.27126	13956.3	1505.32	10.5559	2.43279e-13	1.30114e-10	UP	NA	NA	NA	NA	NA	NA	NA	NA	NA	NA	NA	NA	NA	NA	NA	NA	NA	NA	NA	NA	NA
J4_Locus_21034_Transcript_1/1	2.31781	868.059	374.516	8.54888	1.07222e-05	0.000363713	UP	NA	NA	NA	NA	NA	NA	NA	NA	NA	NA	NA	NA	NA	NA	NA	NA	NA	NA	NA	NA	NA
J4_Locus_1862_Transcript_3/4	16.2247	10613.4	654.154	9.35349	3.24229e-12	7.08312e-10	UP	NA	NA	NA	NA	NA	NA	NA	NA	NA	NA	NA	NA	NA	NA	NA	NA	NA	NA	NA	NA	NA
J4_Locus_24328_Transcript_1/1	2.31781	2759.5	1190.56	10.2174	4.17708e-11	5.10132e-09	UP	NA	NA	NA	NA	NA	NA	NA	NA	NA	NA	NA	NA	NA	NA	NA	NA	NA	NA	NA	NA	NA
J4_Locus_2603_Transcript_1/1	4.63563	2630.06	567.359	9.14812	3.6778e-10	3.35912e-08	UP	NA	NA	NA	NA	NA	NA	NA	NA	NA	NA	NA	NA	NA	NA	NA	NA	NA	NA	NA	NA	NA
J4_Locus_1044_Transcript_2/4	2.31781	6221.38	2684.16	11.3903	4.87294e-14	5.60858e-11	UP	NA	NA	NA	NA	NA	NA	NA	NA	NA	NA	NA	NA	NA	NA	NA	NA	NA	NA	NA	NA	NA
J4_Locus_2549_Transcript_1/3	4.63563	5603.56	1208.8	10.2394	5.9701e-13	2.16271e-10	UP	NA	NA	NA	NA	NA	NA	NA	NA	NA	NA	NA	NA	NA	NA	NA	NA	NA	NA	NA	NA	NA
J4_Locus_3396_Transcript_1/1	25.496	31124.2	1220.75	10.2536	8.72815e-11	9.52167e-09	UP	NA	NA	NA	NA	NA	NA	NA	NA	NA	NA	NA	NA	NA	NA	NA	NA	NA	NA	NA	NA	NA
J4_Locus_20938_Transcript_1/1	4.63563	1349.55	291.125	8.18549	3.6327e-07	1.66073e-05	UP	NA	NA	NA	NA	NA	NA	NA	NA	NA	NA	NA	NA	NA	NA	NA	NA	NA	NA	NA	NA	NA
J4_Locus_36383_Transcript_1/1	2.31781	1839.66	793.707	9.63246	3e-09	2.19533e-07	UP	NA	NA	NA	NA	NA	NA	NA	NA	NA	NA	NA	NA	NA	NA	NA	NA	NA	NA	NA	NA	NA
J4_Locus_26870_Transcript_1/1	2.31781	748.982	323.141	8.33602	4.27201e-05	0.00125436	UP	NA	NA	NA	NA	NA	NA	NA	NA	NA	NA	NA	NA	NA	NA	NA	NA	NA	NA	NA	NA	NA
J4_Locus_14809_Transcript_3/3	2.31781	669.596	288.891	8.17438	0.000109707	0.00291606	UP	NA	NA	NA	NA	NA	NA	NA	NA	NA	NA	NA	NA	NA	NA	NA	NA	NA	NA	NA	NA	NA
J4_Locus_11351_Transcript_1/1	2.31781	3686.23	1590.39	10.6352	2.56073e-12	5.9259e-10	UP	NA	NA	NA	NA	NA	NA	NA	NA	NA	NA	NA	NA	NA	NA	NA	NA	NA	NA	NA	NA	NA
J4_Locus_21415_Transcript_1/2	2.31781	531.535	229.326	7.84126	0.000583613	0.0128741	UP	NA	NA	NA	NA	NA	NA	NA	NA	NA	NA	NA	NA	NA	NA	NA	NA	NA	NA	NA	NA	NA
J4_Locus_27661_Transcript_1/1	2.31781	11852.5	5113.67	12.3201	4.39402e-15	2.12894e-11	UP	NA	NA	NA	NA	NA	NA	NA	NA	NA	NA	NA	NA	NA	NA	NA	NA	NA	NA	NA	NA	NA
J4_Locus_11_Transcript_345/924	6.95344	1237.37	177.951	7.47534	2.35009e-06	9.15872e-05	UP	NA	NA	NA	NA	NA	NA	NA	NA	NA	NA	NA	NA	NA	NA	NA	NA	NA	NA	NA	NA	NA
J4_Locus_21794_Transcript_2/2	2.31781	1363.35	588.207	9.20018	8.0647e-08	4.22192e-06	UP	NA	NA	NA	NA	NA	NA	NA	NA	NA	NA	NA	NA	NA	NA	NA	NA	NA	NA	NA	NA	NA
J4_Locus_1786_Transcript_5/11	2.31781	1511.77	652.239	9.34926	2.5398e-08	1.48135e-06	UP	NA	NA	NA	NA	NA	NA	NA	NA	NA	NA	NA	NA	NA	NA	NA	NA	NA	NA	NA	NA	NA
J4_Locus_20454_Transcript_1/1	6.95344	5657.05	813.562	9.66811	2.12577e-12	5.18489e-10	UP	NA	NA	NA	NA	NA	NA	NA	NA	NA	NA	NA	NA	NA	NA	NA	NA	NA	NA	NA	NA	NA
J4_Locus_18857_Transcript_1/1	2.31781	716.192	308.995	8.27144	6.30092e-05	0.00178242	UP	NA	NA	NA	NA	NA	NA	NA	NA	NA	NA	NA	NA	NA	NA	NA	NA	NA	NA	NA	NA	NA
J4_Locus_18829_Transcript_1/1	9.27126	10349.4	1116.29	10.1245	3.65993e-13	1.61971e-10	UP	NA	NA	NA	NA	NA	NA	NA	NA	NA	NA	NA	NA	NA	NA	NA	NA	NA	NA	NA	NA	NA
J4_Locus_9995_Transcript_1/1	2.31781	440.07	189.864	7.56882	0.00195096	0.037999	UP	NA	NA	NA	NA	NA	NA	NA	NA	NA	NA	NA	NA	NA	NA	NA	NA	NA	NA	NA	NA	NA
J4_Locus_9724_Transcript_1/1	4.63563	4894.27	1055.79	10.0441	1.54442e-12	4.06966e-10	UP	NA	NA	NA	NA	NA	NA	NA	NA	NA	NA	NA	NA	NA	NA	NA	NA	NA	NA	NA	NA	NA
J4_Locus_23161_Transcript_2/2	18.5425	8086.93	436.129	8.76861	1.49466e-11	2.22014e-09	UP	NA	NA	NA	NA	NA	NA	NA	NA	NA	NA	NA	NA	NA	NA	NA	NA	NA	NA	NA	NA	NA
J4_Locus_4568_Transcript_1/1	9.27126	5669.13	611.474	9.25615	6.00453e-12	1.10154e-09	UP	NA	NA	NA	NA	NA	NA	NA	NA	NA	NA	NA	NA	NA	NA	NA	NA	NA	NA	NA	NA	NA
J4_Locus_33950_Transcript_1/1	2.31781	5586.3	2410.16	11.2349	9.74285e-14	7.77256e-11	UP	NA	NA	NA	NA	NA	NA	NA	NA	NA	NA	NA	NA	NA	NA	NA	NA	NA	NA	NA	NA	NA
J4_Locus_403_Transcript_1/1	2.31781	4383.44	1891.2	10.8851	5.87792e-13	2.15662e-10	UP	NA	NA	NA	NA	NA	NA	NA	NA	NA	NA	NA	NA	NA	NA	NA	NA	NA	NA	NA	NA	NA
J4_Locus_11278_Transcript_2/2	2.31781	597.114	257.62	8.0091	0.000259318	0.00626441	UP	NA	NA	NA	NA	NA	NA	NA	NA	NA	NA	NA	NA	NA	NA	NA	NA	NA	NA	NA	NA	NA
J4_Locus_8834_Transcript_1/1	4.63563	797.303	171.995	7.42622	6.99546e-05	0.00195062	UP	NA	NA	NA	NA	NA	NA	NA	NA	NA	NA	NA	NA	NA	NA	NA	NA	NA	NA	NA	NA	NA
J4_Locus_8520_Transcript_1/1	2.31781	838.721	361.859	8.49928	1.49879e-05	0.000490578	UP	NA	NA	NA	NA	NA	NA	NA	NA	NA	NA	NA	NA	NA	NA	NA	NA	NA	NA	NA	NA	NA
J4_Locus_20934_Transcript_1/1	2.31781	562.599	242.728	7.9232	0.000394482	0.00911416	UP	NA	NA	NA	NA	NA	NA	NA	NA	NA	NA	NA	NA	NA	NA	NA	NA	NA	NA	NA	NA	NA
J4_Locus_17647_Transcript_3/3	1033.75	8333.71	8.06167	3.01108	0.00253971	0.0479963	UP	NA	NA	NA	NA	NA	NA	NA	NA	NA	NA	NA	NA	NA	NA	NA	NA	NA	NA	NA	NA	NA
J4_Locus_1683_Transcript_1/1	4.63563	5185.92	1118.71	10.1276	1.01669e-12	3.10634e-10	UP	NA	NA	NA	NA	NA	NA	NA	NA	NA	NA	NA	NA	NA	NA	NA	NA	NA	NA	NA	NA	NA
J4_Locus_20906_Transcript_1/1	2.31781	683.402	294.848	8.20383	9.30738e-05	0.00251839	UP	NA	NA	NA	NA	NA	NA	NA	NA	NA	NA	NA	NA	NA	NA	NA	NA	NA	NA	NA	NA	NA
J4_Locus_1655_Transcript_1/2	9.27126	9289.79	1002	9.96866	5.04e-13	1.95796e-10	UP	NA	NA	NA	NA	NA	NA	NA	NA	NA	NA	NA	NA	NA	NA	NA	NA	NA	NA	NA	NA	NA
J4_Locus_6729_Transcript_1/1	6.95344	909.478	130.795	7.03117	4.65211e-05	0.00135622	UP	NA	NA	NA	NA	NA	NA	NA	NA	NA	NA	NA	NA	NA	NA	NA	NA	NA	NA	NA	NA	NA
J4_Locus_1898_Transcript_1/1	55.6275	39480.3	709.726	9.47112	4.15474e-09	2.88596e-07	UP	NA	NA	NA	NA	NA	NA	NA	NA	NA	NA	NA	NA	NA	NA	NA	NA	NA	NA	NA	NA	NA
J4_Locus_7576_Transcript_1/1	2.31781	2069.19	892.734	9.80209	8.60039e-10	6.99229e-08	UP	NA	NA	NA	NA	NA	NA	NA	NA	NA	NA	NA	NA	NA	NA	NA	NA	NA	NA	NA	NA	NA
J4_Locus_22572_Transcript_1/1	2.31781	465.956	201.033	7.65129	0.00137278	0.0276798	UP	NA	NA	NA	NA	NA	NA	NA	NA	NA	NA	NA	NA	NA	NA	NA	NA	NA	NA	NA	NA	NA
J4_Locus_6043_Transcript_2/2	4.63563	534.987	115.408	6.85059	0.0012872	0.0261267	UP	NA	NA	NA	NA	NA	NA	NA	NA	NA	NA	NA	NA	NA	NA	NA	NA	NA	NA	NA	NA	NA
J4_Locus_261_Transcript_1/1	4.63563	4825.24	1040.9	10.0236	1.7156e-12	4.40996e-10	UP	NA	NA	NA	NA	NA	NA	NA	NA	NA	NA	NA	NA	NA	NA	NA	NA	NA	NA	NA	NA	NA
J4_Locus_2446_Transcript_1/1	2.31781	1030.28	444.505	8.79606	1.82907e-06	7.30734e-05	UP	NA	NA	NA	NA	NA	NA	NA	NA	NA	NA	NA	NA	NA	NA	NA	NA	NA	NA	NA	NA	NA
J4_Locus_12127_Transcript_1/1	2.31781	471.134	203.266	7.66723	0.00128169	0.026051	UP	NA	NA	NA	NA	NA	NA	NA	NA	NA	NA	NA	NA	NA	NA	NA	NA	NA	NA	NA	NA	NA
J4_Locus_20835_Transcript_1/1	2.31781	690.306	297.826	8.21833	8.57295e-05	0.00234255	UP	NA	NA	NA	NA	NA	NA	NA	NA	NA	NA	NA	NA	NA	NA	NA	NA	NA	NA	NA	NA	NA
J4_Locus_25909_Transcript_1/1	2.31781	2702.55	1165.99	10.1873	5.16866e-11	6.12849e-09	UP	NA	NA	NA	NA	NA	NA	NA	NA	NA	NA	NA	NA	NA	NA	NA	NA	NA	NA	NA	NA	NA
J4_Locus_10418_Transcript_1/1	2.31781	780.045	336.543	8.39465	2.96326e-05	0.000902484	UP	NA	NA	NA	NA	NA	NA	NA	NA	NA	NA	NA	NA	NA	NA	NA	NA	NA	NA	NA	NA	NA
J4_Locus_6658_Transcript_1/1	2.31781	1000.94	431.848	8.75438	2.49048e-06	9.67513e-05	UP	NA	NA	NA	NA	NA	NA	NA	NA	NA	NA	NA	NA	NA	NA	NA	NA	NA	NA	NA	NA	NA
J4_Locus_41188_Transcript_1/1	4.63563	1349.55	291.125	8.18549	3.6327e-07	1.66073e-05	UP	NA	NA	NA	NA	NA	NA	NA	NA	NA	NA	NA	NA	NA	NA	NA	NA	NA	NA	NA	NA	NA
J4_Locus_9158_Transcript_1/1	6.95344	1554.91	223.618	7.80489	2.28342e-07	1.08192e-05	UP	NA	NA	NA	NA	NA	NA	NA	NA	NA	NA	NA	NA	NA	NA	NA	NA	NA	NA	NA	NA	NA
J4_Locus_4291_Transcript_2/4	2.31781	1962.19	846.571	9.72549	1.52167e-09	1.15921e-07	UP	NA	NA	NA	NA	NA	NA	NA	NA	NA	NA	NA	NA	NA	NA	NA	NA	NA	NA	NA	NA	NA
J4_Locus_221_Transcript_10/10	602.632	5177.29	8.59114	3.10285	0.00191097	0.0372539	UP	NA	NA	NA	NA	NA	NA	NA	NA	NA	NA	NA	NA	NA	NA	NA	NA	NA	NA	NA	NA	NA
J4_Locus_8296_Transcript_1/1	2.31781	1109.67	478.755	8.90315	8.14642e-07	3.46586e-05	UP	NA	NA	NA	NA	NA	NA	NA	NA	NA	NA	NA	NA	NA	NA	NA	NA	NA	NA	NA	NA	NA
J4_Locus_1978_Transcript_2/2	2.31781	2944.15	1270.23	10.3109	2.17405e-11	3e-09	UP	NA	NA	NA	NA	NA	NA	NA	NA	NA	NA	NA	NA	NA	NA	NA	NA	NA	NA	NA	NA	NA
J4_Locus_20439_Transcript_1/2	2.31781	540.164	233.049	7.86449	0.000522813	0.0117043	UP	NA	NA	NA	NA	NA	NA	NA	NA	NA	NA	NA	NA	NA	NA	NA	NA	NA	NA	NA	NA	NA
J4_Locus_36803_Transcript_1/1	4.63563	647.161	139.606	7.12522	0.000366016	0.00852301	UP	NA	NA	NA	NA	NA	NA	NA	NA	NA	NA	NA	NA	NA	NA	NA	NA	NA	NA	NA	NA	NA
J4_Locus_6316_Transcript_1/2	4.63563	1006.12	217.041	7.76182	7.89765e-06	0.000276531	UP	NA	NA	NA	NA	NA	NA	NA	NA	NA	NA	NA	NA	NA	NA	NA	NA	NA	NA	NA	NA	NA
J4_Locus_8901_Transcript_1/1	6.95344	1285.69	184.9	7.5306	1.58821e-06	6.4047e-05	UP	NA	NA	NA	NA	NA	NA	NA	NA	NA	NA	NA	NA	NA	NA	NA	NA	NA	NA	NA	NA	NA
J4_Locus_956_Transcript_1/1	2.31781	1831.04	789.984	9.62568	3.20642e-09	2.28075e-07	UP	NA	NA	NA	NA	NA	NA	NA	NA	NA	NA	NA	NA	NA	NA	NA	NA	NA	NA	NA	NA	NA
J4_Locus_4512_Transcript_7/8	6.95344	12470.4	1793.41	10.8085	9.32809e-14	7.62727e-11	UP	NA	NA	NA	NA	NA	NA	NA	NA	NA	NA	NA	NA	NA	NA	NA	NA	NA	NA	NA	NA	NA
J4_Locus_11717_Transcript_1/1	2.31781	514.278	221.88	7.79364	0.000729092	0.0156831	UP	NA	NA	NA	NA	NA	NA	NA	NA	NA	NA	NA	NA	NA	NA	NA	NA	NA	NA	NA	NA	NA
J4_Locus_2883_Transcript_1/1	6.95344	12147.7	1747	10.7707	9.59322e-14	7.77005e-11	UP	NA	NA	NA	NA	NA	NA	NA	NA	NA	NA	NA	NA	NA	NA	NA	NA	NA	NA	NA	NA	NA
J4_Locus_21159_Transcript_1/1	6.95344	1511.77	217.413	7.76429	3.03e-07	1.40757e-05	UP	NA	NA	NA	NA	NA	NA	NA	NA	NA	NA	NA	NA	NA	NA	NA	NA	NA	NA	NA	NA	NA
JC_Locus_7388_Transcript_1/3	2290	31158.7	13.6064	3.76621	0.00188293	0.0368243	UP	NA	NA	NA	NA	NA	NA	NA	NA	NA	NA	NA	NA	NA	NA	NA	NA	NA	NA	NA	NA	NA
J4_Locus_10827_Transcript_1/2	6.95344	983.685	141.467	7.14433	2.25968e-05	0.000706758	UP	NA	NA	NA	NA	NA	NA	NA	NA	NA	NA	NA	NA	NA	NA	NA	NA	NA	NA	NA	NA	NA
J4_Locus_1993_Transcript_1/1	11.5891	18208.5	1571.18	10.6176	7.00005e-13	2.37546e-10	UP	NA	NA	NA	NA	NA	NA	NA	NA	NA	NA	NA	NA	NA	NA	NA	NA	NA	NA	NA	NA	NA
J4_Locus_19298_Transcript_3/3	4.63563	5864.15	1265.02	10.3049	4.43559e-13	1.78788e-10	UP	NA	NA	NA	NA	NA	NA	NA	NA	NA	NA	NA	NA	NA	NA	NA	NA	NA	NA	NA	NA	NA
J4_Locus_18440_Transcript_1/1	2.31781	674.774	291.125	8.18549	0.000103147	0.00275706	UP	NA	NA	NA	NA	NA	NA	NA	NA	NA	NA	NA	NA	NA	NA	NA	NA	NA	NA	NA	NA	NA
J4_Locus_30047_Transcript_1/1	2.31781	893.946	385.685	8.59128	8.0076e-06	0.000279696	UP	NA	NA	NA	NA	NA	NA	NA	NA	NA	NA	NA	NA	NA	NA	NA	NA	NA	NA	NA	NA	NA
J4_Locus_3382_Transcript_3/3	6.95344	2645.6	380.473	8.57165	1.1645e-09	9.17229e-08	UP	NA	NA	NA	NA	NA	NA	NA	NA	NA	NA	NA	NA	NA	NA	NA	NA	NA	NA	NA	NA	NA
J4_Locus_9253_Transcript_1/1	2.31781	690.306	297.826	8.21833	8.57295e-05	0.00234255	UP	NA	NA	NA	NA	NA	NA	NA	NA	NA	NA	NA	NA	NA	NA	NA	NA	NA	NA	NA	NA	NA
J4_Locus_11575_Transcript_1/1	2.31781	1979.45	854.016	9.73812	1.38484e-09	1.07e-07	UP	NA	NA	NA	NA	NA	NA	NA	NA	NA	NA	NA	NA	NA	NA	NA	NA	NA	NA	NA	NA	NA
J4_Locus_4069_Transcript_1/1	2.31781	940.541	405.788	8.66458	4.77734e-06	0.000175057	UP	NA	NA	NA	NA	NA	NA	NA	NA	NA	NA	NA	NA	NA	NA	NA	NA	NA	NA	NA	NA	NA
J4_Locus_27571_Transcript_1/1	4.63563	4228.12	912.092	9.83304	4.76382e-12	9.33786e-10	UP	NA	NA	NA	NA	NA	NA	NA	NA	NA	NA	NA	NA	NA	NA	NA	NA	NA	NA	NA	NA	NA
J4_Locus_31714_Transcript_1/1	2.31781	2264.2	976.87	9.93202	3.28683e-10	3.03105e-08	UP	NA	NA	NA	NA	NA	NA	NA	NA	NA	NA	NA	NA	NA	NA	NA	NA	NA	NA	NA	NA	NA
J4_Locus_6626_Transcript_1/1	23.1781	13763	593.791	9.21381	9.69004e-12	1.59619e-09	UP	NA	NA	NA	NA	NA	NA	NA	NA	NA	NA	NA	NA	NA	NA	NA	NA	NA	NA	NA	NA	NA
J4_Locus_11_Transcript_200/924	2.31781	1470.35	634.37	9.30918	3.45498e-08	1.96182e-06	UP	NA	NA	NA	NA	NA	NA	NA	NA	NA	NA	NA	NA	NA	NA	NA	NA	NA	NA	NA	NA	NA
J4_Locus_2018_Transcript_1/1	9.27126	11188.1	1206.75	10.2369	3.07123e-13	1.43305e-10	UP	NA	NA	NA	NA	NA	NA	NA	NA	NA	NA	NA	NA	NA	NA	NA	NA	NA	NA	NA	NA	NA
J4_Locus_4631_Transcript_1/1	9.27126	2854.41	307.878	8.26621	1.4725e-09	1.12675e-07	UP	NA	NA	NA	NA	NA	NA	NA	NA	NA	NA	NA	NA	NA	NA	NA	NA	NA	NA	NA	NA	NA
J4_Locus_331_Transcript_4/5	563.229	9049.91	16.0679	4.00611	0.000121488	0.00318581	UP	NA	NA	NA	NA	NA	NA	NA	NA	NA	NA	NA	NA	NA	NA	NA	NA	NA	NA	NA	NA	NA
J4_Locus_10737_Transcript_2/2	4.63563	1346.1	290.38	8.1818	3.73381e-07	1.69612e-05	UP	NA	NA	NA	NA	NA	NA	NA	NA	NA	NA	NA	NA	NA	NA	NA	NA	NA	NA	NA	NA	NA
J4_Locus_898_Transcript_1/2	9.27126	6183.41	666.944	9.38142	3.48754e-12	7.46691e-10	UP	NA	NA	NA	NA	NA	NA	NA	NA	NA	NA	NA	NA	NA	NA	NA	NA	NA	NA	NA	NA	NA
J4_Locus_19315_Transcript_1/1	2.31781	818.012	352.924	8.46321	1.90323e-05	0.00060564	UP	NA	NA	NA	NA	NA	NA	NA	NA	NA	NA	NA	NA	NA	NA	NA	NA	NA	NA	NA	NA	NA
J4_Locus_11670_Transcript_1/1	2.31781	731.724	315.696	8.30239	5.24021e-05	0.00151277	UP	NA	NA	NA	NA	NA	NA	NA	NA	NA	NA	NA	NA	NA	NA	NA	NA	NA	NA	NA	NA	NA
J4_Locus_19238_Transcript_3/3	2.31781	3893.32	1679.74	10.714	1.57947e-12	4.14594e-10	UP	NA	NA	NA	NA	NA	NA	NA	NA	NA	NA	NA	NA	NA	NA	NA	NA	NA	NA	NA	NA	NA
J4_Locus_8402_Transcript_1/1	2.31781	3064.96	1322.35	10.3689	1.45996e-11	2.17612e-09	UP	NA	NA	NA	NA	NA	NA	NA	NA	NA	NA	NA	NA	NA	NA	NA	NA	NA	NA	NA	NA	NA
J4_Locus_30015_Transcript_1/1	2.31781	1340.92	578.527	9.17624	9.72693e-08	4.97087e-06	UP	NA	NA	NA	NA	NA	NA	NA	NA	NA	NA	NA	NA	NA	NA	NA	NA	NA	NA	NA	NA	NA
J4_Locus_9221_Transcript_1/1	2.31781	937.09	404.299	8.65928	4.96164e-06	0.000181346	UP	NA	NA	NA	NA	NA	NA	NA	NA	NA	NA	NA	NA	NA	NA	NA	NA	NA	NA	NA	NA	NA
J4_Locus_11_Transcript_918/924	81.1235	69772.6	860.079	9.74833	2.65917e-07	1.24892e-05	UP	NA	NA	NA	NA	NA	NA	NA	NA	NA	NA	NA	NA	NA	NA	NA	NA	NA	NA	NA	NA	NA
J4_Locus_11_Transcript_103/924	2.31781	1340.92	578.527	9.17624	9.72693e-08	4.97087e-06	UP	NA	NA	NA	NA	NA	NA	NA	NA	NA	NA	NA	NA	NA	NA	NA	NA	NA	NA	NA	NA	NA
J4_Locus_13803_Transcript_1/1	13.9069	13400.6	963.591	9.91228	1.17348e-12	3.4087e-10	UP	NA	NA	NA	NA	NA	NA	NA	NA	NA	NA	NA	NA	NA	NA	NA	NA	NA	NA	NA	NA	NA
J4_Locus_7116_Transcript_1/2	2.31781	2391.91	1031.97	10.0112	1.83949e-10	1.81737e-08	UP	NA	NA	NA	NA	NA	NA	NA	NA	NA	NA	NA	NA	NA	NA	NA	NA	NA	NA	NA	NA	NA
J4_Locus_7220_Transcript_3/3	2.31781	2155.48	929.962	9.86103	5.5529e-10	4.8e-08	UP	NA	NA	NA	NA	NA	NA	NA	NA	NA	NA	NA	NA	NA	NA	NA	NA	NA	NA	NA	NA	NA
J4_Locus_9972_Transcript_1/1	2.31781	2552.4	1101.21	10.1049	9.32313e-11	1.00938e-08	UP	NA	NA	NA	NA	NA	NA	NA	NA	NA	NA	NA	NA	NA	NA	NA	NA	NA	NA	NA	NA	NA
J4_Locus_13511_Transcript_3/3	4.63563	7258.56	1565.82	10.6127	1.30041e-13	9.3821e-11	UP	NA	NA	NA	NA	NA	NA	NA	NA	NA	NA	NA	NA	NA	NA	NA	NA	NA	NA	NA	NA	NA
J4_Locus_34085_Transcript_1/2	4.63563	2538.6	547.628	9.09705	5.24448e-10	4.56195e-08	UP	NA	NA	NA	NA	NA	NA	NA	NA	NA	NA	NA	NA	NA	NA	NA	NA	NA	NA	NA	NA	NA
J4_Locus_2940_Transcript_3/3	13.9069	12271.9	882.434	9.78534	1.28593e-12	3.63195e-10	UP	NA	NA	NA	NA	NA	NA	NA	NA	NA	NA	NA	NA	NA	NA	NA	NA	NA	NA	NA	NA	NA
J4_Locus_26800_Transcript_2/2	6.95344	9093.05	1307.7	10.3528	1.8923e-13	1.1688e-10	UP	NA	NA	NA	NA	NA	NA	NA	NA	NA	NA	NA	NA	NA	NA	NA	NA	NA	NA	NA	NA	NA
J4_Locus_8811_Transcript_1/1	2.31781	1730.94	746.799	9.54458	5.87684e-09	3.95111e-07	UP	NA	NA	NA	NA	NA	NA	NA	NA	NA	NA	NA	NA	NA	NA	NA	NA	NA	NA	NA	NA	NA
J4_Locus_11980_Transcript_1/1	2.31781	2324.6	1002.93	9.97	2.48629e-10	2.38503e-08	UP	NA	NA	NA	NA	NA	NA	NA	NA	NA	NA	NA	NA	NA	NA	NA	NA	NA	NA	NA	NA	NA
J4_Locus_23968_Transcript_1/2	2.31781	1748.2	754.245	9.55889	5.28115e-09	3.59281e-07	UP	NA	NA	NA	NA	NA	NA	NA	NA	NA	NA	NA	NA	NA	NA	NA	NA	NA	NA	NA	NA	NA
J4_Locus_11898_Transcript_1/2	4.63563	1075.15	231.932	7.85756	4.02739e-06	0.00015014	UP	NA	NA	NA	NA	NA	NA	NA	NA	NA	NA	NA	NA	NA	NA	NA	NA	NA	NA	NA	NA	NA
J4_Locus_4474_Transcript_1/1	4.63563	6706.32	1446.69	10.4985	1.9819e-13	1.19828e-10	UP	NA	NA	NA	NA	NA	NA	NA	NA	NA	NA	NA	NA	NA	NA	NA	NA	NA	NA	NA	NA	NA
J4_Locus_2765_Transcript_1/1	4.63563	2324.6	501.465	8.97	1.28105e-09	1e-07	UP	NA	NA	NA	NA	NA	NA	NA	NA	NA	NA	NA	NA	NA	NA	NA	NA	NA	NA	NA	NA	NA
J4_Locus_24516_Transcript_1/2	4.63563	614.372	132.533	7.0502	0.000525243	0.0117526	UP	NA	NA	NA	NA	NA	NA	NA	NA	NA	NA	NA	NA	NA	NA	NA	NA	NA	NA	NA	NA	NA
J4_Locus_5265_Transcript_1/1	9.27126	14522.3	1566.38	10.6132	2.43448e-13	1.30114e-10	UP	NA	NA	NA	NA	NA	NA	NA	NA	NA	NA	NA	NA	NA	NA	NA	NA	NA	NA	NA	NA	NA
J4_Locus_21973_Transcript_1/1	2.31781	1042.36	449.717	8.81287	1.6132e-06	6.49934e-05	UP	NA	NA	NA	NA	NA	NA	NA	NA	NA	NA	NA	NA	NA	NA	NA	NA	NA	NA	NA	NA	NA
J4_Locus_31172_Transcript_1/1	2.31781	1180.42	509.283	8.99232	4.09689e-07	1.84543e-05	UP	NA	NA	NA	NA	NA	NA	NA	NA	NA	NA	NA	NA	NA	NA	NA	NA	NA	NA	NA	NA	NA
J4_Locus_21702_Transcript_1/1	2.31781	2818.17	1215.88	10.2478	3.37372e-11	4.27214e-09	UP	NA	NA	NA	NA	NA	NA	NA	NA	NA	NA	NA	NA	NA	NA	NA	NA	NA	NA	NA	NA	NA
J4_Locus_36218_Transcript_1/1	4.63563	1411.67	304.527	8.25043	2.24402e-07	1.06442e-05	UP	NA	NA	NA	NA	NA	NA	NA	NA	NA	NA	NA	NA	NA	NA	NA	NA	NA	NA	NA	NA	NA
J4_Locus_27838_Transcript_1/3	4.63563	586.76	126.576	6.98386	0.0007116	0.0153349	UP	NA	NA	NA	NA	NA	NA	NA	NA	NA	NA	NA	NA	NA	NA	NA	NA	NA	NA	NA	NA	NA
J4_Locus_6960_Transcript_1/1	4.63563	3865.71	833.913	9.70375	1.00102e-11	1.62771e-09	UP	NA	NA	NA	NA	NA	NA	NA	NA	NA	NA	NA	NA	NA	NA	NA	NA	NA	NA	NA	NA	NA
J4_Locus_9378_Transcript_1/1	2.31781	1042.36	449.717	8.81287	1.6132e-06	6.49934e-05	UP	NA	NA	NA	NA	NA	NA	NA	NA	NA	NA	NA	NA	NA	NA	NA	NA	NA	NA	NA	NA	NA
J4_Locus_5588_Transcript_2/2	2.31781	1394.42	601.609	9.23268	6.25605e-08	3.36116e-06	UP	NA	NA	NA	NA	NA	NA	NA	NA	NA	NA	NA	NA	NA	NA	NA	NA	NA	NA	NA	NA	NA
J4_Locus_16464_Transcript_7/8	2.31781	1225.29	528.641	9.04615	2.69431e-07	1.26443e-05	UP	NA	NA	NA	NA	NA	NA	NA	NA	NA	NA	NA	NA	NA	NA	NA	NA	NA	NA	NA	NA	NA
J4_Locus_2324_Transcript_1/1	11.5891	22781.8	1965.8	10.9409	1.32129e-12	3.70718e-10	UP	NA	NA	NA	NA	NA	NA	NA	NA	NA	NA	NA	NA	NA	NA	NA	NA	NA	NA	NA	NA	NA
J4_Locus_32729_Transcript_1/1	4.63563	861.156	185.769	7.53737	3.51684e-05	0.00105329	UP	NA	NA	NA	NA	NA	NA	NA	NA	NA	NA	NA	NA	NA	NA	NA	NA	NA	NA	NA	NA	NA
J4_Locus_4455_Transcript_2/2	2.31781	583.308	251.663	7.97535	0.000306045	0.00725055	UP	NA	NA	NA	NA	NA	NA	NA	NA	NA	NA	NA	NA	NA	NA	NA	NA	NA	NA	NA	NA	NA
J4_Locus_26634_Transcript_1/1	4.63563	8306.1	1791.8	10.8072	7.00691e-14	6.50541e-11	UP	NA	NA	NA	NA	NA	NA	NA	NA	NA	NA	NA	NA	NA	NA	NA	NA	NA	NA	NA	NA	NA
J4_Locus_1522_Transcript_5/11	454.292	3836.37	8.44474	3.07805	0.00237801	0.045239	UP	NA	NA	NA	NA	NA	NA	NA	NA	NA	NA	NA	NA	NA	NA	NA	NA	NA	NA	NA	NA	NA
J4_Locus_7383_Transcript_1/2	9.27126	16208.4	1748.24	10.7717	2.61278e-13	1.35132e-10	UP	NA	NA	NA	NA	NA	NA	NA	NA	NA	NA	NA	NA	NA	NA	NA	NA	NA	NA	NA	NA	NA
J4_Locus_6779_Transcript_1/1	2.31781	538.438	232.304	7.85987	0.000534405	0.0119111	UP	NA	NA	NA	NA	NA	NA	NA	NA	NA	NA	NA	NA	NA	NA	NA	NA	NA	NA	NA	NA	NA
J4_Locus_10281_Transcript_1/1	2.31781	1382.34	596.397	9.22013	6.9e-08	3.66819e-06	UP	NA	NA	NA	NA	NA	NA	NA	NA	NA	NA	NA	NA	NA	NA	NA	NA	NA	NA	NA	NA	NA
J4_Locus_3965_Transcript_1/2	6.95344	6500.95	934.926	9.86871	9.02471e-13	2.86969e-10	UP	NA	NA	NA	NA	NA	NA	NA	NA	NA	NA	NA	NA	NA	NA	NA	NA	NA	NA	NA	NA	NA
J4_Locus_19139_Transcript_2/2	2.31781	462.505	199.543	7.64056	0.00143743	0.0288881	UP	NA	NA	NA	NA	NA	NA	NA	NA	NA	NA	NA	NA	NA	NA	NA	NA	NA	NA	NA	NA	NA
J4_Locus_11937_Transcript_1/1	2.31781	648.887	279.957	8.12906	0.000140375	0.00363118	UP	NA	NA	NA	NA	NA	NA	NA	NA	NA	NA	NA	NA	NA	NA	NA	NA	NA	NA	NA	NA	NA
J4_Locus_27111_Transcript_1/1	4.63563	1541.11	332.448	8.37699	8.87573e-08	4.59052e-06	UP	NA	NA	NA	NA	NA	NA	NA	NA	NA	NA	NA	NA	NA	NA	NA	NA	NA	NA	NA	NA	NA
J4_Locus_18731_Transcript_1/1	2.31781	507.375	218.902	7.77414	0.000797663	0.0169723	UP	NA	NA	NA	NA	NA	NA	NA	NA	NA	NA	NA	NA	NA	NA	NA	NA	NA	NA	NA	NA	NA
J4_Locus_42679_Transcript_1/1	2.31781	726.547	313.462	8.29215	5.57204e-05	0.00159844	UP	NA	NA	NA	NA	NA	NA	NA	NA	NA	NA	NA	NA	NA	NA	NA	NA	NA	NA	NA	NA	NA
J4_Locus_3651_Transcript_1/1	4.63563	1812.05	390.897	8.61064	1.67023e-08	1.0127e-06	UP	NA	NA	NA	NA	NA	NA	NA	NA	NA	NA	NA	NA	NA	NA	NA	NA	NA	NA	NA	NA	NA
J4_Locus_18726_Transcript_7/10	6.95344	4928.78	708.826	9.46929	5.50345e-12	1e-09	UP	NA	NA	NA	NA	NA	NA	NA	NA	NA	NA	NA	NA	NA	NA	NA	NA	NA	NA	NA	NA	NA
J4_Locus_11_Transcript_339/924	2.31781	638.533	275.489	8.10585	0.000158764	0.00405073	UP	NA	NA	NA	NA	NA	NA	NA	NA	NA	NA	NA	NA	NA	NA	NA	NA	NA	NA	NA	NA	NA
J4_Locus_3098_Transcript_2/2	6.95344	1028.56	147.92	7.20868	1.47836e-05	0.000485257	UP	NA	NA	NA	NA	NA	NA	NA	NA	NA	NA	NA	NA	NA	NA	NA	NA	NA	NA	NA	NA	NA
J4_Locus_1871_Transcript_1/1	2.31781	4423.13	1908.32	10.8981	5.4694e-13	2.06861e-10	UP	NA	NA	NA	NA	NA	NA	NA	NA	NA	NA	NA	NA	NA	NA	NA	NA	NA	NA	NA	NA	NA
J4_Locus_6945_Transcript_1/1	2.31781	697.209	300.804	8.23268	7.89668e-05	0.00217507	UP	NA	NA	NA	NA	NA	NA	NA	NA	NA	NA	NA	NA	NA	NA	NA	NA	NA	NA	NA	NA	NA
J4_Locus_4100_Transcript_1/1	2.31781	3142.62	1355.85	10.405	1.14306e-11	1.804e-09	UP	NA	NA	NA	NA	NA	NA	NA	NA	NA	NA	NA	NA	NA	NA	NA	NA	NA	NA	NA	NA	NA
J4_Locus_30743_Transcript_2/2	4.63563	5137.6	1108.29	10.1141	1.08658e-12	3.25826e-10	UP	NA	NA	NA	NA	NA	NA	NA	NA	NA	NA	NA	NA	NA	NA	NA	NA	NA	NA	NA	NA	NA
J4_Locus_7764_Transcript_1/1	16.2247	6597.6	406.639	8.6676	2.32463e-11	3.13807e-09	UP	NA	NA	NA	NA	NA	NA	NA	NA	NA	NA	NA	NA	NA	NA	NA	NA	NA	NA	NA	NA	NA
J4_Locus_34490_Transcript_1/1	2.31781	1140.73	492.158	8.94298	6.0006e-07	2.61248e-05	UP	NA	NA	NA	NA	NA	NA	NA	NA	NA	NA	NA	NA	NA	NA	NA	NA	NA	NA	NA	NA	NA
J4_Locus_32781_Transcript_1/1	9.27126	5719.18	616.872	9.26883	5.67287e-12	1.05879e-09	UP	NA	NA	NA	NA	NA	NA	NA	NA	NA	NA	NA	NA	NA	NA	NA	NA	NA	NA	NA	NA	NA
J4_Locus_10563_Transcript_1/1	4.63563	800.754	172.739	7.43245	6.73755e-05	0.00189036	UP	NA	NA	NA	NA	NA	NA	NA	NA	NA	NA	NA	NA	NA	NA	NA	NA	NA	NA	NA	NA	NA
J4_Locus_40243_Transcript_1/2	13.9069	2521.34	181.302	7.50225	1.98465e-08	1.1841e-06	UP	NA	NA	NA	NA	NA	NA	NA	NA	NA	NA	NA	NA	NA	NA	NA	NA	NA	NA	NA	NA	NA
J4_Locus_6532_Transcript_1/3	2.31781	6462.99	2788.4	11.4452	3.88043e-14	5.07948e-11	UP	NA	NA	NA	NA	NA	NA	NA	NA	NA	NA	NA	NA	NA	NA	NA	NA	NA	NA	NA	NA	NA
J4_Locus_13757_Transcript_5/7	4.63563	2775.03	598.63	9.22552	2.1597e-10	2.11186e-08	UP	NA	NA	NA	NA	NA	NA	NA	NA	NA	NA	NA	NA	NA	NA	NA	NA	NA	NA	NA	NA	NA
J4_Locus_10195_Transcript_1/1	6.95344	2523.07	362.851	8.50324	1.84938e-09	1.3843e-07	UP	NA	NA	NA	NA	NA	NA	NA	NA	NA	NA	NA	NA	NA	NA	NA	NA	NA	NA	NA	NA	NA
J4_Locus_27339_Transcript_1/1	4.63563	1107.94	239.005	7.9009	2.95191e-06	0.000112939	UP	NA	NA	NA	NA	NA	NA	NA	NA	NA	NA	NA	NA	NA	NA	NA	NA	NA	NA	NA	NA	NA
J4_Locus_33938_Transcript_2/2	9.27126	4309.23	464.795	8.86045	4.24264e-11	5.16156e-09	UP	NA	NA	NA	NA	NA	NA	NA	NA	NA	NA	NA	NA	NA	NA	NA	NA	NA	NA	NA	NA	NA
J4_Locus_12780_Transcript_1/1	2.31781	792.126	341.755	8.41682	2.57239e-05	0.000793008	UP	NA	NA	NA	NA	NA	NA	NA	NA	NA	NA	NA	NA	NA	NA	NA	NA	NA	NA	NA	NA	NA
J4_Locus_20270_Transcript_1/1	9.27126	3876.07	418.073	8.70761	9.86302e-11	1.06649e-08	UP	NA	NA	NA	NA	NA	NA	NA	NA	NA	NA	NA	NA	NA	NA	NA	NA	NA	NA	NA	NA	NA
J4_Locus_6037_Transcript_1/1	4.63563	2307.35	497.742	8.95925	1.38238e-09	1.07e-07	UP	NA	NA	NA	NA	NA	NA	NA	NA	NA	NA	NA	NA	NA	NA	NA	NA	NA	NA	NA	NA	NA
J4_Locus_19408_Transcript_1/1	4.63563	3287.58	709.198	9.47005	4.25154e-11	5.16288e-09	UP	NA	NA	NA	NA	NA	NA	NA	NA	NA	NA	NA	NA	NA	NA	NA	NA	NA	NA	NA	NA	NA
J4_Locus_12599_Transcript_1/1	2.31781	610.92	263.576	8.04208	0.000220252	0.00540896	UP	NA	NA	NA	NA	NA	NA	NA	NA	NA	NA	NA	NA	NA	NA	NA	NA	NA	NA	NA	NA	NA
J4_Locus_6459_Transcript_2/3	6.95344	2227.96	320.411	8.32378	6.32517e-09	4.22605e-07	UP	NA	NA	NA	NA	NA	NA	NA	NA	NA	NA	NA	NA	NA	NA	NA	NA	NA	NA	NA	NA	NA
J4_Locus_9441_Transcript_1/2	4.63563	2483.37	535.715	9.06532	6.54673e-10	5.54309e-08	UP	NA	NA	NA	NA	NA	NA	NA	NA	NA	NA	NA	NA	NA	NA	NA	NA	NA	NA	NA	NA	NA
J4_Locus_7760_Transcript_1/2	2.31781	849.076	366.326	8.51698	1.33105e-05	0.000442079	UP	NA	NA	NA	NA	NA	NA	NA	NA	NA	NA	NA	NA	NA	NA	NA	NA	NA	NA	NA	NA	NA
J4_Locus_1786_Transcript_3/11	6.95344	4918.43	707.337	9.46625	5.58792e-12	1.0544e-09	UP	NA	NA	NA	NA	NA	NA	NA	NA	NA	NA	NA	NA	NA	NA	NA	NA	NA	NA	NA	NA	NA
J4_Locus_6_Transcript_1/3	2.31781	1296.05	559.168	9.12714	1.42927e-07	7.01505e-06	UP	NA	NA	NA	NA	NA	NA	NA	NA	NA	NA	NA	NA	NA	NA	NA	NA	NA	NA	NA	NA	NA
J4_Locus_5076_Transcript_1/1	2.31781	2764.67	1192.79	10.2201	4.09812e-11	5e-09	UP	NA	NA	NA	NA	NA	NA	NA	NA	NA	NA	NA	NA	NA	NA	NA	NA	NA	NA	NA	NA	NA
J4_Locus_22618_Transcript_1/3	2.31781	971.605	419.19	8.71146	3.40841e-06	0.000128628	UP	NA	NA	NA	NA	NA	NA	NA	NA	NA	NA	NA	NA	NA	NA	NA	NA	NA	NA	NA	NA	NA
J4_Locus_19051_Transcript_1/1	4.63563	4671.64	1007.77	9.97695	2.18732e-12	5.24559e-10	UP	NA	NA	NA	NA	NA	NA	NA	NA	NA	NA	NA	NA	NA	NA	NA	NA	NA	NA	NA	NA	NA
J4_Locus_2290_Transcript_1/1	4.63563	2469.57	532.736	9.05728	6.92632e-10	5.81858e-08	UP	NA	NA	NA	NA	NA	NA	NA	NA	NA	NA	NA	NA	NA	NA	NA	NA	NA	NA	NA	NA	NA
J4_Locus_1415_Transcript_1/1	18.5425	22471.2	1211.87	10.243	6.96185e-12	1.23064e-09	UP	NA	NA	NA	NA	NA	NA	NA	NA	NA	NA	NA	NA	NA	NA	NA	NA	NA	NA	NA	NA	NA
J4_Locus_20866_Transcript_1/1	2.31781	838.721	361.859	8.49928	1.49879e-05	0.000490578	UP	NA	NA	NA	NA	NA	NA	NA	NA	NA	NA	NA	NA	NA	NA	NA	NA	NA	NA	NA	NA	NA
J4_Locus_15605_Transcript_1/1	2.31781	930.187	401.321	8.64861	5.3529e-06	0.000194077	UP	NA	NA	NA	NA	NA	NA	NA	NA	NA	NA	NA	NA	NA	NA	NA	NA	NA	NA	NA	NA	NA
J4_Locus_8127_Transcript_1/2	4.63563	1560.09	336.543	8.39465	7.81387e-08	4.10312e-06	UP	NA	NA	NA	NA	NA	NA	NA	NA	NA	NA	NA	NA	NA	NA	NA	NA	NA	NA	NA	NA	NA
J4_Locus_14689_Transcript_1/1	2.31781	788.674	340.266	8.41052	2.67835e-05	0.000823012	UP	NA	NA	NA	NA	NA	NA	NA	NA	NA	NA	NA	NA	NA	NA	NA	NA	NA	NA	NA	NA	NA
J4_Locus_20580_Transcript_1/1	4.63563	3102.92	669.364	9.38665	7.31982e-11	8.2257e-09	UP	NA	NA	NA	NA	NA	NA	NA	NA	NA	NA	NA	NA	NA	NA	NA	NA	NA	NA	NA	NA	NA
J4_Locus_30887_Transcript_1/1	6.95344	4014.13	577.286	9.17314	2.66799e-11	3.52944e-09	UP	NA	NA	NA	NA	NA	NA	NA	NA	NA	NA	NA	NA	NA	NA	NA	NA	NA	NA	NA	NA	NA
J4_Locus_9850_Transcript_1/1	4.63563	2036.4	439.293	8.77904	5e-09	3.40911e-07	UP	NA	NA	NA	NA	NA	NA	NA	NA	NA	NA	NA	NA	NA	NA	NA	NA	NA	NA	NA	NA	NA
J4_Locus_30859_Transcript_1/1	2.31781	2533.42	1093.02	10.0941	1.00759e-10	1.0854e-08	UP	NA	NA	NA	NA	NA	NA	NA	NA	NA	NA	NA	NA	NA	NA	NA	NA	NA	NA	NA	NA	NA
J4_Locus_8028_Transcript_1/1	4.63563	2129.59	459.397	8.8436	3.1481e-09	2.25e-07	UP	NA	NA	NA	NA	NA	NA	NA	NA	NA	NA	NA	NA	NA	NA	NA	NA	NA	NA	NA	NA	NA
J4_Locus_523_Transcript_3/3	6.95344	18567.5	2670.26	11.3828	1.24906e-13	9.08801e-11	UP	NA	NA	NA	NA	NA	NA	NA	NA	NA	NA	NA	NA	NA	NA	NA	NA	NA	NA	NA	NA	NA
J4_Locus_29795_Transcript_1/1	2.31781	600.566	259.109	8.01741	0.000248911	0.0060317	UP	NA	NA	NA	NA	NA	NA	NA	NA	NA	NA	NA	NA	NA	NA	NA	NA	NA	NA	NA	NA	NA
J4_Locus_2812_Transcript_5/7	2.31781	4633.68	1999.16	10.9652	3.79439e-13	1.65364e-10	UP	NA	NA	NA	NA	NA	NA	NA	NA	NA	NA	NA	NA	NA	NA	NA	NA	NA	NA	NA	NA	NA
J4_Locus_3505_Transcript_1/1	2.31781	2064.01	890.5	9.79847	8.83468e-10	7.15313e-08	UP	NA	NA	NA	NA	NA	NA	NA	NA	NA	NA	NA	NA	NA	NA	NA	NA	NA	NA	NA	NA	NA
J4_Locus_11852_Transcript_3/3	2.31781	519.455	224.114	7.80809	0.000681771	0.01477	UP	NA	NA	NA	NA	NA	NA	NA	NA	NA	NA	NA	NA	NA	NA	NA	NA	NA	NA	NA	NA	NA
J4_Locus_12567_Transcript_1/1	2.31781	1558.36	672.342	9.39305	1.82105e-08	1.09486e-06	UP	NA	NA	NA	NA	NA	NA	NA	NA	NA	NA	NA	NA	NA	NA	NA	NA	NA	NA	NA	NA	NA
J4_Locus_8536_Transcript_1/2	2.31781	728.272	314.207	8.29557	5.45913e-05	0.00156754	UP	NA	NA	NA	NA	NA	NA	NA	NA	NA	NA	NA	NA	NA	NA	NA	NA	NA	NA	NA	NA	NA
J4_Locus_4746_Transcript_2/3	6.95344	6809.86	979.351	9.93568	6.954e-13	2.37546e-10	UP	NA	NA	NA	NA	NA	NA	NA	NA	NA	NA	NA	NA	NA	NA	NA	NA	NA	NA	NA	NA	NA
J4_Locus_36124_Transcript_1/1	2.31781	481.488	207.734	7.69859	0.00111836	0.0230422	UP	NA	NA	NA	NA	NA	NA	NA	NA	NA	NA	NA	NA	NA	NA	NA	NA	NA	NA	NA	NA	NA
J4_Locus_16779_Transcript_1/1	4.63563	2493.73	537.948	9.07132	6.27727e-10	5.34128e-08	UP	NA	NA	NA	NA	NA	NA	NA	NA	NA	NA	NA	NA	NA	NA	NA	NA	NA	NA	NA	NA	NA
J4_Locus_19279_Transcript_1/1	4.63563	3689.68	795.94	9.63652	1.49834e-11	2.2216e-09	UP	NA	NA	NA	NA	NA	NA	NA	NA	NA	NA	NA	NA	NA	NA	NA	NA	NA	NA	NA	NA	NA
J4_Locus_7646_Transcript_1/1	4.63563	1566.99	338.033	8.40102	7.46414e-08	3.93874e-06	UP	NA	NA	NA	NA	NA	NA	NA	NA	NA	NA	NA	NA	NA	NA	NA	NA	NA	NA	NA	NA	NA
J4_Locus_2544_Transcript_1/1	9.27126	8761.7	945.039	9.88423	6.21413e-13	2.21375e-10	UP	NA	NA	NA	NA	NA	NA	NA	NA	NA	NA	NA	NA	NA	NA	NA	NA	NA	NA	NA	NA	NA
J4_Locus_7618_Transcript_1/1	2.31781	2253.85	972.402	9.92541	3.45089e-10	3.15859e-08	UP	NA	NA	NA	NA	NA	NA	NA	NA	NA	NA	NA	NA	NA	NA	NA	NA	NA	NA	NA	NA	NA
J4_Locus_20933_Transcript_1/2	4.63563	949.17	204.755	7.67776	1.4029e-05	0.000464145	UP	NA	NA	NA	NA	NA	NA	NA	NA	NA	NA	NA	NA	NA	NA	NA	NA	NA	NA	NA	NA	NA
J4_Locus_3120_Transcript_1/1	2.31781	560.873	241.984	7.91877	0.000403026	0.00929406	UP	NA	NA	NA	NA	NA	NA	NA	NA	NA	NA	NA	NA	NA	NA	NA	NA	NA	NA	NA	NA	NA
J4_Locus_38924_Transcript_1/1	2.31781	1684.35	726.696	9.50521	7.88382e-09	5.13555e-07	UP	NA	NA	NA	NA	NA	NA	NA	NA	NA	NA	NA	NA	NA	NA	NA	NA	NA	NA	NA	NA	NA
J4_Locus_6756_Transcript_1/1	2.31781	1277.07	550.978	9.10585	1.68878e-07	8.16846e-06	UP	NA	NA	NA	NA	NA	NA	NA	NA	NA	NA	NA	NA	NA	NA	NA	NA	NA	NA	NA	NA	NA
J4_Locus_26826_Transcript_1/1	4.63563	3741.46	807.109	9.65662	1.32659e-11	2e-09	UP	NA	NA	NA	NA	NA	NA	NA	NA	NA	NA	NA	NA	NA	NA	NA	NA	NA	NA	NA	NA	NA
J4_Locus_34344_Transcript_1/1	2.31781	550.519	237.516	7.89188	0.000458708	0.0104032	UP	NA	NA	NA	NA	NA	NA	NA	NA	NA	NA	NA	NA	NA	NA	NA	NA	NA	NA	NA	NA	NA
J4_Locus_14999_Transcript_1/1	6.95344	7741.78	1113.37	10.1207	3.636e-13	1.61971e-10	UP	NA	NA	NA	NA	NA	NA	NA	NA	NA	NA	NA	NA	NA	NA	NA	NA	NA	NA	NA	NA	NA
J4_Locus_5894_Transcript_1/1	2.31781	629.904	271.766	8.08622	0.000175895	0.00443768	UP	NA	NA	NA	NA	NA	NA	NA	NA	NA	NA	NA	NA	NA	NA	NA	NA	NA	NA	NA	NA	NA
J4_Locus_4902_Transcript_5/5	4.63563	1625.67	350.69	8.45405	5.11358e-08	2.80887e-06	UP	NA	NA	NA	NA	NA	NA	NA	NA	NA	NA	NA	NA	NA	NA	NA	NA	NA	NA	NA	NA	NA
J4_Locus_6685_Transcript_1/1	2.31781	997.492	430.359	8.7494	2.58346e-06	9.98661e-05	UP	NA	NA	NA	NA	NA	NA	NA	NA	NA	NA	NA	NA	NA	NA	NA	NA	NA	NA	NA	NA	NA
J4_Locus_29012_Transcript_1/1	2.31781	424.538	183.163	7.51698	0.00243229	0.0460879	UP	NA	NA	NA	NA	NA	NA	NA	NA	NA	NA	NA	NA	NA	NA	NA	NA	NA	NA	NA	NA	NA
J4_Locus_20066_Transcript_2/2	4.63563	1420.3	306.389	8.25922	2.10273e-07	1.00183e-05	UP	NA	NA	NA	NA	NA	NA	NA	NA	NA	NA	NA	NA	NA	NA	NA	NA	NA	NA	NA	NA	NA
J4_Locus_6371_Transcript_1/1	2.31781	1844.84	795.94	9.63652	3e-09	2.1334e-07	UP	NA	NA	NA	NA	NA	NA	NA	NA	NA	NA	NA	NA	NA	NA	NA	NA	NA	NA	NA	NA	NA
J4_Locus_5481_Transcript_1/1	4.63563	1729.22	373.027	8.54314	2.70808e-08	1.56884e-06	UP	NA	NA	NA	NA	NA	NA	NA	NA	NA	NA	NA	NA	NA	NA	NA	NA	NA	NA	NA	NA	NA
J4_Locus_12634_Transcript_1/1	2.31781	871.511	376.005	8.55461	1.03109e-05	0.000350589	UP	NA	NA	NA	NA	NA	NA	NA	NA	NA	NA	NA	NA	NA	NA	NA	NA	NA	NA	NA	NA	NA
J4_Locus_6737_Transcript_2/2	2.31781	2428.15	1047.6	10.0329	1.57043e-10	1.58623e-08	UP	NA	NA	NA	NA	NA	NA	NA	NA	NA	NA	NA	NA	NA	NA	NA	NA	NA	NA	NA	NA	NA
J4_Locus_13425_Transcript_1/1	2.31781	1446.19	623.946	9.28528	4.15609e-08	2.32306e-06	UP	NA	NA	NA	NA	NA	NA	NA	NA	NA	NA	NA	NA	NA	NA	NA	NA	NA	NA	NA	NA	NA
J4_Locus_12320_Transcript_1/1	6.95344	904.3	130.051	7.02293	4.89686e-05	0.00142226	UP	NA	NA	NA	NA	NA	NA	NA	NA	NA	NA	NA	NA	NA	NA	NA	NA	NA	NA	NA	NA	NA
J4_Locus_12563_Transcript_1/1	6.95344	6041.9	868.908	9.76306	1.39775e-12	3.82854e-10	UP	NA	NA	NA	NA	NA	NA	NA	NA	NA	NA	NA	NA	NA	NA	NA	NA	NA	NA	NA	NA	NA
J4_Locus_30935_Transcript_2/2	4.63563	1026.83	221.508	7.79122	6.43546e-06	0.000229737	UP	NA	NA	NA	NA	NA	NA	NA	NA	NA	NA	NA	NA	NA	NA	NA	NA	NA	NA	NA	NA	NA
J4_Locus_27079_Transcript_1/1	4.63563	3846.73	829.818	9.69665	1.04404e-11	1.68173e-09	UP	NA	NA	NA	NA	NA	NA	NA	NA	NA	NA	NA	NA	NA	NA	NA	NA	NA	NA	NA	NA	NA
J4_Locus_10854_Transcript_1/1	4.63563	743.804	160.454	7.32601	0.000125734	0.00328613	UP	NA	NA	NA	NA	NA	NA	NA	NA	NA	NA	NA	NA	NA	NA	NA	NA	NA	NA	NA	NA	NA
J4_Locus_8747_Transcript_1/1	2.31781	647.161	279.212	8.12522	0.000143286	0.00369424	UP	NA	NA	NA	NA	NA	NA	NA	NA	NA	NA	NA	NA	NA	NA	NA	NA	NA	NA	NA	NA	NA
J4_Locus_19032_Transcript_1/1	4.63563	923.284	199.171	7.63787	1.83139e-05	0.000586256	UP	NA	NA	NA	NA	NA	NA	NA	NA	NA	NA	NA	NA	NA	NA	NA	NA	NA	NA	NA	NA	NA
J4_Locus_23689_Transcript_1/1	4.63563	1252.9	270.277	8.0783	8.05359e-07	3.42807e-05	UP	NA	NA	NA	NA	NA	NA	NA	NA	NA	NA	NA	NA	NA	NA	NA	NA	NA	NA	NA	NA	NA
J4_Locus_4195_Transcript_1/2	2.31781	2849.24	1229.28	10.2636	3.02006e-11	3.89906e-09	UP	NA	NA	NA	NA	NA	NA	NA	NA	NA	NA	NA	NA	NA	NA	NA	NA	NA	NA	NA	NA	NA
J4_Locus_9102_Transcript_3/4	2.31781	906.026	390.897	8.61064	6.99611e-06	0.000247794	UP	NA	NA	NA	NA	NA	NA	NA	NA	NA	NA	NA	NA	NA	NA	NA	NA	NA	NA	NA	NA	NA
J4_Locus_20847_Transcript_1/1	2.31781	1014.75	437.804	8.77414	2.15239e-06	8.43805e-05	UP	NA	NA	NA	NA	NA	NA	NA	NA	NA	NA	NA	NA	NA	NA	NA	NA	NA	NA	NA	NA	NA
J4_Locus_6752_Transcript_1/1	6.95344	5198	747.543	9.54601	3.77017e-12	7.87562e-10	UP	NA	NA	NA	NA	NA	NA	NA	NA	NA	NA	NA	NA	NA	NA	NA	NA	NA	NA	NA	NA	NA
J4_Locus_45509_Transcript_1/1	2.31781	679.951	293.359	8.19652	9.69791e-05	0.00261546	UP	NA	NA	NA	NA	NA	NA	NA	NA	NA	NA	NA	NA	NA	NA	NA	NA	NA	NA	NA	NA	NA
J4_Locus_1596_Transcript_1/5	60.2632	1411.67	23.4252	4.54999	0.000400772	0.00924457	UP	NA	NA	NA	NA	NA	NA	NA	NA	NA	NA	NA	NA	NA	NA	NA	NA	NA	NA	NA	NA	NA
J4_Locus_30950_Transcript_1/2	2.31781	1133.83	489.179	8.93422	6.41902e-07	2.78055e-05	UP	NA	NA	NA	NA	NA	NA	NA	NA	NA	NA	NA	NA	NA	NA	NA	NA	NA	NA	NA	NA	NA
J4_Locus_11_Transcript_463/924	4.63563	1817.23	392.014	8.61476	1.62169e-08	9.8535e-07	UP	NA	NA	NA	NA	NA	NA	NA	NA	NA	NA	NA	NA	NA	NA	NA	NA	NA	NA	NA	NA	NA
J4_Locus_2116_Transcript_1/2	2.31781	7275.82	3139.09	11.6161	2.03392e-14	3.96868e-11	UP	NA	NA	NA	NA	NA	NA	NA	NA	NA	NA	NA	NA	NA	NA	NA	NA	NA	NA	NA	NA	NA
J4_Locus_6681_Transcript_1/1	6.95344	2802.64	403.058	8.65484	6.67732e-10	5.63698e-08	UP	NA	NA	NA	NA	NA	NA	NA	NA	NA	NA	NA	NA	NA	NA	NA	NA	NA	NA	NA	NA	NA
J4_Locus_19598_Transcript_2/2	2.31781	1346.1	580.761	9.1818	9.31247e-08	4.78183e-06	UP	NA	NA	NA	NA	NA	NA	NA	NA	NA	NA	NA	NA	NA	NA	NA	NA	NA	NA	NA	NA	NA
J4_Locus_4247_Transcript_2/2	4.63563	2743.96	591.929	9.20928	2.41346e-10	2.32556e-08	UP	NA	NA	NA	NA	NA	NA	NA	NA	NA	NA	NA	NA	NA	NA	NA	NA	NA	NA	NA	NA	NA
J4_Locus_4972_Transcript_1/1	2.31781	3025.26	1305.22	10.3501	1.66002e-11	2.41153e-09	UP	NA	NA	NA	NA	NA	NA	NA	NA	NA	NA	NA	NA	NA	NA	NA	NA	NA	NA	NA	NA	NA
J4_Locus_1254_Transcript_1/3	9.27126	6141.99	662.477	9.37173	3.632e-12	7.71846e-10	UP	NA	NA	NA	NA	NA	NA	NA	NA	NA	NA	NA	NA	NA	NA	NA	NA	NA	NA	NA	NA	NA
J4_Locus_26669_Transcript_1/1	11.5891	24809.6	2140.77	11.0639	1.87053e-12	4.7095e-10	UP	NA	NA	NA	NA	NA	NA	NA	NA	NA	NA	NA	NA	NA	NA	NA	NA	NA	NA	NA	NA	NA
J4_Locus_19727_Transcript_1/1	2.31781	685.128	295.592	8.20747	9.11806e-05	0.00247106	UP	NA	NA	NA	NA	NA	NA	NA	NA	NA	NA	NA	NA	NA	NA	NA	NA	NA	NA	NA	NA	NA
J4_Locus_2073_Transcript_1/2	2.31781	840.447	362.603	8.50225	1.46938e-05	0.000483162	UP	NA	NA	NA	NA	NA	NA	NA	NA	NA	NA	NA	NA	NA	NA	NA	NA	NA	NA	NA	NA	NA
J4_Locus_4619_Transcript_1/1	4.63563	3582.69	772.859	9.59406	1.9437e-11	2.74921e-09	UP	NA	NA	NA	NA	NA	NA	NA	NA	NA	NA	NA	NA	NA	NA	NA	NA	NA	NA	NA	NA	NA
J4_Locus_2224_Transcript_2/2	2.31781	10019.8	4322.95	12.0778	5.97652e-15	2.50794e-11	UP	NA	NA	NA	NA	NA	NA	NA	NA	NA	NA	NA	NA	NA	NA	NA	NA	NA	NA	NA	NA	NA
J4_Locus_21199_Transcript_1/1	2.31781	3208.19	1384.15	10.4348	9.35777e-12	1.557e-09	UP	NA	NA	NA	NA	NA	NA	NA	NA	NA	NA	NA	NA	NA	NA	NA	NA	NA	NA	NA	NA	NA
J4_Locus_27174_Transcript_1/1	6.95344	1875.91	269.781	8.07564	3.52864e-08	1.99968e-06	UP	NA	NA	NA	NA	NA	NA	NA	NA	NA	NA	NA	NA	NA	NA	NA	NA	NA	NA	NA	NA	NA
J4_Locus_27118_Transcript_1/1	4.63563	1865.55	402.438	8.65262	1.23624e-08	7.73594e-07	UP	NA	NA	NA	NA	NA	NA	NA	NA	NA	NA	NA	NA	NA	NA	NA	NA	NA	NA	NA	NA	NA
J4_Locus_11_Transcript_47/924	4.63563	3896.77	840.614	9.7153	9.35094e-12	1.557e-09	UP	NA	NA	NA	NA	NA	NA	NA	NA	NA	NA	NA	NA	NA	NA	NA	NA	NA	NA	NA	NA	NA
J4_Locus_3658_Transcript_1/1	2.31781	1953.56	842.848	9.71913	1.59559e-09	1.21e-07	UP	NA	NA	NA	NA	NA	NA	NA	NA	NA	NA	NA	NA	NA	NA	NA	NA	NA	NA	NA	NA	NA
J4_Locus_19585_Transcript_1/2	27.8138	10553	379.418	8.56764	3.5186e-11	4.41651e-09	UP	NA	NA	NA	NA	NA	NA	NA	NA	NA	NA	NA	NA	NA	NA	NA	NA	NA	NA	NA	NA	NA
J4_Locus_11_Transcript_255/924	6.95344	3675.88	528.641	9.04615	5.59086e-11	6.52178e-09	UP	NA	NA	NA	NA	NA	NA	NA	NA	NA	NA	NA	NA	NA	NA	NA	NA	NA	NA	NA	NA	NA
J4_Locus_3409_Transcript_3/4	2.31781	7406.98	3195.67	11.6419	1.86087e-14	3.81346e-11	UP	NA	NA	NA	NA	NA	NA	NA	NA	NA	NA	NA	NA	NA	NA	NA	NA	NA	NA	NA	NA	NA
J4_Locus_25394_Transcript_1/1	2.31781	681.677	294.103	8.20018	9.50063e-05	0.00256583	UP	NA	NA	NA	NA	NA	NA	NA	NA	NA	NA	NA	NA	NA	NA	NA	NA	NA	NA	NA	NA	NA
J4_Locus_3344_Transcript_1/1	2.31781	2110.61	910.603	9.83068	6.95441e-10	5.83647e-08	UP	NA	NA	NA	NA	NA	NA	NA	NA	NA	NA	NA	NA	NA	NA	NA	NA	NA	NA	NA	NA	NA
J4_Locus_19000_Transcript_1/1	16.2247	13338.4	822.106	9.68318	2.20405e-12	5.26693e-10	UP	NA	NA	NA	NA	NA	NA	NA	NA	NA	NA	NA	NA	NA	NA	NA	NA	NA	NA	NA	NA	NA
J4_Locus_1635_Transcript_1/1	2.31781	1264.98	545.766	9.09214	1.88e-07	9.02862e-06	UP	NA	NA	NA	NA	NA	NA	NA	NA	NA	NA	NA	NA	NA	NA	NA	NA	NA	NA	NA	NA	NA
J4_Locus_2482_Transcript_1/1	9.27126	3736.28	402.996	8.65462	1.33854e-10	1.3796e-08	UP	NA	NA	NA	NA	NA	NA	NA	NA	NA	NA	NA	NA	NA	NA	NA	NA	NA	NA	NA	NA	NA
J4_Locus_2454_Transcript_1/2	2.31781	3289.31	1419.14	10.4708	7.36469e-12	1.28044e-09	UP	NA	NA	NA	NA	NA	NA	NA	NA	NA	NA	NA	NA	NA	NA	NA	NA	NA	NA	NA	NA	NA
J4_Locus_35144_Transcript_1/1	4.63563	8858.35	1910.93	10.9001	5.46518e-14	5.79275e-11	UP	NA	NA	NA	NA	NA	NA	NA	NA	NA	NA	NA	NA	NA	NA	NA	NA	NA	NA	NA	NA	NA
J4_Locus_26979_Transcript_1/1	2.31781	1320.21	569.592	9.15379	1.16e-07	5.79949e-06	UP	NA	NA	NA	NA	NA	NA	NA	NA	NA	NA	NA	NA	NA	NA	NA	NA	NA	NA	NA	NA	NA
J4_Locus_11245_Transcript_1/2	2.31781	836.995	361.114	8.49631	1.52881e-05	0.000499451	UP	NA	NA	NA	NA	NA	NA	NA	NA	NA	NA	NA	NA	NA	NA	NA	NA	NA	NA	NA	NA	NA
J4_Locus_36178_Transcript_1/1	4.63563	3838.1	827.957	9.69341	1.06432e-11	1.70798e-09	UP	NA	NA	NA	NA	NA	NA	NA	NA	NA	NA	NA	NA	NA	NA	NA	NA	NA	NA	NA	NA	NA
J4_Locus_4929_Transcript_1/1	2.31781	2134.77	921.027	9.8471	6.15673e-10	5.24912e-08	UP	NA	NA	NA	NA	NA	NA	NA	NA	NA	NA	NA	NA	NA	NA	NA	NA	NA	NA	NA	NA	NA
J4_Locus_19751_Transcript_1/1	2.31781	2100.25	906.136	9.82358	7.3306e-10	6.11631e-08	UP	NA	NA	NA	NA	NA	NA	NA	NA	NA	NA	NA	NA	NA	NA	NA	NA	NA	NA	NA	NA	NA
J4_Locus_30808_Transcript_1/1	2.31781	830.092	358.136	8.48436	1.65525e-05	0.000535308	UP	NA	NA	NA	NA	NA	NA	NA	NA	NA	NA	NA	NA	NA	NA	NA	NA	NA	NA	NA	NA	NA
J4_Locus_19723_Transcript_1/2	4.63563	3746.63	808.226	9.65861	1.31073e-11	2e-09	UP	NA	NA	NA	NA	NA	NA	NA	NA	NA	NA	NA	NA	NA	NA	NA	NA	NA	NA	NA	NA	NA
J4_Locus_11146_Transcript_1/1	2.31781	1292.6	557.679	9.12329	1.47303e-07	7.21019e-06	UP	NA	NA	NA	NA	NA	NA	NA	NA	NA	NA	NA	NA	NA	NA	NA	NA	NA	NA	NA	NA	NA
J4_Locus_5462_Transcript_1/2	2.31781	581.582	250.918	7.97107	0.000312513	0.00739344	UP	NA	NA	NA	NA	NA	NA	NA	NA	NA	NA	NA	NA	NA	NA	NA	NA	NA	NA	NA	NA	NA
J4_Locus_14539_Transcript_1/1	2.31781	731.724	315.696	8.30239	5.24021e-05	0.00151277	UP	NA	NA	NA	NA	NA	NA	NA	NA	NA	NA	NA	NA	NA	NA	NA	NA	NA	NA	NA	NA	NA
J4_Locus_10041_Transcript_1/2	2.31781	887.043	382.707	8.58009	8.65294e-06	0.000300404	UP	NA	NA	NA	NA	NA	NA	NA	NA	NA	NA	NA	NA	NA	NA	NA	NA	NA	NA	NA	NA	NA
J4_Locus_11_Transcript_923/924	4.63563	3071.86	662.663	9.37213	8.05592e-11	8.90142e-09	UP	NA	NA	NA	NA	NA	NA	NA	NA	NA	NA	NA	NA	NA	NA	NA	NA	NA	NA	NA	NA	NA
J4_Locus_650_Transcript_1/1	2.31781	1955.29	843.592	9.7204	1.58049e-09	1.2e-07	UP	NA	NA	NA	NA	NA	NA	NA	NA	NA	NA	NA	NA	NA	NA	NA	NA	NA	NA	NA	NA	NA
J4_Locus_12787_Transcript_1/1	2.31781	729.998	314.951	8.29898	5.34853e-05	0.00154042	UP	NA	NA	NA	NA	NA	NA	NA	NA	NA	NA	NA	NA	NA	NA	NA	NA	NA	NA	NA	NA	NA
J4_Locus_11626_Transcript_1/1	2.31781	1392.69	600.864	9.23089	6.34387e-08	3.39983e-06	UP	NA	NA	NA	NA	NA	NA	NA	NA	NA	NA	NA	NA	NA	NA	NA	NA	NA	NA	NA	NA	NA
J4_Locus_3698_Transcript_5/5	4.63563	1380.61	297.826	8.21833	2.84671e-07	1.32973e-05	UP	NA	NA	NA	NA	NA	NA	NA	NA	NA	NA	NA	NA	NA	NA	NA	NA	NA	NA	NA	NA	NA
J4_Locus_9569_Transcript_3/4	6.95344	2963.14	426.139	8.73518	3.93343e-10	3.55479e-08	UP	NA	NA	NA	NA	NA	NA	NA	NA	NA	NA	NA	NA	NA	NA	NA	NA	NA	NA	NA	NA	NA
J4_Locus_17519_Transcript_1/1	4.63563	3480.87	750.894	9.55247	2.51809e-11	3.36605e-09	UP	NA	NA	NA	NA	NA	NA	NA	NA	NA	NA	NA	NA	NA	NA	NA	NA	NA	NA	NA	NA	NA
J4_Locus_3340_Transcript_1/1	4.63563	2662.85	574.432	9.16599	3.25032e-10	3e-08	UP	NA	NA	NA	NA	NA	NA	NA	NA	NA	NA	NA	NA	NA	NA	NA	NA	NA	NA	NA	NA	NA
J4_Locus_1874_Transcript_1/1	18.5425	11976.8	645.91	9.33519	4.42235e-12	8.87104e-10	UP	NA	NA	NA	NA	NA	NA	NA	NA	NA	NA	NA	NA	NA	NA	NA	NA	NA	NA	NA	NA	NA
J4_Locus_19726_Transcript_4/7	2.31781	4820.06	2079.57	11.0221	2.80545e-13	1.37311e-10	UP	NA	NA	NA	NA	NA	NA	NA	NA	NA	NA	NA	NA	NA	NA	NA	NA	NA	NA	NA	NA	NA
J4_Locus_2509_Transcript_5/5	2.31781	1102.76	475.777	8.89414	8.72636e-07	3.68339e-05	UP	NA	NA	NA	NA	NA	NA	NA	NA	NA	NA	NA	NA	NA	NA	NA	NA	NA	NA	NA	NA	NA
J4_Locus_8371_Transcript_1/1	2.31781	674.774	291.125	8.18549	0.000103147	0.00275706	UP	NA	NA	NA	NA	NA	NA	NA	NA	NA	NA	NA	NA	NA	NA	NA	NA	NA	NA	NA	NA	NA
J4_Locus_19129_Transcript_1/1	2.31781	647.161	279.212	8.12522	0.000143286	0.00369424	UP	NA	NA	NA	NA	NA	NA	NA	NA	NA	NA	NA	NA	NA	NA	NA	NA	NA	NA	NA	NA	NA
J4_Locus_24119_Transcript_1/1	6.95344	1387.51	199.543	7.64056	7.26291e-07	3.11156e-05	UP	NA	NA	NA	NA	NA	NA	NA	NA	NA	NA	NA	NA	NA	NA	NA	NA	NA	NA	NA	NA	NA
J4_Locus_22438_Transcript_1/1	2.31781	849.076	366.326	8.51698	1.33105e-05	0.000442079	UP	NA	NA	NA	NA	NA	NA	NA	NA	NA	NA	NA	NA	NA	NA	NA	NA	NA	NA	NA	NA	NA
J4_Locus_18726_Transcript_5/10	9.27126	6110.93	659.126	9.36441	3.74556e-12	7.84329e-10	UP	NA	NA	NA	NA	NA	NA	NA	NA	NA	NA	NA	NA	NA	NA	NA	NA	NA	NA	NA	NA	NA
J4_Locus_26975_Transcript_1/1	2.31781	874.962	377.495	8.56031	9.91586e-06	0.000338769	UP	NA	NA	NA	NA	NA	NA	NA	NA	NA	NA	NA	NA	NA	NA	NA	NA	NA	NA	NA	NA	NA
J4_Locus_23257_Transcript_1/2	2.31781	2612.81	1127.27	10.1386	7.31627e-11	8.2257e-09	UP	NA	NA	NA	NA	NA	NA	NA	NA	NA	NA	NA	NA	NA	NA	NA	NA	NA	NA	NA	NA	NA
J4_Locus_6634_Transcript_1/1	4.63563	1720.59	371.166	8.53592	2.85149e-08	1.64305e-06	UP	NA	NA	NA	NA	NA	NA	NA	NA	NA	NA	NA	NA	NA	NA	NA	NA	NA	NA	NA	NA	NA
J4_Locus_21630_Transcript_1/1	2.31781	510.826	220.391	7.78392	0.000762566	0.0163594	UP	NA	NA	NA	NA	NA	NA	NA	NA	NA	NA	NA	NA	NA	NA	NA	NA	NA	NA	NA	NA	NA
J4_Locus_21576_Transcript_1/1	2.31781	633.355	273.255	8.09411	0.000168834	0.00427966	UP	NA	NA	NA	NA	NA	NA	NA	NA	NA	NA	NA	NA	NA	NA	NA	NA	NA	NA	NA	NA	NA
J4_Locus_149_Transcript_3/3	13.9069	41370	2974.79	11.5386	6.54191e-11	7.4293e-09	UP	NA	NA	NA	NA	NA	NA	NA	NA	NA	NA	NA	NA	NA	NA	NA	NA	NA	NA	NA	NA	NA
J4_Locus_27794_Transcript_1/1	2.31781	1425.48	615.011	9.26447	4.8843e-08	2.69154e-06	UP	NA	NA	NA	NA	NA	NA	NA	NA	NA	NA	NA	NA	NA	NA	NA	NA	NA	NA	NA	NA	NA
J4_Locus_549_Transcript_2/3	2.31781	5160.03	2226.25	11.1204	1.69605e-13	1.08369e-10	UP	NA	NA	NA	NA	NA	NA	NA	NA	NA	NA	NA	NA	NA	NA	NA	NA	NA	NA	NA	NA	NA
J4_Locus_12032_Transcript_1/1	2.31781	478.037	206.245	7.68821	0.0011702	0.0240181	UP	NA	NA	NA	NA	NA	NA	NA	NA	NA	NA	NA	NA	NA	NA	NA	NA	NA	NA	NA	NA	NA
J4_Locus_24580_Transcript_2/2	2.31781	2003.61	864.44	9.75562	1.21544e-09	9.52116e-08	UP	NA	NA	NA	NA	NA	NA	NA	NA	NA	NA	NA	NA	NA	NA	NA	NA	NA	NA	NA	NA	NA
J4_Locus_64_Transcript_3/3	2.31781	4797.62	2069.89	11.0153	2.90631e-13	1.38623e-10	UP	NA	NA	NA	NA	NA	NA	NA	NA	NA	NA	NA	NA	NA	NA	NA	NA	NA	NA	NA	NA	NA
J4_Locus_5716_Transcript_1/1	11.5891	9165.53	790.877	9.62731	1.26156e-12	3.59838e-10	UP	NA	NA	NA	NA	NA	NA	NA	NA	NA	NA	NA	NA	NA	NA	NA	NA	NA	NA	NA	NA	NA
J4_Locus_20658_Transcript_1/2	4.63563	1409.95	304.155	8.24866	2.27352e-07	1.07782e-05	UP	NA	NA	NA	NA	NA	NA	NA	NA	NA	NA	NA	NA	NA	NA	NA	NA	NA	NA	NA	NA	NA
J4_Locus_11088_Transcript_1/1	4.63563	1240.82	267.671	8.06432	8.93173e-07	3.75899e-05	UP	NA	NA	NA	NA	NA	NA	NA	NA	NA	NA	NA	NA	NA	NA	NA	NA	NA	NA	NA	NA	NA
J4_Locus_9928_Transcript_1/1	2.31781	1309.85	565.125	9.14243	1.26785e-07	6.29926e-06	UP	NA	NA	NA	NA	NA	NA	NA	NA	NA	NA	NA	NA	NA	NA	NA	NA	NA	NA	NA	NA	NA
J4_Locus_21206_Transcript_1/2	2.31781	1190.78	513.75	9.00492	3.71489e-07	1.6911e-05	UP	NA	NA	NA	NA	NA	NA	NA	NA	NA	NA	NA	NA	NA	NA	NA	NA	NA	NA	NA	NA	NA
J4_Locus_14778_Transcript_1/1	4.63563	1565.27	337.66	8.39943	7.54987e-08	3.98154e-06	UP	NA	NA	NA	NA	NA	NA	NA	NA	NA	NA	NA	NA	NA	NA	NA	NA	NA	NA	NA	NA	NA
J4_Locus_29712_Transcript_1/1	2.31781	2055.38	886.777	9.79243	9.24092e-10	7.42169e-08	UP	NA	NA	NA	NA	NA	NA	NA	NA	NA	NA	NA	NA	NA	NA	NA	NA	NA	NA	NA	NA	NA
J4_Locus_19566_Transcript_1/1	11.5891	8304.38	716.57	9.48496	1.84477e-12	4.67207e-10	UP	NA	NA	NA	NA	NA	NA	NA	NA	NA	NA	NA	NA	NA	NA	NA	NA	NA	NA	NA	NA	NA
J4_Locus_6671_Transcript_2/2	2.31781	1601.51	690.957	9.43245	1.35536e-08	8.39e-07	UP	NA	NA	NA	NA	NA	NA	NA	NA	NA	NA	NA	NA	NA	NA	NA	NA	NA	NA	NA	NA	NA
J4_Locus_7490_Transcript_2/2	2.31781	2590.37	1117.59	10.1262	7.999e-11	8.86687e-09	UP	NA	NA	NA	NA	NA	NA	NA	NA	NA	NA	NA	NA	NA	NA	NA	NA	NA	NA	NA	NA	NA
J4_Locus_8995_Transcript_1/1	2.31781	509.1	219.647	7.77904	0.00077991	0.0166648	UP	NA	NA	NA	NA	NA	NA	NA	NA	NA	NA	NA	NA	NA	NA	NA	NA	NA	NA	NA	NA	NA
J4_Locus_32289_Transcript_1/2	4.63563	555.696	119.875	6.90539	0.00101167	0.0210425	UP	NA	NA	NA	NA	NA	NA	NA	NA	NA	NA	NA	NA	NA	NA	NA	NA	NA	NA	NA	NA	NA
J4_Locus_27028_Transcript_1/1	2.31781	3039.07	1311.18	10.3566	1.58709e-11	2.32128e-09	UP	NA	NA	NA	NA	NA	NA	NA	NA	NA	NA	NA	NA	NA	NA	NA	NA	NA	NA	NA	NA	NA
J4_Locus_5028_Transcript_3/3	2.31781	2650.77	1143.65	10.1594	6.3046e-11	7.21708e-09	UP	NA	NA	NA	NA	NA	NA	NA	NA	NA	NA	NA	NA	NA	NA	NA	NA	NA	NA	NA	NA	NA
J4_Locus_11622_Transcript_1/1	2.31781	2150.3	927.728	9.85756	5.69748e-10	4.9e-08	UP	NA	NA	NA	NA	NA	NA	NA	NA	NA	NA	NA	NA	NA	NA	NA	NA	NA	NA	NA	NA	NA
J4_Locus_7942_Transcript_2/2	2.31781	602.292	259.853	8.02155	0.000243883	0.0059249	UP	NA	NA	NA	NA	NA	NA	NA	NA	NA	NA	NA	NA	NA	NA	NA	NA	NA	NA	NA	NA	NA
J4_Locus_26971_Transcript_1/1	4.63563	880.14	189.864	7.56882	2.87585e-05	0.000876485	UP	NA	NA	NA	NA	NA	NA	NA	NA	NA	NA	NA	NA	NA	NA	NA	NA	NA	NA	NA	NA	NA
J4_Locus_31208_Transcript_2/2	2.31781	826.641	356.647	8.47835	1.72249e-05	0.000554497	UP	NA	NA	NA	NA	NA	NA	NA	NA	NA	NA	NA	NA	NA	NA	NA	NA	NA	NA	NA	NA	NA
J4_Locus_26889_Transcript_1/2	2.31781	1556.64	671.598	9.39145	1.84315e-08	1.10738e-06	UP	NA	NA	NA	NA	NA	NA	NA	NA	NA	NA	NA	NA	NA	NA	NA	NA	NA	NA	NA	NA	NA
J4_Locus_21544_Transcript_1/1	4.63563	2883.75	622.084	9.28097	1.48191e-10	1.51104e-08	UP	NA	NA	NA	NA	NA	NA	NA	NA	NA	NA	NA	NA	NA	NA	NA	NA	NA	NA	NA	NA	NA
J4_Locus_19947_Transcript_1/1	6.95344	2849.24	409.759	8.67863	5.70391e-10	4.9e-08	UP	NA	NA	NA	NA	NA	NA	NA	NA	NA	NA	NA	NA	NA	NA	NA	NA	NA	NA	NA	NA	NA
J4_Locus_31879_Transcript_1/2	2.31781	469.408	202.522	7.66193	0.0013113	0.0265963	UP	NA	NA	NA	NA	NA	NA	NA	NA	NA	NA	NA	NA	NA	NA	NA	NA	NA	NA	NA	NA	NA
J4_Locus_22363_Transcript_1/1	2.31781	528.084	227.837	7.83186	0.000610017	0.0134006	UP	NA	NA	NA	NA	NA	NA	NA	NA	NA	NA	NA	NA	NA	NA	NA	NA	NA	NA	NA	NA	NA
J4_Locus_27941_Transcript_2/3	2.31781	610.92	263.576	8.04208	0.000220252	0.00540896	UP	NA	NA	NA	NA	NA	NA	NA	NA	NA	NA	NA	NA	NA	NA	NA	NA	NA	NA	NA	NA	NA
J4_Locus_26575_Transcript_1/1	9.27126	1756.83	189.492	7.56599	1.57739e-07	7.68163e-06	UP	NA	NA	NA	NA	NA	NA	NA	NA	NA	NA	NA	NA	NA	NA	NA	NA	NA	NA	NA	NA	NA
J4_Locus_20626_Transcript_1/1	2.31781	1732.67	747.543	9.54601	5.8141e-09	3.91199e-07	UP	NA	NA	NA	NA	NA	NA	NA	NA	NA	NA	NA	NA	NA	NA	NA	NA	NA	NA	NA	NA	NA
J4_Locus_11_Transcript_455/924	9.27126	2290.09	247.01	7.94842	1.2e-08	7.55807e-07	UP	NA	NA	NA	NA	NA	NA	NA	NA	NA	NA	NA	NA	NA	NA	NA	NA	NA	NA	NA	NA	NA
J4_Locus_12850_Transcript_1/1	2.31781	1128.65	486.946	8.92762	6.75322e-07	2.90813e-05	UP	NA	NA	NA	NA	NA	NA	NA	NA	NA	NA	NA	NA	NA	NA	NA	NA	NA	NA	NA	NA	NA
J4_Locus_29047_Transcript_1/1	4.63563	850.802	183.535	7.51991	3.92737e-05	0.00116351	UP	NA	NA	NA	NA	NA	NA	NA	NA	NA	NA	NA	NA	NA	NA	NA	NA	NA	NA	NA	NA	NA
J4_Locus_775_Transcript_1/1	2.31781	2108.88	909.859	9.8295	7.01561e-10	5.87634e-08	UP	NA	NA	NA	NA	NA	NA	NA	NA	NA	NA	NA	NA	NA	NA	NA	NA	NA	NA	NA	NA	NA
J4_Locus_11_Transcript_136/924	2.31781	679.951	293.359	8.19652	9.69791e-05	0.00261546	UP	NA	NA	NA	NA	NA	NA	NA	NA	NA	NA	NA	NA	NA	NA	NA	NA	NA	NA	NA	NA	NA
J4_Locus_4902_Transcript_2/5	2.31781	1613.59	696.168	9.44329	1.25038e-08	7.81303e-07	UP	NA	NA	NA	NA	NA	NA	NA	NA	NA	NA	NA	NA	NA	NA	NA	NA	NA	NA	NA	NA	NA
J4_Locus_3536_Transcript_1/2	2.31781	640.258	276.234	8.10975	0.000155541	0.00397677	UP	NA	NA	NA	NA	NA	NA	NA	NA	NA	NA	NA	NA	NA	NA	NA	NA	NA	NA	NA	NA	NA
J4_Locus_15402_Transcript_2/2	4.63563	762.788	164.549	7.36237	0.000102039	0.00273502	UP	NA	NA	NA	NA	NA	NA	NA	NA	NA	NA	NA	NA	NA	NA	NA	NA	NA	NA	NA	NA	NA
J4_Locus_2674_Transcript_1/1	2.31781	2593.82	1119.08	10.1281	7.88947e-11	8.79409e-09	UP	NA	NA	NA	NA	NA	NA	NA	NA	NA	NA	NA	NA	NA	NA	NA	NA	NA	NA	NA	NA	NA
J4_Locus_22744_Transcript_1/1	2.31781	471.134	203.266	7.66723	0.00128169	0.026051	UP	NA	NA	NA	NA	NA	NA	NA	NA	NA	NA	NA	NA	NA	NA	NA	NA	NA	NA	NA	NA	NA
J4_Locus_11465_Transcript_1/2	2.31781	507.375	218.902	7.77414	0.000797663	0.0169723	UP	NA	NA	NA	NA	NA	NA	NA	NA	NA	NA	NA	NA	NA	NA	NA	NA	NA	NA	NA	NA	NA
J4_Locus_2360_Transcript_1/2	2.31781	2096.8	904.647	9.82121	7.46093e-10	6.2e-08	UP	NA	NA	NA	NA	NA	NA	NA	NA	NA	NA	NA	NA	NA	NA	NA	NA	NA	NA	NA	NA	NA
J4_Locus_1756_Transcript_1/3	2.31781	1503.14	648.516	9.341	2.70543e-08	1.56836e-06	UP	NA	NA	NA	NA	NA	NA	NA	NA	NA	NA	NA	NA	NA	NA	NA	NA	NA	NA	NA	NA	NA
J4_Locus_23221_Transcript_1/1	4.63563	992.314	214.062	7.74189	9.06408e-06	0.000313158	UP	NA	NA	NA	NA	NA	NA	NA	NA	NA	NA	NA	NA	NA	NA	NA	NA	NA	NA	NA	NA	NA
J4_Locus_7578_Transcript_1/1	4.63563	1829.31	394.62	8.62432	1.51431e-08	9.27678e-07	UP	NA	NA	NA	NA	NA	NA	NA	NA	NA	NA	NA	NA	NA	NA	NA	NA	NA	NA	NA	NA	NA
J4_Locus_30714_Transcript_1/1	4.63563	1951.84	421.052	8.71785	7.74403e-09	5.0538e-07	UP	NA	NA	NA	NA	NA	NA	NA	NA	NA	NA	NA	NA	NA	NA	NA	NA	NA	NA	NA	NA	NA
J4_Locus_5626_Transcript_1/1	4.63563	1214.94	262.087	8.0339	1.11822e-06	4.64913e-05	UP	NA	NA	NA	NA	NA	NA	NA	NA	NA	NA	NA	NA	NA	NA	NA	NA	NA	NA	NA	NA	NA
J4_Locus_5596_Transcript_11/13	4.63563	795.577	171.622	7.42309	7.1282e-05	0.00198248	UP	NA	NA	NA	NA	NA	NA	NA	NA	NA	NA	NA	NA	NA	NA	NA	NA	NA	NA	NA	NA	NA
J4_Locus_13798_Transcript_1/1	2.31781	476.311	205.5	7.68299	0.00119707	0.0245109	UP	NA	NA	NA	NA	NA	NA	NA	NA	NA	NA	NA	NA	NA	NA	NA	NA	NA	NA	NA	NA	NA
J4_Locus_11468_Transcript_4/4	2.31781	1784.44	769.88	9.58849	4.23347e-09	2.9288e-07	UP	NA	NA	NA	NA	NA	NA	NA	NA	NA	NA	NA	NA	NA	NA	NA	NA	NA	NA	NA	NA	NA
J4_Locus_24520_Transcript_1/6	2.31781	1756.83	757.967	9.56599	5e-09	3.41529e-07	UP	NA	NA	NA	NA	NA	NA	NA	NA	NA	NA	NA	NA	NA	NA	NA	NA	NA	NA	NA	NA	NA
J4_Locus_19448_Transcript_1/1	2.31781	4578.45	1975.33	10.9479	4.16546e-13	1.72412e-10	UP	NA	NA	NA	NA	NA	NA	NA	NA	NA	NA	NA	NA	NA	NA	NA	NA	NA	NA	NA	NA	NA
J4_Locus_15193_Transcript_1/1	2.31781	579.857	250.174	7.96679	0.000319132	0.00753135	UP	NA	NA	NA	NA	NA	NA	NA	NA	NA	NA	NA	NA	NA	NA	NA	NA	NA	NA	NA	NA	NA
J4_Locus_20155_Transcript_1/1	6.95344	3777.7	543.284	9.08556	4.42578e-11	5.35176e-09	UP	NA	NA	NA	NA	NA	NA	NA	NA	NA	NA	NA	NA	NA	NA	NA	NA	NA	NA	NA	NA	NA
J4_Locus_6768_Transcript_2/2	4.63563	2951.06	636.603	9.31425	1.1845e-10	1.24626e-08	UP	NA	NA	NA	NA	NA	NA	NA	NA	NA	NA	NA	NA	NA	NA	NA	NA	NA	NA	NA	NA	NA
J4_Locus_14004_Transcript_1/1	4.63563	980.234	211.457	7.72422	1.02335e-05	0.000348374	UP	NA	NA	NA	NA	NA	NA	NA	NA	NA	NA	NA	NA	NA	NA	NA	NA	NA	NA	NA	NA	NA
J4_Locus_941_Transcript_4/10	4.63563	3807.04	821.255	9.68169	1.1413e-11	1.804e-09	UP	NA	NA	NA	NA	NA	NA	NA	NA	NA	NA	NA	NA	NA	NA	NA	NA	NA	NA	NA	NA	NA
J4_Locus_347_Transcript_1/1	2.31781	1446.19	623.946	9.28528	4.15609e-08	2.32306e-06	UP	NA	NA	NA	NA	NA	NA	NA	NA	NA	NA	NA	NA	NA	NA	NA	NA	NA	NA	NA	NA	NA
J4_Locus_5964_Transcript_1/1	2.31781	1233.92	532.364	9.05627	2.48944e-07	1.17327e-05	UP	NA	NA	NA	NA	NA	NA	NA	NA	NA	NA	NA	NA	NA	NA	NA	NA	NA	NA	NA	NA	NA
J4_Locus_2218_Transcript_1/1	16.2247	16455.2	1014.2	9.98613	2.20848e-12	5.26693e-10	UP	NA	NA	NA	NA	NA	NA	NA	NA	NA	NA	NA	NA	NA	NA	NA	NA	NA	NA	NA	NA	NA
J4_Locus_28341_Transcript_3/3	2.31781	731.724	315.696	8.30239	5.24021e-05	0.00151277	UP	NA	NA	NA	NA	NA	NA	NA	NA	NA	NA	NA	NA	NA	NA	NA	NA	NA	NA	NA	NA	NA
J4_Locus_18117_Transcript_1/1	4.63563	1145.91	247.196	7.94951	2.07586e-06	8.16038e-05	UP	NA	NA	NA	NA	NA	NA	NA	NA	NA	NA	NA	NA	NA	NA	NA	NA	NA	NA	NA	NA	NA
J4_Locus_2704_Transcript_1/10	4.63563	5657.05	1220.34	10.2531	5.6052e-13	2.08164e-10	UP	NA	NA	NA	NA	NA	NA	NA	NA	NA	NA	NA	NA	NA	NA	NA	NA	NA	NA	NA	NA	NA
J4_Locus_20164_Transcript_2/2	4.63563	1570.45	338.777	8.40419	7.3e-08	3.86151e-06	UP	NA	NA	NA	NA	NA	NA	NA	NA	NA	NA	NA	NA	NA	NA	NA	NA	NA	NA	NA	NA	NA
J4_Locus_34018_Transcript_1/1	2.31781	2762.95	1192.05	10.2192	4.12425e-11	5.05118e-09	UP	NA	NA	NA	NA	NA	NA	NA	NA	NA	NA	NA	NA	NA	NA	NA	NA	NA	NA	NA	NA	NA
J4_Locus_2147_Transcript_1/2	4.63563	12903.5	2783.56	11.4427	2.47639e-14	4.247e-11	UP	NA	NA	NA	NA	NA	NA	NA	NA	NA	NA	NA	NA	NA	NA	NA	NA	NA	NA	NA	NA	NA
J4_Locus_10147_Transcript_1/2	92.7126	1736.12	18.7258	4.22696	0.000437477	0.00997333	UP	NA	NA	NA	NA	NA	NA	NA	NA	NA	NA	NA	NA	NA	NA	NA	NA	NA	NA	NA	NA	NA
J4_Locus_18939_Transcript_1/2	6.95344	4871.83	700.636	9.45252	5.98827e-12	1.10091e-09	UP	NA	NA	NA	NA	NA	NA	NA	NA	NA	NA	NA	NA	NA	NA	NA	NA	NA	NA	NA	NA	NA
J4_Locus_7260_Transcript_1/1	6.95344	3960.63	569.592	9.15379	2.97897e-11	3.87157e-09	UP	NA	NA	NA	NA	NA	NA	NA	NA	NA	NA	NA	NA	NA	NA	NA	NA	NA	NA	NA	NA	NA
J4_Locus_1257_Transcript_1/1	2.31781	2925.17	1262.04	10.3015	2.31911e-11	3.13555e-09	UP	NA	NA	NA	NA	NA	NA	NA	NA	NA	NA	NA	NA	NA	NA	NA	NA	NA	NA	NA	NA	NA
J4_Locus_599_Transcript_2/2	18.5425	25594.8	1380.33	10.4308	1.12157e-11	1.78647e-09	UP	NA	NA	NA	NA	NA	NA	NA	NA	NA	NA	NA	NA	NA	NA	NA	NA	NA	NA	NA	NA	NA
J4_Locus_27817_Transcript_4/5	4.63563	1085.51	234.166	7.87139	3.64866e-06	0.000136793	UP	NA	NA	NA	NA	NA	NA	NA	NA	NA	NA	NA	NA	NA	NA	NA	NA	NA	NA	NA	NA	NA
J4_Locus_2802_Transcript_3/3	6.95344	1856.92	267.051	8.06097	3.90639e-08	2.19635e-06	UP	NA	NA	NA	NA	NA	NA	NA	NA	NA	NA	NA	NA	NA	NA	NA	NA	NA	NA	NA	NA	NA
J4_Locus_20222_Transcript_1/1	2.31781	1082.05	466.842	8.86679	1.07452e-06	4.48265e-05	UP	NA	NA	NA	NA	NA	NA	NA	NA	NA	NA	NA	NA	NA	NA	NA	NA	NA	NA	NA	NA	NA
J4_Locus_3788_Transcript_1/1	6.95344	1610.14	231.56	7.85524	1.61469e-07	7.84547e-06	UP	NA	NA	NA	NA	NA	NA	NA	NA	NA	NA	NA	NA	NA	NA	NA	NA	NA	NA	NA	NA	NA
J4_Locus_19444_Transcript_1/3	2.31781	659.242	284.424	8.1519	0.000124101	0.00324938	UP	NA	NA	NA	NA	NA	NA	NA	NA	NA	NA	NA	NA	NA	NA	NA	NA	NA	NA	NA	NA	NA
J4_Locus_6288_Transcript_1/1	4.63563	1335.74	288.147	8.17066	4.05614e-07	1.82899e-05	UP	NA	NA	NA	NA	NA	NA	NA	NA	NA	NA	NA	NA	NA	NA	NA	NA	NA	NA	NA	NA	NA
J4_Locus_44293_Transcript_1/1	2.31781	742.078	320.163	8.32266	4.63538e-05	0.0013518	UP	NA	NA	NA	NA	NA	NA	NA	NA	NA	NA	NA	NA	NA	NA	NA	NA	NA	NA	NA	NA	NA
J4_Locus_44022_Transcript_1/1	2.31781	4673.37	2016.28	10.9775	3.5522e-13	1.60513e-10	UP	NA	NA	NA	NA	NA	NA	NA	NA	NA	NA	NA	NA	NA	NA	NA	NA	NA	NA	NA	NA	NA
J4_Locus_285_Transcript_2/2	2.31781	3296.21	1422.12	10.4738	7.21894e-12	1.26229e-09	UP	NA	NA	NA	NA	NA	NA	NA	NA	NA	NA	NA	NA	NA	NA	NA	NA	NA	NA	NA	NA	NA
J4_Locus_4336_Transcript_1/2	2.31781	968.154	417.701	8.70633	3.53774e-06	0.000133216	UP	NA	NA	NA	NA	NA	NA	NA	NA	NA	NA	NA	NA	NA	NA	NA	NA	NA	NA	NA	NA	NA
J4_Locus_2898_Transcript_1/2	11.5891	5146.23	444.059	8.79461	2.73646e-11	3.60889e-09	UP	NA	NA	NA	NA	NA	NA	NA	NA	NA	NA	NA	NA	NA	NA	NA	NA	NA	NA	NA	NA	NA
J4_Locus_5398_Transcript_1/1	4.63563	1244.28	268.416	8.06833	8.67071e-07	3.67254e-05	UP	NA	NA	NA	NA	NA	NA	NA	NA	NA	NA	NA	NA	NA	NA	NA	NA	NA	NA	NA	NA	NA
J4_Locus_414_Transcript_1/1	85.7591	104310	1216.32	10.2483	3.92724e-06	0.000146661	UP	NA	NA	NA	NA	NA	NA	NA	NA	NA	NA	NA	NA	NA	NA	NA	NA	NA	NA	NA	NA	NA
J4_Locus_657_Transcript_1/1	6.95344	3838.1	551.971	9.10845	3.87062e-11	4.79526e-09	UP	NA	NA	NA	NA	NA	NA	NA	NA	NA	NA	NA	NA	NA	NA	NA	NA	NA	NA	NA	NA	NA
J4_Locus_5127_Transcript_1/1	2.31781	4419.68	1906.83	10.897	5.50354e-13	2.0724e-10	UP	NA	NA	NA	NA	NA	NA	NA	NA	NA	NA	NA	NA	NA	NA	NA	NA	NA	NA	NA	NA	NA
J4_Locus_19373_Transcript_1/1	2.31781	1708.51	737.12	9.52575	6.76332e-09	4.47353e-07	UP	NA	NA	NA	NA	NA	NA	NA	NA	NA	NA	NA	NA	NA	NA	NA	NA	NA	NA	NA	NA	NA
J4_Locus_33905_Transcript_1/1	2.31781	1076.88	464.609	8.85987	1.13238e-06	4.69891e-05	UP	NA	NA	NA	NA	NA	NA	NA	NA	NA	NA	NA	NA	NA	NA	NA	NA	NA	NA	NA	NA	NA
J4_Locus_4265_Transcript_1/1	4.63563	2103.71	453.812	8.82595	3.57106e-09	2.51719e-07	UP	NA	NA	NA	NA	NA	NA	NA	NA	NA	NA	NA	NA	NA	NA	NA	NA	NA	NA	NA	NA	NA
J4_Locus_19345_Transcript_1/2	2.31781	2947.6	1271.72	10.3126	2.14879e-11	3e-09	UP	NA	NA	NA	NA	NA	NA	NA	NA	NA	NA	NA	NA	NA	NA	NA	NA	NA	NA	NA	NA	NA
J4_Locus_1759_Transcript_3/4	16.2247	24835.5	1530.72	10.58	6.11089e-12	1.11391e-09	UP	NA	NA	NA	NA	NA	NA	NA	NA	NA	NA	NA	NA	NA	NA	NA	NA	NA	NA	NA	NA	NA
J4_Locus_11_Transcript_102/924	2.31781	3418.74	1474.98	10.5265	5.11345e-12	1e-09	UP	NA	NA	NA	NA	NA	NA	NA	NA	NA	NA	NA	NA	NA	NA	NA	NA	NA	NA	NA	NA	NA
J4_Locus_8503_Transcript_1/1	2.31781	835.27	360.37	8.49333	1.55945e-05	0.000508302	UP	NA	NA	NA	NA	NA	NA	NA	NA	NA	NA	NA	NA	NA	NA	NA	NA	NA	NA	NA	NA	NA
J4_Locus_5078_Transcript_3/6	2.31781	1446.19	623.946	9.28528	4.15609e-08	2.32306e-06	UP	NA	NA	NA	NA	NA	NA	NA	NA	NA	NA	NA	NA	NA	NA	NA	NA	NA	NA	NA	NA	NA
J4_Locus_22340_Transcript_1/3	6.95344	1784.44	256.627	8.00353	5.81428e-08	3.14546e-06	UP	NA	NA	NA	NA	NA	NA	NA	NA	NA	NA	NA	NA	NA	NA	NA	NA	NA	NA	NA	NA	NA
J4_Locus_22583_Transcript_1/1	4.63563	7191.26	1551.3	10.5993	1.36358e-13	9.48366e-11	UP	NA	NA	NA	NA	NA	NA	NA	NA	NA	NA	NA	NA	NA	NA	NA	NA	NA	NA	NA	NA	NA
J4_Locus_7559_Transcript_1/1	2.31781	3266.87	1409.46	10.4609	7.86233e-12	1.35004e-09	UP	NA	NA	NA	NA	NA	NA	NA	NA	NA	NA	NA	NA	NA	NA	NA	NA	NA	NA	NA	NA	NA
J4_Locus_3061_Transcript_1/2	4.63563	3498.12	754.617	9.5596	2.40806e-11	3.23543e-09	UP	NA	NA	NA	NA	NA	NA	NA	NA	NA	NA	NA	NA	NA	NA	NA	NA	NA	NA	NA	NA	NA
J4_Locus_6269_Transcript_2/2	2.31781	942.267	406.533	8.66723	4.68789e-06	0.000172368	UP	NA	NA	NA	NA	NA	NA	NA	NA	NA	NA	NA	NA	NA	NA	NA	NA	NA	NA	NA	NA	NA
J4_Locus_11276_Transcript_1/2	2.31781	764.513	329.842	8.36563	3.55674e-05	0.00106399	UP	NA	NA	NA	NA	NA	NA	NA	NA	NA	NA	NA	NA	NA	NA	NA	NA	NA	NA	NA	NA	NA
J4_Locus_27343_Transcript_1/2	6.95344	2654.22	381.714	8.57635	1.12827e-09	8.9e-08	UP	NA	NA	NA	NA	NA	NA	NA	NA	NA	NA	NA	NA	NA	NA	NA	NA	NA	NA	NA	NA	NA
J4_Locus_3698_Transcript_2/5	6.95344	843.899	121.364	6.9232	8.97752e-05	0.00244145	UP	NA	NA	NA	NA	NA	NA	NA	NA	NA	NA	NA	NA	NA	NA	NA	NA	NA	NA	NA	NA	NA
J4_Locus_10143_Transcript_1/1	2.31781	1385.79	597.886	9.22373	6.70897e-08	3.57319e-06	UP	NA	NA	NA	NA	NA	NA	NA	NA	NA	NA	NA	NA	NA	NA	NA	NA	NA	NA	NA	NA	NA
J4_Locus_10386_Transcript_1/1	2.31781	1299.5	560.658	9.13098	1.38692e-07	6.82371e-06	UP	NA	NA	NA	NA	NA	NA	NA	NA	NA	NA	NA	NA	NA	NA	NA	NA	NA	NA	NA	NA	NA
J4_Locus_19354_Transcript_2/2	4.63563	11201.9	2416.49	11.2387	2.90708e-14	4.44586e-11	UP	NA	NA	NA	NA	NA	NA	NA	NA	NA	NA	NA	NA	NA	NA	NA	NA	NA	NA	NA	NA	NA
J4_Locus_9830_Transcript_1/1	2.31781	1327.11	572.571	9.16131	1.09341e-07	5.50263e-06	UP	NA	NA	NA	NA	NA	NA	NA	NA	NA	NA	NA	NA	NA	NA	NA	NA	NA	NA	NA	NA	NA
J4_Locus_13779_Transcript_1/1	6.95344	1370.26	197.062	7.6225	8.25839e-07	3.51002e-05	UP	NA	NA	NA	NA	NA	NA	NA	NA	NA	NA	NA	NA	NA	NA	NA	NA	NA	NA	NA	NA	NA
J4_Locus_26696_Transcript_1/1	2.31781	980.234	422.913	8.72422	3.10632e-06	0.000118372	UP	NA	NA	NA	NA	NA	NA	NA	NA	NA	NA	NA	NA	NA	NA	NA	NA	NA	NA	NA	NA	NA
J4_Locus_4246_Transcript_2/2	2.31781	833.544	359.625	8.49035	1.59073e-05	0.000517123	UP	NA	NA	NA	NA	NA	NA	NA	NA	NA	NA	NA	NA	NA	NA	NA	NA	NA	NA	NA	NA	NA
J4_Locus_6598_Transcript_1/2	2.31781	1437.56	620.223	9.27664	4.44375e-08	2.46618e-06	UP	NA	NA	NA	NA	NA	NA	NA	NA	NA	NA	NA	NA	NA	NA	NA	NA	NA	NA	NA	NA	NA
J4_Locus_42651_Transcript_1/1	4.63563	968.154	208.851	7.70633	1.15625e-05	0.000389293	UP	NA	NA	NA	NA	NA	NA	NA	NA	NA	NA	NA	NA	NA	NA	NA	NA	NA	NA	NA	NA	NA
J4_Locus_3784_Transcript_1/2	4.63563	2441.96	526.78	9.04106	7.7615e-10	6.4e-08	UP	NA	NA	NA	NA	NA	NA	NA	NA	NA	NA	NA	NA	NA	NA	NA	NA	NA	NA	NA	NA	NA
J4_Locus_31344_Transcript_1/1	2.31781	1202.86	518.962	9.01948	3.31693e-07	1.52941e-05	UP	NA	NA	NA	NA	NA	NA	NA	NA	NA	NA	NA	NA	NA	NA	NA	NA	NA	NA	NA	NA	NA
J4_Locus_14256_Transcript_1/1	4.63563	978.508	211.084	7.72168	1.04131e-05	0.000353926	UP	NA	NA	NA	NA	NA	NA	NA	NA	NA	NA	NA	NA	NA	NA	NA	NA	NA	NA	NA	NA	NA
J4_Locus_12547_Transcript_1/1	4.63563	1617.04	348.829	8.44638	5.4e-08	2.94209e-06	UP	NA	NA	NA	NA	NA	NA	NA	NA	NA	NA	NA	NA	NA	NA	NA	NA	NA	NA	NA	NA	NA
J4_Locus_35799_Transcript_1/2	2.31781	1881.08	811.576	9.66458	2.39766e-09	1.7621e-07	UP	NA	NA	NA	NA	NA	NA	NA	NA	NA	NA	NA	NA	NA	NA	NA	NA	NA	NA	NA	NA	NA
J4_Locus_2838_Transcript_1/1	2.31781	3670.7	1583.69	10.6291	2.65991e-12	6.10605e-10	UP	NA	NA	NA	NA	NA	NA	NA	NA	NA	NA	NA	NA	NA	NA	NA	NA	NA	NA	NA	NA	NA
J4_Locus_10838_Transcript_1/1	2.31781	443.521	191.353	7.58009	0.00185977	0.0363798	UP	NA	NA	NA	NA	NA	NA	NA	NA	NA	NA	NA	NA	NA	NA	NA	NA	NA	NA	NA	NA	NA
J4_Locus_19287_Transcript_1/1	9.27126	6671.8	719.622	9.4911	2.24359e-12	5.33583e-10	UP	NA	NA	NA	NA	NA	NA	NA	NA	NA	NA	NA	NA	NA	NA	NA	NA	NA	NA	NA	NA	NA
J4_Locus_7626_Transcript_1/1	4.63563	2421.25	522.312	9.02877	8.46174e-10	6.89262e-08	UP	NA	NA	NA	NA	NA	NA	NA	NA	NA	NA	NA	NA	NA	NA	NA	NA	NA	NA	NA	NA	NA
J4_Locus_2795_Transcript_1/1	4.63563	4271.27	921.399	9.84768	4.39229e-12	8.83139e-10	UP	NA	NA	NA	NA	NA	NA	NA	NA	NA	NA	NA	NA	NA	NA	NA	NA	NA	NA	NA	NA	NA
J4_Locus_13295_Transcript_1/1	2.31781	445.247	192.098	7.5857	0.00181604	0.0355891	UP	NA	NA	NA	NA	NA	NA	NA	NA	NA	NA	NA	NA	NA	NA	NA	NA	NA	NA	NA	NA	NA
J4_Locus_9729_Transcript_2/2	2.31781	2661.13	1148.12	10.1651	6.05664e-11	7e-09	UP	NA	NA	NA	NA	NA	NA	NA	NA	NA	NA	NA	NA	NA	NA	NA	NA	NA	NA	NA	NA	NA
J4_Locus_26834_Transcript_1/2	4.63563	4034.84	870.397	9.76553	6.98064e-12	1.23064e-09	UP	NA	NA	NA	NA	NA	NA	NA	NA	NA	NA	NA	NA	NA	NA	NA	NA	NA	NA	NA	NA	NA
J4_Locus_34595_Transcript_1/1	4.63563	652.339	140.723	7.13671	0.000345669	0.00808648	UP	NA	NA	NA	NA	NA	NA	NA	NA	NA	NA	NA	NA	NA	NA	NA	NA	NA	NA	NA	NA	NA
J4_Locus_7555_Transcript_1/2	2.31781	650.613	280.701	8.13289	0.000137522	0.00357138	UP	NA	NA	NA	NA	NA	NA	NA	NA	NA	NA	NA	NA	NA	NA	NA	NA	NA	NA	NA	NA	NA
J4_Locus_12134_Transcript_1/1	4.63563	947.444	204.383	7.67513	1.4279e-05	0.00047151	UP	NA	NA	NA	NA	NA	NA	NA	NA	NA	NA	NA	NA	NA	NA	NA	NA	NA	NA	NA	NA	NA
J4_Locus_4341_Transcript_2/3	2.31781	8661.61	3736.97	11.8677	9.4499e-15	3.04467e-11	UP	NA	NA	NA	NA	NA	NA	NA	NA	NA	NA	NA	NA	NA	NA	NA	NA	NA	NA	NA	NA	NA
J4_Locus_26735_Transcript_1/1	2.31781	1808.6	780.304	9.60789	3.66216e-09	2.56875e-07	UP	NA	NA	NA	NA	NA	NA	NA	NA	NA	NA	NA	NA	NA	NA	NA	NA	NA	NA	NA	NA	NA
J4_Locus_7213_Transcript_1/1	2.31781	2303.89	993.995	9.95709	2.73339e-10	2.58169e-08	UP	NA	NA	NA	NA	NA	NA	NA	NA	NA	NA	NA	NA	NA	NA	NA	NA	NA	NA	NA	NA	NA
J4_Locus_2029_Transcript_1/2	2.31781	831.818	358.88	8.48736	1.62266e-05	0.00052591	UP	NA	NA	NA	NA	NA	NA	NA	NA	NA	NA	NA	NA	NA	NA	NA	NA	NA	NA	NA	NA	NA
J4_Locus_28102_Transcript_1/2	2.31781	579.857	250.174	7.96679	0.000319132	0.00753135	UP	NA	NA	NA	NA	NA	NA	NA	NA	NA	NA	NA	NA	NA	NA	NA	NA	NA	NA	NA	NA	NA
J4_Locus_15428_Transcript_1/1	2.31781	987.137	425.891	8.73434	2.88494e-06	0.000110525	UP	NA	NA	NA	NA	NA	NA	NA	NA	NA	NA	NA	NA	NA	NA	NA	NA	NA	NA	NA	NA	NA
J4_Locus_16275_Transcript_1/1	2.31781	1149.36	495.88	8.95385	5.51809e-07	2.42206e-05	UP	NA	NA	NA	NA	NA	NA	NA	NA	NA	NA	NA	NA	NA	NA	NA	NA	NA	NA	NA	NA	NA
J4_Locus_8004_Transcript_1/1	2.31781	1346.1	580.761	9.1818	9.31247e-08	4.78183e-06	UP	NA	NA	NA	NA	NA	NA	NA	NA	NA	NA	NA	NA	NA	NA	NA	NA	NA	NA	NA	NA	NA
J4_Locus_15170_Transcript_1/1	2.31781	453.876	195.821	7.61339	0.00161428	0.0319635	UP	NA	NA	NA	NA	NA	NA	NA	NA	NA	NA	NA	NA	NA	NA	NA	NA	NA	NA	NA	NA	NA
J4_Locus_4614_Transcript_1/3	2.31781	802.48	346.223	8.43556	2.2796e-05	0.000712261	UP	NA	NA	NA	NA	NA	NA	NA	NA	NA	NA	NA	NA	NA	NA	NA	NA	NA	NA	NA	NA	NA
J4_Locus_1139_Transcript_1/1	4.63563	1755.1	378.611	8.56457	2.32306e-08	1.36607e-06	UP	NA	NA	NA	NA	NA	NA	NA	NA	NA	NA	NA	NA	NA	NA	NA	NA	NA	NA	NA	NA	NA
J4_Locus_25531_Transcript_1/1	6.95344	5320.53	765.165	9.57963	3.20827e-12	7.08088e-10	UP	NA	NA	NA	NA	NA	NA	NA	NA	NA	NA	NA	NA	NA	NA	NA	NA	NA	NA	NA	NA	NA
J4_Locus_12857_Transcript_1/1	6.95344	1218.39	175.221	7.45303	2.751e-06	0.000105675	UP	NA	NA	NA	NA	NA	NA	NA	NA	NA	NA	NA	NA	NA	NA	NA	NA	NA	NA	NA	NA	NA
J4_Locus_4571_Transcript_1/1	9.27126	3270.32	352.738	8.46245	4.24959e-10	3.80844e-08	UP	NA	NA	NA	NA	NA	NA	NA	NA	NA	NA	NA	NA	NA	NA	NA	NA	NA	NA	NA	NA	NA
J4_Locus_5390_Transcript_1/1	4.63563	2531.7	546.139	9.09312	5.3902e-10	4.67923e-08	UP	NA	NA	NA	NA	NA	NA	NA	NA	NA	NA	NA	NA	NA	NA	NA	NA	NA	NA	NA	NA	NA
J4_Locus_23426_Transcript_1/1	11.5891	2543.78	219.498	7.77806	9.48001e-09	6.06939e-07	UP	NA	NA	NA	NA	NA	NA	NA	NA	NA	NA	NA	NA	NA	NA	NA	NA	NA	NA	NA	NA	NA
J4_Locus_54_Transcript_2/2	16.2247	31726.4	1955.44	10.9333	2.0538e-11	2.85322e-09	UP	NA	NA	NA	NA	NA	NA	NA	NA	NA	NA	NA	NA	NA	NA	NA	NA	NA	NA	NA	NA	NA
J4_Locus_12472_Transcript_1/1	6.95344	2019.14	290.38	8.1818	1.68992e-08	1.02247e-06	UP	NA	NA	NA	NA	NA	NA	NA	NA	NA	NA	NA	NA	NA	NA	NA	NA	NA	NA	NA	NA	NA
J4_Locus_25064_Transcript_1/1	4.63563	486.665	104.984	6.71402	0.00229015	0.0437324	UP	NA	NA	NA	NA	NA	NA	NA	NA	NA	NA	NA	NA	NA	NA	NA	NA	NA	NA	NA	NA	NA
J4_Locus_10514_Transcript_3/3	6.95344	591.937	85.1286	6.41157	0.00122472	0.0250056	UP	NA	NA	NA	NA	NA	NA	NA	NA	NA	NA	NA	NA	NA	NA	NA	NA	NA	NA	NA	NA	NA
J4_Locus_7551_Transcript_1/1	2.31781	954.347	411.745	8.68561	4.10886e-06	0.000153044	UP	NA	NA	NA	NA	NA	NA	NA	NA	NA	NA	NA	NA	NA	NA	NA	NA	NA	NA	NA	NA	NA
J4_Locus_3186_Transcript_1/2	4.63563	902.574	194.704	7.60514	2.27189e-05	0.000710318	UP	NA	NA	NA	NA	NA	NA	NA	NA	NA	NA	NA	NA	NA	NA	NA	NA	NA	NA	NA	NA	NA
J4_Locus_15480_Transcript_1/1	2.31781	2174.46	938.152	9.87368	5.0564e-10	4.43302e-08	UP	NA	NA	NA	NA	NA	NA	NA	NA	NA	NA	NA	NA	NA	NA	NA	NA	NA	NA	NA	NA	NA
J4_Locus_34167_Transcript_1/1	2.31781	662.693	285.913	8.15943	0.000119105	0.00312524	UP	NA	NA	NA	NA	NA	NA	NA	NA	NA	NA	NA	NA	NA	NA	NA	NA	NA	NA	NA	NA	NA
J4_Locus_22151_Transcript_1/1	2.31781	738.627	318.674	8.31594	4.82869e-05	0.00140531	UP	NA	NA	NA	NA	NA	NA	NA	NA	NA	NA	NA	NA	NA	NA	NA	NA	NA	NA	NA	NA	NA
J4_Locus_1256_Transcript_3/3	9.27126	3461.88	373.399	8.54458	2.57175e-10	2.45556e-08	UP	NA	NA	NA	NA	NA	NA	NA	NA	NA	NA	NA	NA	NA	NA	NA	NA	NA	NA	NA	NA	NA
J4_Locus_34139_Transcript_1/1	2.31781	1575.62	679.788	9.40894	1.61577e-08	9.83149e-07	UP	NA	NA	NA	NA	NA	NA	NA	NA	NA	NA	NA	NA	NA	NA	NA	NA	NA	NA	NA	NA	NA
J4_Locus_13_Transcript_1/1	18.5425	13568	731.721	9.51515	3.78957e-12	7.89693e-10	UP	NA	NA	NA	NA	NA	NA	NA	NA	NA	NA	NA	NA	NA	NA	NA	NA	NA	NA	NA	NA	NA
J4_Locus_21726_Transcript_2/2	2.31781	1019.93	440.038	8.78148	2.03839e-06	8.02779e-05	UP	NA	NA	NA	NA	NA	NA	NA	NA	NA	NA	NA	NA	NA	NA	NA	NA	NA	NA	NA	NA	NA
J4_Locus_234_Transcript_2/3	4.63563	4090.06	882.31	9.78514	6.23906e-12	1.13486e-09	UP	NA	NA	NA	NA	NA	NA	NA	NA	NA	NA	NA	NA	NA	NA	NA	NA	NA	NA	NA	NA	NA
J4_Locus_12825_Transcript_1/2	2.31781	994.04	428.87	8.7444	2.68009e-06	0.000103137	UP	NA	NA	NA	NA	NA	NA	NA	NA	NA	NA	NA	NA	NA	NA	NA	NA	NA	NA	NA	NA	NA
J4_Locus_849_Transcript_1/2	48.6741	49698.5	1021.05	9.99583	8.89528e-09	5.73783e-07	UP	NA	NA	NA	NA	NA	NA	NA	NA	NA	NA	NA	NA	NA	NA	NA	NA	NA	NA	NA	NA	NA
J4_Locus_5033_Transcript_1/1	9.27126	3853.63	415.654	8.69924	1.03464e-10	1.11119e-08	UP	NA	NA	NA	NA	NA	NA	NA	NA	NA	NA	NA	NA	NA	NA	NA	NA	NA	NA	NA	NA	NA
J4_Locus_4961_Transcript_2/2	2.31781	1327.11	572.571	9.16131	1.09341e-07	5.50263e-06	UP	NA	NA	NA	NA	NA	NA	NA	NA	NA	NA	NA	NA	NA	NA	NA	NA	NA	NA	NA	NA	NA
J4_Locus_24484_Transcript_1/1	2.31781	2614.53	1128.02	10.1396	7.26652e-11	8.18723e-09	UP	NA	NA	NA	NA	NA	NA	NA	NA	NA	NA	NA	NA	NA	NA	NA	NA	NA	NA	NA	NA	NA
J4_Locus_7379_Transcript_2/3	2.31781	4136.66	1784.72	10.8015	9.42897e-13	2.96529e-10	UP	NA	NA	NA	NA	NA	NA	NA	NA	NA	NA	NA	NA	NA	NA	NA	NA	NA	NA	NA	NA	NA
J4_Locus_7108_Transcript_2/4	4.63563	735.175	158.592	7.30918	0.000138284	0.00358248	UP	NA	NA	NA	NA	NA	NA	NA	NA	NA	NA	NA	NA	NA	NA	NA	NA	NA	NA	NA	NA	NA
J4_Locus_41219_Transcript_1/1	2.31781	978.508	422.168	8.72168	3.16441e-06	0.000120212	UP	NA	NA	NA	NA	NA	NA	NA	NA	NA	NA	NA	NA	NA	NA	NA	NA	NA	NA	NA	NA	NA
J4_Locus_15883_Transcript_3/3	4.63563	1706.78	368.188	8.5243	3.1e-08	1.77583e-06	UP	NA	NA	NA	NA	NA	NA	NA	NA	NA	NA	NA	NA	NA	NA	NA	NA	NA	NA	NA	NA	NA
J4_Locus_28425_Transcript_1/1	6.95344	2183.09	313.958	8.29443	7.74656e-09	5.0538e-07	UP	NA	NA	NA	NA	NA	NA	NA	NA	NA	NA	NA	NA	NA	NA	NA	NA	NA	NA	NA	NA	NA
J4_Locus_3253_Transcript_1/2	2.31781	5199.73	2243.38	11.1315	1.60521e-13	1.05203e-10	UP	NA	NA	NA	NA	NA	NA	NA	NA	NA	NA	NA	NA	NA	NA	NA	NA	NA	NA	NA	NA	NA
J4_Locus_1301_Transcript_1/1	11.5891	20854.1	1799.47	10.8134	9.7948e-13	3.02494e-10	UP	NA	NA	NA	NA	NA	NA	NA	NA	NA	NA	NA	NA	NA	NA	NA	NA	NA	NA	NA	NA	NA
J4_Locus_32396_Transcript_2/2	9.27126	4355.83	469.821	8.87597	3.90616e-11	4.82152e-09	UP	NA	NA	NA	NA	NA	NA	NA	NA	NA	NA	NA	NA	NA	NA	NA	NA	NA	NA	NA	NA	NA
J4_Locus_4072_Transcript_1/1	4.63563	5607.01	1209.55	10.2403	5.94566e-13	2.16271e-10	UP	NA	NA	NA	NA	NA	NA	NA	NA	NA	NA	NA	NA	NA	NA	NA	NA	NA	NA	NA	NA	NA
J4_Locus_6618_Transcript_1/1	4.63563	1244.28	268.416	8.06833	8.67071e-07	3.67254e-05	UP	NA	NA	NA	NA	NA	NA	NA	NA	NA	NA	NA	NA	NA	NA	NA	NA	NA	NA	NA	NA	NA
J4_Locus_36158_Transcript_1/1	2.31781	1762	760.201	9.57024	4.85195e-09	3.31924e-07	UP	NA	NA	NA	NA	NA	NA	NA	NA	NA	NA	NA	NA	NA	NA	NA	NA	NA	NA	NA	NA	NA
J4_Locus_11468_Transcript_1/4	2.31781	1660.18	716.272	9.48436	9.2094e-09	5.90495e-07	UP	NA	NA	NA	NA	NA	NA	NA	NA	NA	NA	NA	NA	NA	NA	NA	NA	NA	NA	NA	NA	NA
J4_Locus_2120_Transcript_1/1	4.63563	8583.95	1851.73	10.8547	6.14709e-14	6.13673e-11	UP	NA	NA	NA	NA	NA	NA	NA	NA	NA	NA	NA	NA	NA	NA	NA	NA	NA	NA	NA	NA	NA
J4_Locus_4044_Transcript_1/1	4.63563	1789.62	386.057	8.59267	1.9e-08	1.13979e-06	UP	NA	NA	NA	NA	NA	NA	NA	NA	NA	NA	NA	NA	NA	NA	NA	NA	NA	NA	NA	NA	NA
J4_Locus_30816_Transcript_1/1	4.63563	2968.31	640.326	9.32266	1.11959e-10	1.19407e-08	UP	NA	NA	NA	NA	NA	NA	NA	NA	NA	NA	NA	NA	NA	NA	NA	NA	NA	NA	NA	NA	NA
J4_Locus_2757_Transcript_2/2	2.31781	814.561	351.435	8.45711	1.98092e-05	0.000628034	UP	NA	NA	NA	NA	NA	NA	NA	NA	NA	NA	NA	NA	NA	NA	NA	NA	NA	NA	NA	NA	NA
J4_Locus_17075_Transcript_1/1	2.31781	2043.3	881.565	9.78392	1e-09	7.84779e-08	UP	NA	NA	NA	NA	NA	NA	NA	NA	NA	NA	NA	NA	NA	NA	NA	NA	NA	NA	NA	NA	NA
J4_Locus_10292_Transcript_1/1	4.63563	5341.24	1152.21	10.1702	8.26918e-13	2.68921e-10	UP	NA	NA	NA	NA	NA	NA	NA	NA	NA	NA	NA	NA	NA	NA	NA	NA	NA	NA	NA	NA	NA
J4_Locus_19178_Transcript_2/4	2.31781	2831.98	1221.83	10.2548	3.21106e-11	4.10247e-09	UP	NA	NA	NA	NA	NA	NA	NA	NA	NA	NA	NA	NA	NA	NA	NA	NA	NA	NA	NA	NA	NA
J4_Locus_31564_Transcript_1/1	2.31781	925.009	399.087	8.64056	5.66744e-06	0.000204359	UP	NA	NA	NA	NA	NA	NA	NA	NA	NA	NA	NA	NA	NA	NA	NA	NA	NA	NA	NA	NA	NA
J4_Locus_37485_Transcript_1/1	2.31781	471.134	203.266	7.66723	0.00128169	0.026051	UP	NA	NA	NA	NA	NA	NA	NA	NA	NA	NA	NA	NA	NA	NA	NA	NA	NA	NA	NA	NA	NA
J4_Locus_4524_Transcript_1/1	2.31781	597.114	257.62	8.0091	0.000259318	0.00626441	UP	NA	NA	NA	NA	NA	NA	NA	NA	NA	NA	NA	NA	NA	NA	NA	NA	NA	NA	NA	NA	NA
J4_Locus_8840_Transcript_3/3	55.6275	1197.68	21.5303	4.4283	0.000952741	0.0199879	UP	NA	NA	NA	NA	NA	NA	NA	NA	NA	NA	NA	NA	NA	NA	NA	NA	NA	NA	NA	NA	NA
J4_Locus_11656_Transcript_3/4	2.31781	438.344	189.12	7.56315	0.0019985	0.0387403	UP	NA	NA	NA	NA	NA	NA	NA	NA	NA	NA	NA	NA	NA	NA	NA	NA	NA	NA	NA	NA	NA
J4_Locus_5138_Transcript_7/8	9.27126	5541.43	597.7	9.22328	6.97026e-12	1.23064e-09	UP	NA	NA	NA	NA	NA	NA	NA	NA	NA	NA	NA	NA	NA	NA	NA	NA	NA	NA	NA	NA	NA
J4_Locus_8665_Transcript_1/1	4.63563	666.145	143.701	7.16693	0.000296728	0.00706477	UP	NA	NA	NA	NA	NA	NA	NA	NA	NA	NA	NA	NA	NA	NA	NA	NA	NA	NA	NA	NA	NA
J4_Locus_5001_Transcript_1/5	2.31781	695.483	300.06	8.22911	8.06055e-05	0.00221381	UP	NA	NA	NA	NA	NA	NA	NA	NA	NA	NA	NA	NA	NA	NA	NA	NA	NA	NA	NA	NA	NA
J4_Locus_79_Transcript_6/8	20.8603	34636.1	1660.38	10.6973	7.76214e-11	8.67732e-09	UP	NA	NA	NA	NA	NA	NA	NA	NA	NA	NA	NA	NA	NA	NA	NA	NA	NA	NA	NA	NA	NA
J4_Locus_33968_Transcript_1/1	2.31781	4749.3	2049.04	11.0007	3.13899e-13	1.44723e-10	UP	NA	NA	NA	NA	NA	NA	NA	NA	NA	NA	NA	NA	NA	NA	NA	NA	NA	NA	NA	NA	NA
J4_Locus_9213_Transcript_1/1	2.31781	916.381	395.364	8.62704	6.23533e-06	0.00022329	UP	NA	NA	NA	NA	NA	NA	NA	NA	NA	NA	NA	NA	NA	NA	NA	NA	NA	NA	NA	NA	NA
J4_Locus_36225_Transcript_1/1	2.31781	1120.02	483.223	8.91654	7.35212e-07	3.14351e-05	UP	NA	NA	NA	NA	NA	NA	NA	NA	NA	NA	NA	NA	NA	NA	NA	NA	NA	NA	NA	NA	NA
J4_Locus_40325_Transcript_1/2	2.31781	935.364	403.554	8.65662	5.05656e-06	0.000184266	UP	NA	NA	NA	NA	NA	NA	NA	NA	NA	NA	NA	NA	NA	NA	NA	NA	NA	NA	NA	NA	NA
J4_Locus_4905_Transcript_1/1	2.31781	685.128	295.592	8.20747	9.11806e-05	0.00247106	UP	NA	NA	NA	NA	NA	NA	NA	NA	NA	NA	NA	NA	NA	NA	NA	NA	NA	NA	NA	NA	NA
J4_Locus_2249_Transcript_1/1	11.5891	6839.2	590.142	9.20492	4.70071e-12	9.2564e-10	UP	NA	NA	NA	NA	NA	NA	NA	NA	NA	NA	NA	NA	NA	NA	NA	NA	NA	NA	NA	NA	NA
J4_Locus_9071_Transcript_1/1	2.31781	790.4	341.011	8.41367	2.62482e-05	0.00080801	UP	NA	NA	NA	NA	NA	NA	NA	NA	NA	NA	NA	NA	NA	NA	NA	NA	NA	NA	NA	NA	NA
J4_Locus_8646_Transcript_2/3	2.31781	628.178	271.022	8.08226	0.000179533	0.00451621	UP	NA	NA	NA	NA	NA	NA	NA	NA	NA	NA	NA	NA	NA	NA	NA	NA	NA	NA	NA	NA	NA
J4_Locus_3972_Transcript_1/1	2.31781	1059.62	457.163	8.83656	1.35033e-06	5.53114e-05	UP	NA	NA	NA	NA	NA	NA	NA	NA	NA	NA	NA	NA	NA	NA	NA	NA	NA	NA	NA	NA	NA
J4_Locus_3795_Transcript_27/34	2.31781	678.225	292.614	8.19286	9.89929e-05	0.00266177	UP	NA	NA	NA	NA	NA	NA	NA	NA	NA	NA	NA	NA	NA	NA	NA	NA	NA	NA	NA	NA	NA
J4_Locus_9837_Transcript_1/1	4.63563	476.311	102.75	6.68299	0.00259396	0.0489354	UP	NA	NA	NA	NA	NA	NA	NA	NA	NA	NA	NA	NA	NA	NA	NA	NA	NA	NA	NA	NA	NA
J4_Locus_36591_Transcript_1/2	2.31781	531.535	229.326	7.84126	0.000583613	0.0128741	UP	NA	NA	NA	NA	NA	NA	NA	NA	NA	NA	NA	NA	NA	NA	NA	NA	NA	NA	NA	NA	NA
J4_Locus_8947_Transcript_1/1	6.95344	3995.14	574.556	9.1663	2.77367e-11	3.65235e-09	UP	NA	NA	NA	NA	NA	NA	NA	NA	NA	NA	NA	NA	NA	NA	NA	NA	NA	NA	NA	NA	NA
J4_Locus_3602_Transcript_1/1	9.27126	7275.82	784.772	9.61613	1.41532e-12	3.85754e-10	UP	NA	NA	NA	NA	NA	NA	NA	NA	NA	NA	NA	NA	NA	NA	NA	NA	NA	NA	NA	NA	NA
J4_Locus_23618_Transcript_1/1	2.31781	690.306	297.826	8.21833	8.57295e-05	0.00234255	UP	NA	NA	NA	NA	NA	NA	NA	NA	NA	NA	NA	NA	NA	NA	NA	NA	NA	NA	NA	NA	NA
J4_Locus_4367_Transcript_1/1	6.95344	3133.99	450.71	8.81606	2.33014e-10	2.2605e-08	UP	NA	NA	NA	NA	NA	NA	NA	NA	NA	NA	NA	NA	NA	NA	NA	NA	NA	NA	NA	NA	NA
J4_Locus_526_Transcript_27/32	9.27126	3220.28	347.34	8.4402	4.87866e-10	4.29157e-08	UP	NA	NA	NA	NA	NA	NA	NA	NA	NA	NA	NA	NA	NA	NA	NA	NA	NA	NA	NA	NA	NA
J4_Locus_20182_Transcript_1/1	2.31781	641.984	276.978	8.11363	0.000152384	0.00390534	UP	NA	NA	NA	NA	NA	NA	NA	NA	NA	NA	NA	NA	NA	NA	NA	NA	NA	NA	NA	NA	NA
J4_Locus_4600_Transcript_2/3	4.63563	3068.41	661.918	9.37051	8.14281e-11	9e-09	UP	NA	NA	NA	NA	NA	NA	NA	NA	NA	NA	NA	NA	NA	NA	NA	NA	NA	NA	NA	NA	NA
J4_Locus_23547_Transcript_1/2	4.63563	8452.79	1823.44	10.8324	6.52889e-14	6.36975e-11	UP	NA	NA	NA	NA	NA	NA	NA	NA	NA	NA	NA	NA	NA	NA	NA	NA	NA	NA	NA	NA	NA
J4_Locus_21866_Transcript_1/1	2.31781	452.15	195.076	7.60789	0.0016525	0.0326375	UP	NA	NA	NA	NA	NA	NA	NA	NA	NA	NA	NA	NA	NA	NA	NA	NA	NA	NA	NA	NA	NA
J4_Locus_8562_Transcript_1/1	4.63563	916.381	197.682	7.62704	1.96737e-05	0.00062443	UP	NA	NA	NA	NA	NA	NA	NA	NA	NA	NA	NA	NA	NA	NA	NA	NA	NA	NA	NA	NA	NA
J4_Locus_19062_Transcript_1/2	6.95344	28668.4	4122.91	12.0094	7.9354e-13	2.61032e-10	UP	NA	NA	NA	NA	NA	NA	NA	NA	NA	NA	NA	NA	NA	NA	NA	NA	NA	NA	NA	NA	NA
J4_Locus_1669_Transcript_1/3	2.31781	862.882	372.283	8.54025	1.13715e-05	0.000383617	UP	NA	NA	NA	NA	NA	NA	NA	NA	NA	NA	NA	NA	NA	NA	NA	NA	NA	NA	NA	NA	NA
J4_Locus_20662_Transcript_1/1	2.31781	2195.17	947.087	9.88735	4.56997e-10	4.04489e-08	UP	NA	NA	NA	NA	NA	NA	NA	NA	NA	NA	NA	NA	NA	NA	NA	NA	NA	NA	NA	NA	NA
J4_Locus_10488_Transcript_1/1	2.31781	804.206	346.967	8.43866	2.23424e-05	0.000699564	UP	NA	NA	NA	NA	NA	NA	NA	NA	NA	NA	NA	NA	NA	NA	NA	NA	NA	NA	NA	NA	NA
J4_Locus_1140_Transcript_1/1	2.31781	1133.83	489.179	8.93422	6.41902e-07	2.78055e-05	UP	NA	NA	NA	NA	NA	NA	NA	NA	NA	NA	NA	NA	NA	NA	NA	NA	NA	NA	NA	NA	NA
J4_Locus_1383_Transcript_1/2	4.63563	4557.74	983.198	9.94134	2.64125e-12	6.07947e-10	UP	NA	NA	NA	NA	NA	NA	NA	NA	NA	NA	NA	NA	NA	NA	NA	NA	NA	NA	NA	NA	NA
J4_Locus_28208_Transcript_1/1	2.31781	786.948	339.522	8.40736	2.73299e-05	0.000839203	UP	NA	NA	NA	NA	NA	NA	NA	NA	NA	NA	NA	NA	NA	NA	NA	NA	NA	NA	NA	NA	NA
J4_Locus_39201_Transcript_1/1	2.31781	612.646	264.321	8.04615	0.000215803	0.00531795	UP	NA	NA	NA	NA	NA	NA	NA	NA	NA	NA	NA	NA	NA	NA	NA	NA	NA	NA	NA	NA	NA
J4_Locus_36680_Transcript_3/4	2.31781	1256.36	542.043	9.08226	2.03143e-07	9.71092e-06	UP	NA	NA	NA	NA	NA	NA	NA	NA	NA	NA	NA	NA	NA	NA	NA	NA	NA	NA	NA	NA	NA
J4_Locus_11512_Transcript_2/7	2.31781	728.272	314.207	8.29557	5.45913e-05	0.00156754	UP	NA	NA	NA	NA	NA	NA	NA	NA	NA	NA	NA	NA	NA	NA	NA	NA	NA	NA	NA	NA	NA
J4_Locus_11_Transcript_46/924	4.63563	14216.8	3066.86	11.5825	2.45097e-14	4.247e-11	UP	NA	NA	NA	NA	NA	NA	NA	NA	NA	NA	NA	NA	NA	NA	NA	NA	NA	NA	NA	NA	NA
J4_Locus_19542_Transcript_1/1	2.31781	427.989	184.652	7.52867	0.00231417	0.0441714	UP	NA	NA	NA	NA	NA	NA	NA	NA	NA	NA	NA	NA	NA	NA	NA	NA	NA	NA	NA	NA	NA
J4_Locus_5253_Transcript_1/3	2.31781	1377.16	594.163	9.21472	7.2e-08	3.81249e-06	UP	NA	NA	NA	NA	NA	NA	NA	NA	NA	NA	NA	NA	NA	NA	NA	NA	NA	NA	NA	NA	NA
J4_Locus_25323_Transcript_1/1	4.63563	5574.22	1202.47	10.2318	6.18311e-13	2.21188e-10	UP	NA	NA	NA	NA	NA	NA	NA	NA	NA	NA	NA	NA	NA	NA	NA	NA	NA	NA	NA	NA	NA
J4_Locus_25566_Transcript_1/1	2.31781	579.857	250.174	7.96679	0.000319132	0.00753135	UP	NA	NA	NA	NA	NA	NA	NA	NA	NA	NA	NA	NA	NA	NA	NA	NA	NA	NA	NA	NA	NA
J4_Locus_17734_Transcript_1/1	4.63563	641.984	138.489	7.11363	0.000387548	0.0089757	UP	NA	NA	NA	NA	NA	NA	NA	NA	NA	NA	NA	NA	NA	NA	NA	NA	NA	NA	NA	NA	NA
J4_Locus_413_Transcript_1/2	9.27126	5254.95	566.8	9.1467	9.96571e-12	1.62363e-09	UP	NA	NA	NA	NA	NA	NA	NA	NA	NA	NA	NA	NA	NA	NA	NA	NA	NA	NA	NA	NA	NA
J4_Locus_1792_Transcript_1/3	4.63563	6585.51	1420.63	10.4723	2.19601e-13	1.27661e-10	UP	NA	NA	NA	NA	NA	NA	NA	NA	NA	NA	NA	NA	NA	NA	NA	NA	NA	NA	NA	NA	NA
J4_Locus_6795_Transcript_1/1	2.31781	1387.51	598.63	9.22552	6.61557e-08	3.53e-06	UP	NA	NA	NA	NA	NA	NA	NA	NA	NA	NA	NA	NA	NA	NA	NA	NA	NA	NA	NA	NA	NA
J4_Locus_9267_Transcript_1/1	6.95344	1535.93	220.888	7.78717	2.58258e-07	1.21428e-05	UP	NA	NA	NA	NA	NA	NA	NA	NA	NA	NA	NA	NA	NA	NA	NA	NA	NA	NA	NA	NA	NA
J4_Locus_30993_Transcript_1/2	2.31781	4618.14	1992.46	10.9603	3.89457e-13	1.67022e-10	UP	NA	NA	NA	NA	NA	NA	NA	NA	NA	NA	NA	NA	NA	NA	NA	NA	NA	NA	NA	NA	NA
J4_Locus_3925_Transcript_1/1	2.31781	769.691	332.076	8.37537	3.34649e-05	0.00100812	UP	NA	NA	NA	NA	NA	NA	NA	NA	NA	NA	NA	NA	NA	NA	NA	NA	NA	NA	NA	NA	NA
J4_Locus_11_Transcript_922/924	113.573	113610	1000.33	9.96626	1.17262e-05	0.000394495	UP	NA	NA	NA	NA	NA	NA	NA	NA	NA	NA	NA	NA	NA	NA	NA	NA	NA	NA	NA	NA	NA
J4_Locus_2635_Transcript_2/2	2.31781	906.026	390.897	8.61064	6.99611e-06	0.000247794	UP	NA	NA	NA	NA	NA	NA	NA	NA	NA	NA	NA	NA	NA	NA	NA	NA	NA	NA	NA	NA	NA
J4_Locus_850_Transcript_1/1	2.31781	733.45	316.44	8.30579	5.13411e-05	0.00148464	UP	NA	NA	NA	NA	NA	NA	NA	NA	NA	NA	NA	NA	NA	NA	NA	NA	NA	NA	NA	NA	NA
J4_Locus_33887_Transcript_2/2	2.31781	1705.05	735.63	9.52284	6.91218e-09	4.56146e-07	UP	NA	NA	NA	NA	NA	NA	NA	NA	NA	NA	NA	NA	NA	NA	NA	NA	NA	NA	NA	NA	NA
J4_Locus_45195_Transcript_1/1	2.31781	1195.95	515.984	9.01118	3.53839e-07	1.61934e-05	UP	NA	NA	NA	NA	NA	NA	NA	NA	NA	NA	NA	NA	NA	NA	NA	NA	NA	NA	NA	NA	NA
J4_Locus_19753_Transcript_1/1	4.63563	2681.84	578.527	9.17624	3.02853e-10	2.82011e-08	UP	NA	NA	NA	NA	NA	NA	NA	NA	NA	NA	NA	NA	NA	NA	NA	NA	NA	NA	NA	NA	NA
J4_Locus_4645_Transcript_1/1	2.31781	2576.57	1111.64	10.1185	8.45448e-11	9.27023e-09	UP	NA	NA	NA	NA	NA	NA	NA	NA	NA	NA	NA	NA	NA	NA	NA	NA	NA	NA	NA	NA	NA
J4_Locus_12645_Transcript_1/1	6.95344	7227.5	1039.41	10.0216	5.0783e-13	1.96395e-10	UP	NA	NA	NA	NA	NA	NA	NA	NA	NA	NA	NA	NA	NA	NA	NA	NA	NA	NA	NA	NA	NA
J4_Locus_33917_Transcript_1/1	23.1781	10113	436.315	8.76923	1.7502e-11	2.52544e-09	UP	NA	NA	NA	NA	NA	NA	NA	NA	NA	NA	NA	NA	NA	NA	NA	NA	NA	NA	NA	NA	NA
J4_Locus_6012_Transcript_1/1	2.31781	1189.05	513.005	9.00283	3.77581e-07	1.71248e-05	UP	NA	NA	NA	NA	NA	NA	NA	NA	NA	NA	NA	NA	NA	NA	NA	NA	NA	NA	NA	NA	NA
J4_Locus_9648_Transcript_1/1	2.31781	583.308	251.663	7.97535	0.000306045	0.00725055	UP	NA	NA	NA	NA	NA	NA	NA	NA	NA	NA	NA	NA	NA	NA	NA	NA	NA	NA	NA	NA	NA
J4_Locus_20092_Transcript_1/1	2.31781	510.826	220.391	7.78392	0.000762566	0.0163594	UP	NA	NA	NA	NA	NA	NA	NA	NA	NA	NA	NA	NA	NA	NA	NA	NA	NA	NA	NA	NA	NA
J4_Locus_3387_Transcript_1/1	4.63563	2436.78	525.663	9.03799	7.93029e-10	6.50913e-08	UP	NA	NA	NA	NA	NA	NA	NA	NA	NA	NA	NA	NA	NA	NA	NA	NA	NA	NA	NA	NA	NA
J4_Locus_6834_Transcript_1/1	6.95344	4117.67	592.178	9.20989	2.16991e-11	3e-09	UP	NA	NA	NA	NA	NA	NA	NA	NA	NA	NA	NA	NA	NA	NA	NA	NA	NA	NA	NA	NA	NA
J4_Locus_9362_Transcript_1/1	2.31781	1014.75	437.804	8.77414	2.15239e-06	8.43805e-05	UP	NA	NA	NA	NA	NA	NA	NA	NA	NA	NA	NA	NA	NA	NA	NA	NA	NA	NA	NA	NA	NA
J4_Locus_21880_Transcript_3/5	6.95344	9177.61	1319.87	10.3662	1.83301e-13	1.14039e-10	UP	NA	NA	NA	NA	NA	NA	NA	NA	NA	NA	NA	NA	NA	NA	NA	NA	NA	NA	NA	NA	NA
J4_Locus_36103_Transcript_1/1	6.95344	3976.16	571.826	9.15943	2.8844e-11	3.76926e-09	UP	NA	NA	NA	NA	NA	NA	NA	NA	NA	NA	NA	NA	NA	NA	NA	NA	NA	NA	NA	NA	NA
J4_Locus_11413_Transcript_1/2	2.31781	707.563	305.272	8.25395	6.98146e-05	0.00194861	UP	NA	NA	NA	NA	NA	NA	NA	NA	NA	NA	NA	NA	NA	NA	NA	NA	NA	NA	NA	NA	NA
J4_Locus_7625_Transcript_1/1	2.31781	2999.38	1294.05	10.3377	1.80732e-11	2.59722e-09	UP	NA	NA	NA	NA	NA	NA	NA	NA	NA	NA	NA	NA	NA	NA	NA	NA	NA	NA	NA	NA	NA
J4_Locus_20940_Transcript_1/1	2.31781	1353	583.739	9.18918	8.78964e-08	4.55147e-06	UP	NA	NA	NA	NA	NA	NA	NA	NA	NA	NA	NA	NA	NA	NA	NA	NA	NA	NA	NA	NA	NA
J4_Locus_11885_Transcript_4/5	2.31781	521.181	224.859	7.81287	0.000666732	0.0144655	UP	NA	NA	NA	NA	NA	NA	NA	NA	NA	NA	NA	NA	NA	NA	NA	NA	NA	NA	NA	NA	NA
J4_Locus_22989_Transcript_2/2	4.63563	1484.16	320.163	8.32266	1.31811e-07	6.52633e-06	UP	NA	NA	NA	NA	NA	NA	NA	NA	NA	NA	NA	NA	NA	NA	NA	NA	NA	NA	NA	NA	NA
J4_Locus_7582_Transcript_1/2	2.31781	3582.69	1545.72	10.5941	3.31519e-12	7.18751e-10	UP	NA	NA	NA	NA	NA	NA	NA	NA	NA	NA	NA	NA	NA	NA	NA	NA	NA	NA	NA	NA	NA
J4_Locus_5630_Transcript_1/1	4.63563	2248.67	485.084	8.92209	1.79949e-09	1.34812e-07	UP	NA	NA	NA	NA	NA	NA	NA	NA	NA	NA	NA	NA	NA	NA	NA	NA	NA	NA	NA	NA	NA
J4_Locus_10480_Transcript_1/1	2.31781	2008.79	866.674	9.75935	1.18219e-09	9.29457e-08	UP	NA	NA	NA	NA	NA	NA	NA	NA	NA	NA	NA	NA	NA	NA	NA	NA	NA	NA	NA	NA	NA
J4_Locus_13873_Transcript_1/1	2.31781	1019.93	440.038	8.78148	2.03839e-06	8.02779e-05	UP	NA	NA	NA	NA	NA	NA	NA	NA	NA	NA	NA	NA	NA	NA	NA	NA	NA	NA	NA	NA	NA
J4_Locus_1862_Transcript_4/4	11.5891	11935.4	1029.88	10.0083	6.46804e-13	2.27588e-10	UP	NA	NA	NA	NA	NA	NA	NA	NA	NA	NA	NA	NA	NA	NA	NA	NA	NA	NA	NA	NA	NA
J4_Locus_28389_Transcript_1/1	4.63563	1223.57	263.948	8.04411	1.03706e-06	4.33479e-05	UP	NA	NA	NA	NA	NA	NA	NA	NA	NA	NA	NA	NA	NA	NA	NA	NA	NA	NA	NA	NA	NA
J4_Locus_21363_Transcript_1/1	2.31781	528.084	227.837	7.83186	0.000610017	0.0134006	UP	NA	NA	NA	NA	NA	NA	NA	NA	NA	NA	NA	NA	NA	NA	NA	NA	NA	NA	NA	NA	NA
J4_Locus_2549_Transcript_2/3	2.31781	5757.15	2483.87	11.2784	7.96934e-14	7.12717e-11	UP	NA	NA	NA	NA	NA	NA	NA	NA	NA	NA	NA	NA	NA	NA	NA	NA	NA	NA	NA	NA	NA
J4_Locus_20073_Transcript_2/2	2.31781	1423.76	614.266	9.26272	4.95109e-08	2.7231e-06	UP	NA	NA	NA	NA	NA	NA	NA	NA	NA	NA	NA	NA	NA	NA	NA	NA	NA	NA	NA	NA	NA
J4_Locus_27310_Transcript_1/1	4.63563	12038.9	2597.04	11.3427	2.62254e-14	4.247e-11	UP	NA	NA	NA	NA	NA	NA	NA	NA	NA	NA	NA	NA	NA	NA	NA	NA	NA	NA	NA	NA	NA
J4_Locus_11_Transcript_121/924	2.31781	426.264	183.908	7.52284	0.00237238	0.045142	UP	NA	NA	NA	NA	NA	NA	NA	NA	NA	NA	NA	NA	NA	NA	NA	NA	NA	NA	NA	NA	NA
J4_Locus_17986_Transcript_1/1	2.31781	533.261	230.071	7.84593	0.000570871	0.012632	UP	NA	NA	NA	NA	NA	NA	NA	NA	NA	NA	NA	NA	NA	NA	NA	NA	NA	NA	NA	NA	NA
J4_Locus_11297_Transcript_2/2	2.31781	1049.26	452.696	8.8224	1.50208e-06	6.08882e-05	UP	NA	NA	NA	NA	NA	NA	NA	NA	NA	NA	NA	NA	NA	NA	NA	NA	NA	NA	NA	NA	NA
J4_Locus_20131_Transcript_1/1	2.31781	690.306	297.826	8.21833	8.57295e-05	0.00234255	UP	NA	NA	NA	NA	NA	NA	NA	NA	NA	NA	NA	NA	NA	NA	NA	NA	NA	NA	NA	NA	NA
J4_Locus_21415_Transcript_2/2	2.31781	681.677	294.103	8.20018	9.50063e-05	0.00256583	UP	NA	NA	NA	NA	NA	NA	NA	NA	NA	NA	NA	NA	NA	NA	NA	NA	NA	NA	NA	NA	NA
J4_Locus_19353_Transcript_1/1	4.63563	4518.05	974.636	9.92872	2.82562e-12	6.36728e-10	UP	NA	NA	NA	NA	NA	NA	NA	NA	NA	NA	NA	NA	NA	NA	NA	NA	NA	NA	NA	NA	NA
J4_Locus_14251_Transcript_1/1	2.31781	1920.78	828.701	9.69471	1.91461e-09	1.4269e-07	UP	NA	NA	NA	NA	NA	NA	NA	NA	NA	NA	NA	NA	NA	NA	NA	NA	NA	NA	NA	NA	NA
J4_Locus_221_Transcript_6/10	387.075	3541.27	9.14879	3.19358	0.00182868	0.0358286	UP	NA	NA	NA	NA	NA	NA	NA	NA	NA	NA	NA	NA	NA	NA	NA	NA	NA	NA	NA	NA	NA
J4_Locus_7963_Transcript_1/1	2.31781	1504.87	649.261	9.34265	2.67136e-08	1.5507e-06	UP	NA	NA	NA	NA	NA	NA	NA	NA	NA	NA	NA	NA	NA	NA	NA	NA	NA	NA	NA	NA	NA
J4_Locus_2136_Transcript_2/2	13.9069	23163.2	1665.59	10.7018	2.67756e-12	6.1196e-10	UP	NA	NA	NA	NA	NA	NA	NA	NA	NA	NA	NA	NA	NA	NA	NA	NA	NA	NA	NA	NA	NA
J4_Locus_4217_Transcript_1/1	2.31781	1784.44	769.88	9.58849	4.23347e-09	2.9288e-07	UP	NA	NA	NA	NA	NA	NA	NA	NA	NA	NA	NA	NA	NA	NA	NA	NA	NA	NA	NA	NA	NA
J4_Locus_22606_Transcript_1/1	2.31781	838.721	361.859	8.49928	1.49879e-05	0.000490578	UP	NA	NA	NA	NA	NA	NA	NA	NA	NA	NA	NA	NA	NA	NA	NA	NA	NA	NA	NA	NA	NA
J4_Locus_8440_Transcript_1/1	4.63563	3822.57	824.606	9.68756	1.10201e-11	1.75861e-09	UP	NA	NA	NA	NA	NA	NA	NA	NA	NA	NA	NA	NA	NA	NA	NA	NA	NA	NA	NA	NA	NA
J4_Locus_14731_Transcript_1/1	2.31781	619.549	267.299	8.06231	0.000198871	0.00493184	UP	NA	NA	NA	NA	NA	NA	NA	NA	NA	NA	NA	NA	NA	NA	NA	NA	NA	NA	NA	NA	NA
J4_Locus_44654_Transcript_1/1	2.31781	1644.65	709.571	9.4708	1.01886e-08	6.48918e-07	UP	NA	NA	NA	NA	NA	NA	NA	NA	NA	NA	NA	NA	NA	NA	NA	NA	NA	NA	NA	NA	NA
J4_Locus_57_Transcript_1/1	9.27126	3102.92	334.682	8.38665	6.82344e-10	5.75468e-08	UP	NA	NA	NA	NA	NA	NA	NA	NA	NA	NA	NA	NA	NA	NA	NA	NA	NA	NA	NA	NA	NA
J4_Locus_79_Transcript_3/8	6.95344	2913.09	418.942	8.71061	4.62045e-10	4.08116e-08	UP	NA	NA	NA	NA	NA	NA	NA	NA	NA	NA	NA	NA	NA	NA	NA	NA	NA	NA	NA	NA	NA
J4_Locus_14660_Transcript_1/1	2.31781	674.774	291.125	8.18549	0.000103147	0.00275706	UP	NA	NA	NA	NA	NA	NA	NA	NA	NA	NA	NA	NA	NA	NA	NA	NA	NA	NA	NA	NA	NA
J4_Locus_12951_Transcript_1/1	2.31781	1834.49	791.473	9.6284	3.14198e-09	2.24796e-07	UP	NA	NA	NA	NA	NA	NA	NA	NA	NA	NA	NA	NA	NA	NA	NA	NA	NA	NA	NA	NA	NA
J4_Locus_10080_Transcript_1/1	2.31781	1032.01	445.25	8.79847	1.79645e-06	7.18036e-05	UP	NA	NA	NA	NA	NA	NA	NA	NA	NA	NA	NA	NA	NA	NA	NA	NA	NA	NA	NA	NA	NA
J4_Locus_1655_Transcript_2/2	9.27126	9217.3	994.181	9.95736	5.17579e-13	1.99268e-10	UP	NA	NA	NA	NA	NA	NA	NA	NA	NA	NA	NA	NA	NA	NA	NA	NA	NA	NA	NA	NA	NA
J4_Locus_11_Transcript_135/924	2.31781	3812.21	1644.74	10.6836	1.89887e-12	4.76631e-10	UP	NA	NA	NA	NA	NA	NA	NA	NA	NA	NA	NA	NA	NA	NA	NA	NA	NA	NA	NA	NA	NA
J4_Locus_18773_Transcript_1/1	13.9069	892.22	64.1567	6.00353	0.000241751	0.00588441	UP	NA	NA	NA	NA	NA	NA	NA	NA	NA	NA	NA	NA	NA	NA	NA	NA	NA	NA	NA	NA	NA
J4_Locus_12235_Transcript_3/5	2.31781	2198.62	948.576	9.88962	4.49404e-10	3.99416e-08	UP	NA	NA	NA	NA	NA	NA	NA	NA	NA	NA	NA	NA	NA	NA	NA	NA	NA	NA	NA	NA	NA
J4_Locus_23339_Transcript_1/4	6.95344	1667.09	239.75	7.90539	1.14436e-07	5.73974e-06	UP	NA	NA	NA	NA	NA	NA	NA	NA	NA	NA	NA	NA	NA	NA	NA	NA	NA	NA	NA	NA	NA
J4_Locus_19168_Transcript_1/1	2.31781	5646.7	2436.22	11.2504	9.0629e-14	7.55432e-11	UP	NA	NA	NA	NA	NA	NA	NA	NA	NA	NA	NA	NA	NA	NA	NA	NA	NA	NA	NA	NA	NA
J4_Locus_22477_Transcript_1/2	4.63563	1542.83	332.821	8.3786	8.77271e-08	4.54545e-06	UP	NA	NA	NA	NA	NA	NA	NA	NA	NA	NA	NA	NA	NA	NA	NA	NA	NA	NA	NA	NA	NA
J4_Locus_4512_Transcript_8/8	2.31781	4543.94	1960.44	10.937	4.41967e-13	1.78788e-10	UP	NA	NA	NA	NA	NA	NA	NA	NA	NA	NA	NA	NA	NA	NA	NA	NA	NA	NA	NA	NA	NA
J4_Locus_10433_Transcript_1/1	2.31781	781.771	337.288	8.39784	2.90389e-05	0.000884717	UP	NA	NA	NA	NA	NA	NA	NA	NA	NA	NA	NA	NA	NA	NA	NA	NA	NA	NA	NA	NA	NA
J4_Locus_20822_Transcript_1/1	4.63563	2930.35	632.136	9.30409	1.2681e-10	1.32129e-08	UP	NA	NA	NA	NA	NA	NA	NA	NA	NA	NA	NA	NA	NA	NA	NA	NA	NA	NA	NA	NA	NA
J4_Locus_8326_Transcript_1/1	2.31781	1032.01	445.25	8.79847	1.79645e-06	7.18036e-05	UP	NA	NA	NA	NA	NA	NA	NA	NA	NA	NA	NA	NA	NA	NA	NA	NA	NA	NA	NA	NA	NA
J4_Locus_18007_Transcript_1/1	6.95344	652.339	93.8152	6.55175	0.000654464	0.0142359	UP	NA	NA	NA	NA	NA	NA	NA	NA	NA	NA	NA	NA	NA	NA	NA	NA	NA	NA	NA	NA	NA
J4_Locus_11_Transcript_468/924	2.31781	1299.5	560.658	9.13098	1.38692e-07	6.82371e-06	UP	NA	NA	NA	NA	NA	NA	NA	NA	NA	NA	NA	NA	NA	NA	NA	NA	NA	NA	NA	NA	NA
J4_Locus_34205_Transcript_1/2	4.63563	1696.43	365.954	8.51552	3.3e-08	1.88323e-06	UP	NA	NA	NA	NA	NA	NA	NA	NA	NA	NA	NA	NA	NA	NA	NA	NA	NA	NA	NA	NA	NA
J4_Locus_30843_Transcript_1/4	2.31781	607.469	262.087	8.0339	0.000229422	0.00561649	UP	NA	NA	NA	NA	NA	NA	NA	NA	NA	NA	NA	NA	NA	NA	NA	NA	NA	NA	NA	NA	NA
J4_Locus_11181_Transcript_1/1	11.5891	5298.1	457.163	8.83656	2.2432e-11	3.06184e-09	UP	NA	NA	NA	NA	NA	NA	NA	NA	NA	NA	NA	NA	NA	NA	NA	NA	NA	NA	NA	NA	NA
J4_Locus_20930_Transcript_2/2	2.31781	1415.13	610.543	9.25395	5.3e-08	2.89677e-06	UP	NA	NA	NA	NA	NA	NA	NA	NA	NA	NA	NA	NA	NA	NA	NA	NA	NA	NA	NA	NA	NA
J4_Locus_25511_Transcript_1/1	2.31781	2158.93	931.451	9.86334	5.45876e-10	4.73396e-08	UP	NA	NA	NA	NA	NA	NA	NA	NA	NA	NA	NA	NA	NA	NA	NA	NA	NA	NA	NA	NA	NA
J4_Locus_19149_Transcript_2/2	2.31781	567.776	244.962	7.93641	0.000370012	0.00860205	UP	NA	NA	NA	NA	NA	NA	NA	NA	NA	NA	NA	NA	NA	NA	NA	NA	NA	NA	NA	NA	NA
J4_Locus_3704_Transcript_1/3	4.63563	773.142	166.783	7.38183	9.10833e-05	0.00247076	UP	NA	NA	NA	NA	NA	NA	NA	NA	NA	NA	NA	NA	NA	NA	NA	NA	NA	NA	NA	NA	NA
J4_Locus_11947_Transcript_1/1	2.31781	2980.39	1285.86	10.3285	1.92481e-11	2.73473e-09	UP	NA	NA	NA	NA	NA	NA	NA	NA	NA	NA	NA	NA	NA	NA	NA	NA	NA	NA	NA	NA	NA
J4_Locus_5370_Transcript_1/1	2.31781	2930.35	1264.27	10.3041	2.27849e-11	3.09525e-09	UP	NA	NA	NA	NA	NA	NA	NA	NA	NA	NA	NA	NA	NA	NA	NA	NA	NA	NA	NA	NA	NA
J4_Locus_9647_Transcript_3/5	2.31781	648.887	279.957	8.12906	0.000140375	0.00363118	UP	NA	NA	NA	NA	NA	NA	NA	NA	NA	NA	NA	NA	NA	NA	NA	NA	NA	NA	NA	NA	NA
J4_Locus_8707_Transcript_1/1	2.31781	1147.63	495.136	8.95168	5.61117e-07	2.45789e-05	UP	NA	NA	NA	NA	NA	NA	NA	NA	NA	NA	NA	NA	NA	NA	NA	NA	NA	NA	NA	NA	NA
J4_Locus_15845_Transcript_1/2	2.31781	1736.12	749.033	9.54888	5.69079e-09	3.83931e-07	UP	NA	NA	NA	NA	NA	NA	NA	NA	NA	NA	NA	NA	NA	NA	NA	NA	NA	NA	NA	NA	NA
J4_Locus_19711_Transcript_2/3	6.95344	850.802	122.357	6.93495	8.37075e-05	0.00229681	UP	NA	NA	NA	NA	NA	NA	NA	NA	NA	NA	NA	NA	NA	NA	NA	NA	NA	NA	NA	NA	NA
J4_Locus_19540_Transcript_6/6	2.31781	881.865	380.473	8.57165	9.17236e-06	0.000316389	UP	NA	NA	NA	NA	NA	NA	NA	NA	NA	NA	NA	NA	NA	NA	NA	NA	NA	NA	NA	NA	NA
J4_Locus_14090_Transcript_1/2	2.31781	448.699	193.587	7.59684	0.00173207	0.0341109	UP	NA	NA	NA	NA	NA	NA	NA	NA	NA	NA	NA	NA	NA	NA	NA	NA	NA	NA	NA	NA	NA
J4_Locus_898_Transcript_2/2	6.95344	8105.91	1165.74	10.187	2.96081e-13	1.40256e-10	UP	NA	NA	NA	NA	NA	NA	NA	NA	NA	NA	NA	NA	NA	NA	NA	NA	NA	NA	NA	NA	NA
J4_Locus_37936_Transcript_1/1	2.31781	1264.98	545.766	9.09214	1.88e-07	9.02862e-06	UP	NA	NA	NA	NA	NA	NA	NA	NA	NA	NA	NA	NA	NA	NA	NA	NA	NA	NA	NA	NA	NA
J4_Locus_17455_Transcript_1/1	2.31781	450.424	194.332	7.60238	0.00169175	0.0333437	UP	NA	NA	NA	NA	NA	NA	NA	NA	NA	NA	NA	NA	NA	NA	NA	NA	NA	NA	NA	NA	NA
J4_Locus_8322_Transcript_1/1	2.31781	3244.44	1399.78	10.451	8.39909e-12	1.43646e-09	UP	NA	NA	NA	NA	NA	NA	NA	NA	NA	NA	NA	NA	NA	NA	NA	NA	NA	NA	NA	NA	NA
J4_Locus_9877_Transcript_2/2	9.27126	4706.16	507.607	8.98757	2.18455e-11	3e-09	UP	NA	NA	NA	NA	NA	NA	NA	NA	NA	NA	NA	NA	NA	NA	NA	NA	NA	NA	NA	NA	NA
J4_Locus_20736_Transcript_1/1	9.27126	1976	213.132	7.7356	5.03803e-08	2.76914e-06	UP	NA	NA	NA	NA	NA	NA	NA	NA	NA	NA	NA	NA	NA	NA	NA	NA	NA	NA	NA	NA	NA
J4_Locus_526_Transcript_25/32	6.95344	3548.17	510.275	8.99513	7.60363e-11	8.51121e-09	UP	NA	NA	NA	NA	NA	NA	NA	NA	NA	NA	NA	NA	NA	NA	NA	NA	NA	NA	NA	NA	NA
J4_Locus_3317_Transcript_2/3	18.5425	14310	771.742	9.59197	3.67864e-12	7.79827e-10	UP	NA	NA	NA	NA	NA	NA	NA	NA	NA	NA	NA	NA	NA	NA	NA	NA	NA	NA	NA	NA	NA
J4_Locus_526_Transcript_31/32	25.496	16291.2	638.972	9.31961	1.40992e-11	2.11623e-09	UP	NA	NA	NA	NA	NA	NA	NA	NA	NA	NA	NA	NA	NA	NA	NA	NA	NA	NA	NA	NA	NA
J4_Locus_10248_Transcript_1/1	2.31781	3163.33	1364.79	10.4145	1.07239e-11	1.71772e-09	UP	NA	NA	NA	NA	NA	NA	NA	NA	NA	NA	NA	NA	NA	NA	NA	NA	NA	NA	NA	NA	NA
J4_Locus_8169_Transcript_1/1	4.63563	2833.7	611.288	9.25571	1.75838e-10	1.75134e-08	UP	NA	NA	NA	NA	NA	NA	NA	NA	NA	NA	NA	NA	NA	NA	NA	NA	NA	NA	NA	NA	NA
J4_Locus_6217_Transcript_1/1	9.27126	5914.19	637.906	9.3172	4.58441e-12	9.09103e-10	UP	NA	NA	NA	NA	NA	NA	NA	NA	NA	NA	NA	NA	NA	NA	NA	NA	NA	NA	NA	NA	NA
J4_Locus_7036_Transcript_1/1	2.31781	650.613	280.701	8.13289	0.000137522	0.00357138	UP	NA	NA	NA	NA	NA	NA	NA	NA	NA	NA	NA	NA	NA	NA	NA	NA	NA	NA	NA	NA	NA
J4_Locus_5327_Transcript_1/2	6.95344	3805.31	547.255	9.09607	4.16101e-11	5.08894e-09	UP	NA	NA	NA	NA	NA	NA	NA	NA	NA	NA	NA	NA	NA	NA	NA	NA	NA	NA	NA	NA	NA
J4_Locus_17892_Transcript_1/2	2.31781	893.946	385.685	8.59128	8.0076e-06	0.000279696	UP	NA	NA	NA	NA	NA	NA	NA	NA	NA	NA	NA	NA	NA	NA	NA	NA	NA	NA	NA	NA	NA
J4_Locus_6146_Transcript_1/1	2.31781	648.887	279.957	8.12906	0.000140375	0.00363118	UP	NA	NA	NA	NA	NA	NA	NA	NA	NA	NA	NA	NA	NA	NA	NA	NA	NA	NA	NA	NA	NA
J4_Locus_17864_Transcript_1/1	11.5891	5884.85	507.793	8.9881	1.13159e-11	1.79579e-09	UP	NA	NA	NA	NA	NA	NA	NA	NA	NA	NA	NA	NA	NA	NA	NA	NA	NA	NA	NA	NA	NA
J4_Locus_11_Transcript_916/924	11.5891	26814.9	2313.81	11.1761	2.69749e-12	6.14304e-10	UP	NA	NA	NA	NA	NA	NA	NA	NA	NA	NA	NA	NA	NA	NA	NA	NA	NA	NA	NA	NA	NA
J4_Locus_20280_Transcript_1/1	2.31781	6462.99	2788.4	11.4452	3.88043e-14	5.07948e-11	UP	NA	NA	NA	NA	NA	NA	NA	NA	NA	NA	NA	NA	NA	NA	NA	NA	NA	NA	NA	NA	NA
J4_Locus_26666_Transcript_2/4	6.95344	759.336	109.203	6.77087	0.000214227	0.00528065	UP	NA	NA	NA	NA	NA	NA	NA	NA	NA	NA	NA	NA	NA	NA	NA	NA	NA	NA	NA	NA	NA
J4_Locus_11_Transcript_101/924	2.31781	2932.07	1265.02	10.3049	2.26513e-11	3.08197e-09	UP	NA	NA	NA	NA	NA	NA	NA	NA	NA	NA	NA	NA	NA	NA	NA	NA	NA	NA	NA	NA	NA
J4_Locus_9468_Transcript_1/1	2.31781	1361.63	587.462	9.19835	8.18082e-08	4.26531e-06	UP	NA	NA	NA	NA	NA	NA	NA	NA	NA	NA	NA	NA	NA	NA	NA	NA	NA	NA	NA	NA	NA
J4_Locus_4366_Transcript_1/2	2.31781	938.816	405.043	8.66193	4.86858e-06	0.000178248	UP	NA	NA	NA	NA	NA	NA	NA	NA	NA	NA	NA	NA	NA	NA	NA	NA	NA	NA	NA	NA	NA
JC_Locus_19733_Transcript_1/1	23.1781	21485.8	926.984	9.8564	1.44629e-11	2.15949e-09	UP	NA	NA	NA	NA	NA	NA	NA	NA	NA	NA	NA	NA	NA	NA	NA	NA	NA	NA	NA	NA	NA
J4_Locus_3261_Transcript_1/2	2.31781	676.499	291.87	8.18918	0.000101049	0.0027111	UP	NA	NA	NA	NA	NA	NA	NA	NA	NA	NA	NA	NA	NA	NA	NA	NA	NA	NA	NA	NA	NA
J4_Locus_26967_Transcript_1/2	2.31781	838.721	361.859	8.49928	1.49879e-05	0.000490578	UP	NA	NA	NA	NA	NA	NA	NA	NA	NA	NA	NA	NA	NA	NA	NA	NA	NA	NA	NA	NA	NA
J4_Locus_27786_Transcript_1/1	2.31781	605.743	261.342	8.0298	0.000234146	0.00572399	UP	NA	NA	NA	NA	NA	NA	NA	NA	NA	NA	NA	NA	NA	NA	NA	NA	NA	NA	NA	NA	NA
J4_Locus_15770_Transcript_1/1	2.31781	531.535	229.326	7.84126	0.000583613	0.0128741	UP	NA	NA	NA	NA	NA	NA	NA	NA	NA	NA	NA	NA	NA	NA	NA	NA	NA	NA	NA	NA	NA
J4_Locus_20278_Transcript_2/2	4.63563	861.156	185.769	7.53737	3.51684e-05	0.00105329	UP	NA	NA	NA	NA	NA	NA	NA	NA	NA	NA	NA	NA	NA	NA	NA	NA	NA	NA	NA	NA	NA
J4_Locus_12295_Transcript_1/1	2.31781	826.641	356.647	8.47835	1.72249e-05	0.000554497	UP	NA	NA	NA	NA	NA	NA	NA	NA	NA	NA	NA	NA	NA	NA	NA	NA	NA	NA	NA	NA	NA
J4_Locus_4024_Transcript_1/1	2.31781	538.438	232.304	7.85987	0.000534405	0.0119111	UP	NA	NA	NA	NA	NA	NA	NA	NA	NA	NA	NA	NA	NA	NA	NA	NA	NA	NA	NA	NA	NA
J4_Locus_23968_Transcript_2/2	6.95344	2674.93	384.692	8.58756	1e-09	8.31836e-08	UP	NA	NA	NA	NA	NA	NA	NA	NA	NA	NA	NA	NA	NA	NA	NA	NA	NA	NA	NA	NA	NA
J4_Locus_5840_Transcript_3/3	2.31781	1152.81	497.37	8.95817	5.33685e-07	2.34731e-05	UP	NA	NA	NA	NA	NA	NA	NA	NA	NA	NA	NA	NA	NA	NA	NA	NA	NA	NA	NA	NA	NA
J4_Locus_26896_Transcript_1/1	34.7672	1673.99	48.1486	5.58942	1.87123e-05	0.000597671	UP	NA	NA	NA	NA	NA	NA	NA	NA	NA	NA	NA	NA	NA	NA	NA	NA	NA	NA	NA	NA	NA
J4_Locus_37861_Transcript_1/1	2.31781	1472.08	635.114	9.31087	3.41019e-08	1.939e-06	UP	NA	NA	NA	NA	NA	NA	NA	NA	NA	NA	NA	NA	NA	NA	NA	NA	NA	NA	NA	NA	NA
J4_Locus_19548_Transcript_4/4	4.63563	2668.03	575.549	9.16879	3.18807e-10	2.95267e-08	UP	NA	NA	NA	NA	NA	NA	NA	NA	NA	NA	NA	NA	NA	NA	NA	NA	NA	NA	NA	NA	NA
J4_Locus_11377_Transcript_1/1	2.31781	878.414	378.984	8.56599	9.53657e-06	0.000327767	UP	NA	NA	NA	NA	NA	NA	NA	NA	NA	NA	NA	NA	NA	NA	NA	NA	NA	NA	NA	NA	NA
J4_Locus_45351_Transcript_1/1	2.31781	823.189	355.158	8.47232	1.79256e-05	0.000575542	UP	NA	NA	NA	NA	NA	NA	NA	NA	NA	NA	NA	NA	NA	NA	NA	NA	NA	NA	NA	NA	NA
J4_Locus_7275_Transcript_1/1	4.63563	2992.47	645.538	9.33436	1.03541e-10	1.11119e-08	UP	NA	NA	NA	NA	NA	NA	NA	NA	NA	NA	NA	NA	NA	NA	NA	NA	NA	NA	NA	NA	NA
J4_Locus_15275_Transcript_1/1	2.31781	1418.58	612.033	9.25746	5.15762e-08	2.82944e-06	UP	NA	NA	NA	NA	NA	NA	NA	NA	NA	NA	NA	NA	NA	NA	NA	NA	NA	NA	NA	NA	NA
J4_Locus_18993_Transcript_1/1	4.63563	12399.6	2674.85	11.3852	2.54641e-14	4.247e-11	UP	NA	NA	NA	NA	NA	NA	NA	NA	NA	NA	NA	NA	NA	NA	NA	NA	NA	NA	NA	NA	NA
J4_Locus_19087_Transcript_2/3	2.31781	4364.46	1883.01	10.8788	6.08615e-13	2.1863e-10	UP	NA	NA	NA	NA	NA	NA	NA	NA	NA	NA	NA	NA	NA	NA	NA	NA	NA	NA	NA	NA	NA
J4_Locus_6114_Transcript_1/1	2.31781	1850.02	798.174	9.64056	2.86902e-09	2.08216e-07	UP	NA	NA	NA	NA	NA	NA	NA	NA	NA	NA	NA	NA	NA	NA	NA	NA	NA	NA	NA	NA	NA
J4_Locus_11829_Transcript_1/1	2.31781	1332.29	574.804	9.16693	1.04632e-07	5.30609e-06	UP	NA	NA	NA	NA	NA	NA	NA	NA	NA	NA	NA	NA	NA	NA	NA	NA	NA	NA	NA	NA	NA
J4_Locus_28986_Transcript_1/1	2.31781	645.436	278.467	8.12136	0.000146257	0.00376068	UP	NA	NA	NA	NA	NA	NA	NA	NA	NA	NA	NA	NA	NA	NA	NA	NA	NA	NA	NA	NA	NA
J4_Locus_9464_Transcript_1/1	4.63563	1156.26	249.429	7.96249	1.88853e-06	7.52387e-05	UP	NA	NA	NA	NA	NA	NA	NA	NA	NA	NA	NA	NA	NA	NA	NA	NA	NA	NA	NA	NA	NA
J4_Locus_10939_Transcript_1/1	2.31781	790.4	341.011	8.41367	2.62482e-05	0.00080801	UP	NA	NA	NA	NA	NA	NA	NA	NA	NA	NA	NA	NA	NA	NA	NA	NA	NA	NA	NA	NA	NA
J4_Locus_31077_Transcript_1/1	2.31781	5341.24	2304.43	11.1702	1.32698e-13	9.47081e-11	UP	NA	NA	NA	NA	NA	NA	NA	NA	NA	NA	NA	NA	NA	NA	NA	NA	NA	NA	NA	NA	NA
J4_Locus_3965_Transcript_2/2	6.95344	5172.11	743.821	9.53881	3.90419e-12	8.0695e-10	UP	NA	NA	NA	NA	NA	NA	NA	NA	NA	NA	NA	NA	NA	NA	NA	NA	NA	NA	NA	NA	NA
J4_Locus_2599_Transcript_1/1	13.9069	15971.9	1148.49	10.1655	1.17521e-12	3.4087e-10	UP	NA	NA	NA	NA	NA	NA	NA	NA	NA	NA	NA	NA	NA	NA	NA	NA	NA	NA	NA	NA	NA
J4_Locus_15998_Transcript_1/1	2.31781	490.117	211.457	7.72422	0.000998977	0.0208173	UP	NA	NA	NA	NA	NA	NA	NA	NA	NA	NA	NA	NA	NA	NA	NA	NA	NA	NA	NA	NA	NA
J4_Locus_11472_Transcript_1/1	2.31781	2797.46	1206.94	10.2371	3.63546e-11	4.53667e-09	UP	NA	NA	NA	NA	NA	NA	NA	NA	NA	NA	NA	NA	NA	NA	NA	NA	NA	NA	NA	NA	NA
J4_Locus_33877_Transcript_1/1	4.63563	2074.37	447.484	8.80569	4.12781e-09	2.87e-07	UP	NA	NA	NA	NA	NA	NA	NA	NA	NA	NA	NA	NA	NA	NA	NA	NA	NA	NA	NA	NA	NA
J4_Locus_1038_Transcript_2/2	6.95344	11776.6	1693.64	10.7259	9.98992e-14	7.86866e-11	UP	NA	NA	NA	NA	NA	NA	NA	NA	NA	NA	NA	NA	NA	NA	NA	NA	NA	NA	NA	NA	NA
J4_Locus_19074_Transcript_1/1	2.31781	1692.97	730.418	9.51258	7.46199e-09	4.90168e-07	UP	NA	NA	NA	NA	NA	NA	NA	NA	NA	NA	NA	NA	NA	NA	NA	NA	NA	NA	NA	NA	NA
J4_Locus_41124_Transcript_1/1	2.31781	1617.04	697.658	9.44638	1.22203e-08	7.65822e-07	UP	NA	NA	NA	NA	NA	NA	NA	NA	NA	NA	NA	NA	NA	NA	NA	NA	NA	NA	NA	NA	NA
J4_Locus_27754_Transcript_1/1	4.63563	3813.94	822.745	9.6843	1.12363e-11	1.78647e-09	UP	NA	NA	NA	NA	NA	NA	NA	NA	NA	NA	NA	NA	NA	NA	NA	NA	NA	NA	NA	NA	NA
J4_Locus_1395_Transcript_1/1	9.27126	13107.2	1413.74	10.4653	2.49588e-13	1.30661e-10	UP	NA	NA	NA	NA	NA	NA	NA	NA	NA	NA	NA	NA	NA	NA	NA	NA	NA	NA	NA	NA	NA
J4_Locus_12685_Transcript_2/2	2.31781	543.616	234.538	7.87368	0.000500431	0.0112296	UP	NA	NA	NA	NA	NA	NA	NA	NA	NA	NA	NA	NA	NA	NA	NA	NA	NA	NA	NA	NA	NA
J4_Locus_7314_Transcript_1/1	4.63563	566.051	122.109	6.93202	0.000898523	0.0189354	UP	NA	NA	NA	NA	NA	NA	NA	NA	NA	NA	NA	NA	NA	NA	NA	NA	NA	NA	NA	NA	NA
J4_Locus_39170_Transcript_1/1	2.31781	635.081	274	8.09803	0.000165409	0.00419409	UP	NA	NA	NA	NA	NA	NA	NA	NA	NA	NA	NA	NA	NA	NA	NA	NA	NA	NA	NA	NA	NA
J4_Locus_4500_Transcript_1/1	2.31781	1510.04	651.495	9.34761	2.57199e-08	1.49911e-06	UP	NA	NA	NA	NA	NA	NA	NA	NA	NA	NA	NA	NA	NA	NA	NA	NA	NA	NA	NA	NA	NA
J4_Locus_4743_Transcript_1/2	4.63563	3891.6	839.497	9.71338	9.45715e-12	1.56882e-09	UP	NA	NA	NA	NA	NA	NA	NA	NA	NA	NA	NA	NA	NA	NA	NA	NA	NA	NA	NA	NA	NA
J4_Locus_20476_Transcript_1/1	2.31781	2083	898.69	9.81168	8.00838e-10	6.56695e-08	UP	NA	NA	NA	NA	NA	NA	NA	NA	NA	NA	NA	NA	NA	NA	NA	NA	NA	NA	NA	NA	NA
J4_Locus_11853_Transcript_1/1	4.63563	6010.84	1296.66	10.3406	3.79299e-13	1.65364e-10	UP	NA	NA	NA	NA	NA	NA	NA	NA	NA	NA	NA	NA	NA	NA	NA	NA	NA	NA	NA	NA	NA
J4_Locus_40243_Transcript_2/2	9.27126	4502.52	485.643	8.92375	3.03688e-11	3.91006e-09	UP	NA	NA	NA	NA	NA	NA	NA	NA	NA	NA	NA	NA	NA	NA	NA	NA	NA	NA	NA	NA	NA
J4_Locus_10935_Transcript_1/2	2.31781	3182.31	1372.98	10.4231	1.01197e-11	1.63707e-09	UP	NA	NA	NA	NA	NA	NA	NA	NA	NA	NA	NA	NA	NA	NA	NA	NA	NA	NA	NA	NA	NA
J4_Locus_1786_Transcript_8/11	6.95344	5988.4	861.214	9.75023	1.47715e-12	3.9508e-10	UP	NA	NA	NA	NA	NA	NA	NA	NA	NA	NA	NA	NA	NA	NA	NA	NA	NA	NA	NA	NA	NA
J4_Locus_19113_Transcript_1/1	2.31781	1197.68	516.728	9.01326	3.48158e-07	1.59589e-05	UP	NA	NA	NA	NA	NA	NA	NA	NA	NA	NA	NA	NA	NA	NA	NA	NA	NA	NA	NA	NA	NA
J4_Locus_18509_Transcript_1/2	150.658	13455.8	89.3135	6.48081	5.74559e-08	3.11222e-06	UP	NA	NA	NA	NA	NA	NA	NA	NA	NA	NA	NA	NA	NA	NA	NA	NA	NA	NA	NA	NA	NA
J4_Locus_31017_Transcript_1/1	2.31781	2108.88	909.859	9.8295	7.01561e-10	5.87634e-08	UP	NA	NA	NA	NA	NA	NA	NA	NA	NA	NA	NA	NA	NA	NA	NA	NA	NA	NA	NA	NA	NA
J4_Locus_382_Transcript_1/1	4.63563	916.381	197.682	7.62704	1.96737e-05	0.00062443	UP	NA	NA	NA	NA	NA	NA	NA	NA	NA	NA	NA	NA	NA	NA	NA	NA	NA	NA	NA	NA	NA
J4_Locus_5095_Transcript_1/1	2.31781	1508.32	650.75	9.34596	2.6e-08	1.51608e-06	UP	NA	NA	NA	NA	NA	NA	NA	NA	NA	NA	NA	NA	NA	NA	NA	NA	NA	NA	NA	NA	NA
J4_Locus_326_Transcript_1/1	2.31781	4657.84	2009.58	10.9727	3.64467e-13	1.61971e-10	UP	NA	NA	NA	NA	NA	NA	NA	NA	NA	NA	NA	NA	NA	NA	NA	NA	NA	NA	NA	NA	NA
J4_Locus_6833_Transcript_1/1	2.31781	2422.97	1045.37	10.0298	1.60604e-10	1.61271e-08	UP	NA	NA	NA	NA	NA	NA	NA	NA	NA	NA	NA	NA	NA	NA	NA	NA	NA	NA	NA	NA	NA
J4_Locus_7680_Transcript_1/1	18.5425	22250.3	1199.96	10.2288	6.74964e-12	1.20226e-09	UP	NA	NA	NA	NA	NA	NA	NA	NA	NA	NA	NA	NA	NA	NA	NA	NA	NA	NA	NA	NA	NA
J4_Locus_17361_Transcript_1/1	2.31781	2771.58	1195.77	10.2237	3.99545e-11	4.92151e-09	UP	NA	NA	NA	NA	NA	NA	NA	NA	NA	NA	NA	NA	NA	NA	NA	NA	NA	NA	NA	NA	NA
J4_Locus_6805_Transcript_1/1	2.31781	509.1	219.647	7.77904	0.00077991	0.0166648	UP	NA	NA	NA	NA	NA	NA	NA	NA	NA	NA	NA	NA	NA	NA	NA	NA	NA	NA	NA	NA	NA
J4_Locus_19492_Transcript_2/3	2.31781	885.317	381.962	8.57729	8.82259e-06	0.000305675	UP	NA	NA	NA	NA	NA	NA	NA	NA	NA	NA	NA	NA	NA	NA	NA	NA	NA	NA	NA	NA	NA
J4_Locus_2468_Transcript_1/1	2.31781	747.256	322.397	8.33269	4.36005e-05	0.00127584	UP	NA	NA	NA	NA	NA	NA	NA	NA	NA	NA	NA	NA	NA	NA	NA	NA	NA	NA	NA	NA	NA
J4_Locus_28487_Transcript_1/1	2.31781	2529.97	1091.53	10.0921	1.02199e-10	1.1e-08	UP	NA	NA	NA	NA	NA	NA	NA	NA	NA	NA	NA	NA	NA	NA	NA	NA	NA	NA	NA	NA	NA
J4_Locus_4810_Transcript_1/1	25.496	21018.1	824.369	9.68715	1.99896e-11	2.79969e-09	UP	NA	NA	NA	NA	NA	NA	NA	NA	NA	NA	NA	NA	NA	NA	NA	NA	NA	NA	NA	NA	NA
J4_Locus_2154_Transcript_1/2	2.31781	4801.08	2071.38	11.0164	2.89051e-13	1.38623e-10	UP	NA	NA	NA	NA	NA	NA	NA	NA	NA	NA	NA	NA	NA	NA	NA	NA	NA	NA	NA	NA	NA
J4_Locus_20300_Transcript_1/1	2.31781	590.211	254.641	7.99232	0.000281611	0.00674225	UP	NA	NA	NA	NA	NA	NA	NA	NA	NA	NA	NA	NA	NA	NA	NA	NA	NA	NA	NA	NA	NA
J4_Locus_7228_Transcript_1/1	2.31781	966.428	416.957	8.70375	3.60433e-06	0.000135427	UP	NA	NA	NA	NA	NA	NA	NA	NA	NA	NA	NA	NA	NA	NA	NA	NA	NA	NA	NA	NA	NA
J4_Locus_6_Transcript_2/3	4.63563	1466.9	316.44	8.30579	1.49177e-07	7.29775e-06	UP	NA	NA	NA	NA	NA	NA	NA	NA	NA	NA	NA	NA	NA	NA	NA	NA	NA	NA	NA	NA	NA
J4_Locus_25574_Transcript_1/1	2.31781	928.461	400.576	8.64593	5.45567e-06	0.00019722	UP	NA	NA	NA	NA	NA	NA	NA	NA	NA	NA	NA	NA	NA	NA	NA	NA	NA	NA	NA	NA	NA
J4_Locus_5205_Transcript_1/2	2.31781	1853.47	799.663	9.64325	2.81195e-09	2.04247e-07	UP	NA	NA	NA	NA	NA	NA	NA	NA	NA	NA	NA	NA	NA	NA	NA	NA	NA	NA	NA	NA	NA
J4_Locus_31327_Transcript_1/1	2.31781	2067.47	891.989	9.80088	8.67772e-10	7.04849e-08	UP	NA	NA	NA	NA	NA	NA	NA	NA	NA	NA	NA	NA	NA	NA	NA	NA	NA	NA	NA	NA	NA
J4_Locus_4558_Transcript_1/1	4.63563	4136.66	892.361	9.80148	5.68625e-12	1.05899e-09	UP	NA	NA	NA	NA	NA	NA	NA	NA	NA	NA	NA	NA	NA	NA	NA	NA	NA	NA	NA	NA	NA
J4_Locus_20076_Transcript_1/1	6.95344	1259.81	181.178	7.50126	1.956e-06	7.77823e-05	UP	NA	NA	NA	NA	NA	NA	NA	NA	NA	NA	NA	NA	NA	NA	NA	NA	NA	NA	NA	NA	NA
J4_Locus_6418_Transcript_2/3	9.27126	4770.01	514.495	9.00701	1.97911e-11	2.7837e-09	UP	NA	NA	NA	NA	NA	NA	NA	NA	NA	NA	NA	NA	NA	NA	NA	NA	NA	NA	NA	NA	NA
J4_Locus_23523_Transcript_1/1	2.31781	545.341	235.283	7.87825	0.00048963	0.0110247	UP	NA	NA	NA	NA	NA	NA	NA	NA	NA	NA	NA	NA	NA	NA	NA	NA	NA	NA	NA	NA	NA
J4_Locus_4001_Transcript_1/1	2.31781	3486.04	1504.02	10.5546	4.26401e-12	8.67504e-10	UP	NA	NA	NA	NA	NA	NA	NA	NA	NA	NA	NA	NA	NA	NA	NA	NA	NA	NA	NA	NA	NA
J4_Locus_350_Transcript_1/1	2.31781	2825.08	1218.85	10.2513	3.29126e-11	4.18624e-09	UP	NA	NA	NA	NA	NA	NA	NA	NA	NA	NA	NA	NA	NA	NA	NA	NA	NA	NA	NA	NA	NA
J4_Locus_20974_Transcript_3/3	2.31781	1214.94	524.174	9.0339	2.96443e-07	1.37947e-05	UP	NA	NA	NA	NA	NA	NA	NA	NA	NA	NA	NA	NA	NA	NA	NA	NA	NA	NA	NA	NA	NA
J4_Locus_2507_Transcript_1/2	4.63563	2509.26	541.299	9.08028	5.89602e-10	5.04689e-08	UP	NA	NA	NA	NA	NA	NA	NA	NA	NA	NA	NA	NA	NA	NA	NA	NA	NA	NA	NA	NA	NA
J4_Locus_14401_Transcript_2/3	4.63563	3738	806.364	9.65529	1.33729e-11	2e-09	UP	NA	NA	NA	NA	NA	NA	NA	NA	NA	NA	NA	NA	NA	NA	NA	NA	NA	NA	NA	NA	NA
J4_Locus_21500_Transcript_1/1	2.31781	1299.5	560.658	9.13098	1.38692e-07	6.82371e-06	UP	NA	NA	NA	NA	NA	NA	NA	NA	NA	NA	NA	NA	NA	NA	NA	NA	NA	NA	NA	NA	NA
J4_Locus_8428_Transcript_1/1	6.95344	4217.77	606.572	9.24454	1.79152e-11	2.58072e-09	UP	NA	NA	NA	NA	NA	NA	NA	NA	NA	NA	NA	NA	NA	NA	NA	NA	NA	NA	NA	NA	NA
J4_Locus_932_Transcript_14/14	6.95344	11257.2	1618.93	10.6608	1.07469e-13	8.23818e-11	UP	NA	NA	NA	NA	NA	NA	NA	NA	NA	NA	NA	NA	NA	NA	NA	NA	NA	NA	NA	NA	NA
J4_Locus_2812_Transcript_6/7	2.31781	4816.61	2078.08	11.021	2.82069e-13	1.37311e-10	UP	NA	NA	NA	NA	NA	NA	NA	NA	NA	NA	NA	NA	NA	NA	NA	NA	NA	NA	NA	NA	NA
J4_Locus_6033_Transcript_2/2	2.31781	2089.9	901.668	9.81645	7.72932e-10	6.38287e-08	UP	NA	NA	NA	NA	NA	NA	NA	NA	NA	NA	NA	NA	NA	NA	NA	NA	NA	NA	NA	NA	NA
J4_Locus_4595_Transcript_2/2	2.31781	1059.62	457.163	8.83656	1.35033e-06	5.53114e-05	UP	NA	NA	NA	NA	NA	NA	NA	NA	NA	NA	NA	NA	NA	NA	NA	NA	NA	NA	NA	NA	NA
J4_Locus_30917_Transcript_1/1	92.7126	5715.73	61.65	5.94603	1.83311e-07	8.82185e-06	UP	NA	NA	NA	NA	NA	NA	NA	NA	NA	NA	NA	NA	NA	NA	NA	NA	NA	NA	NA	NA	NA
J4_Locus_7988_Transcript_2/2	6.95344	635.081	91.3333	6.51307	0.00078335	0.0167341	UP	NA	NA	NA	NA	NA	NA	NA	NA	NA	NA	NA	NA	NA	NA	NA	NA	NA	NA	NA	NA	NA
J4_Locus_6676_Transcript_1/1	11.5891	3023.54	260.896	8.02733	1.93478e-09	1.43944e-07	UP	NA	NA	NA	NA	NA	NA	NA	NA	NA	NA	NA	NA	NA	NA	NA	NA	NA	NA	NA	NA	NA
J4_Locus_15224_Transcript_1/1	4.63563	1078.6	232.677	7.86218	3.89671e-06	0.000145584	UP	NA	NA	NA	NA	NA	NA	NA	NA	NA	NA	NA	NA	NA	NA	NA	NA	NA	NA	NA	NA	NA
J4_Locus_45147_Transcript_1/1	2.31781	426.264	183.908	7.52284	0.00237238	0.045142	UP	NA	NA	NA	NA	NA	NA	NA	NA	NA	NA	NA	NA	NA	NA	NA	NA	NA	NA	NA	NA	NA
J4_Locus_3834_Transcript_1/1	2.31781	2022.6	872.63	9.76923	1.09829e-09	8.68267e-08	UP	NA	NA	NA	NA	NA	NA	NA	NA	NA	NA	NA	NA	NA	NA	NA	NA	NA	NA	NA	NA	NA
J4_Locus_19761_Transcript_1/1	9.27126	5600.1	604.029	9.23847	6.50374e-12	1.17061e-09	UP	NA	NA	NA	NA	NA	NA	NA	NA	NA	NA	NA	NA	NA	NA	NA	NA	NA	NA	NA	NA	NA
J4_Locus_7750_Transcript_4/5	4.63563	5135.87	1107.91	10.1136	1.08919e-12	3.25826e-10	UP	NA	NA	NA	NA	NA	NA	NA	NA	NA	NA	NA	NA	NA	NA	NA	NA	NA	NA	NA	NA	NA
J4_Locus_19540_Transcript_3/6	4.63563	750.707	161.943	7.33934	0.000116531	0.00307177	UP	NA	NA	NA	NA	NA	NA	NA	NA	NA	NA	NA	NA	NA	NA	NA	NA	NA	NA	NA	NA	NA
J4_Locus_7099_Transcript_1/1	11.5891	4711.34	406.533	8.66723	5.11782e-11	6.09418e-09	UP	NA	NA	NA	NA	NA	NA	NA	NA	NA	NA	NA	NA	NA	NA	NA	NA	NA	NA	NA	NA	NA
J4_Locus_28070_Transcript_1/1	2.31781	1040.64	448.973	8.81048	1.64231e-06	6.60115e-05	UP	NA	NA	NA	NA	NA	NA	NA	NA	NA	NA	NA	NA	NA	NA	NA	NA	NA	NA	NA	NA	NA
J4_Locus_974_Transcript_1/1	9.27126	3013.18	325.003	8.34431	8.92256e-10	7.21324e-08	UP	NA	NA	NA	NA	NA	NA	NA	NA	NA	NA	NA	NA	NA	NA	NA	NA	NA	NA	NA	NA	NA
J4_Locus_2704_Transcript_8/10	2.31781	2536.87	1094.51	10.0961	9.9341e-11	1.07282e-08	UP	NA	NA	NA	NA	NA	NA	NA	NA	NA	NA	NA	NA	NA	NA	NA	NA	NA	NA	NA	NA	NA
J4_Locus_24598_Transcript_1/2	2.31781	705.837	304.527	8.25043	7.12623e-05	0.00198248	UP	NA	NA	NA	NA	NA	NA	NA	NA	NA	NA	NA	NA	NA	NA	NA	NA	NA	NA	NA	NA	NA
J4_Locus_4311_Transcript_1/2	16.2247	11381.4	701.487	9.45427	2.76374e-12	6.26072e-10	UP	NA	NA	NA	NA	NA	NA	NA	NA	NA	NA	NA	NA	NA	NA	NA	NA	NA	NA	NA	NA	NA
J4_Locus_619_Transcript_11/15	11.5891	5914.19	510.325	8.99527	1.09701e-11	1.75389e-09	UP	NA	NA	NA	NA	NA	NA	NA	NA	NA	NA	NA	NA	NA	NA	NA	NA	NA	NA	NA	NA	NA
J4_Locus_27098_Transcript_1/3	2.31781	854.253	368.56	8.52575	1.2546e-05	0.000418794	UP	NA	NA	NA	NA	NA	NA	NA	NA	NA	NA	NA	NA	NA	NA	NA	NA	NA	NA	NA	NA	NA
J4_Locus_22889_Transcript_1/1	2.31781	928.461	400.576	8.64593	5.45567e-06	0.00019722	UP	NA	NA	NA	NA	NA	NA	NA	NA	NA	NA	NA	NA	NA	NA	NA	NA	NA	NA	NA	NA	NA
J4_Locus_11692_Transcript_1/1	4.63563	5821	1255.71	10.2943	4.65121e-13	1.85735e-10	UP	NA	NA	NA	NA	NA	NA	NA	NA	NA	NA	NA	NA	NA	NA	NA	NA	NA	NA	NA	NA	NA
J4_Locus_19294_Transcript_1/2	4.63563	2110.61	455.302	8.83068	3.45245e-09	2.43758e-07	UP	NA	NA	NA	NA	NA	NA	NA	NA	NA	NA	NA	NA	NA	NA	NA	NA	NA	NA	NA	NA	NA
J4_Locus_2077_Transcript_2/2	2.31781	4345.47	1874.82	10.8725	6.30324e-13	2.23622e-10	UP	NA	NA	NA	NA	NA	NA	NA	NA	NA	NA	NA	NA	NA	NA	NA	NA	NA	NA	NA	NA	NA
J4_Locus_10531_Transcript_1/2	6.95344	2152.03	309.491	8.27375	8.93716e-09	5.75619e-07	UP	NA	NA	NA	NA	NA	NA	NA	NA	NA	NA	NA	NA	NA	NA	NA	NA	NA	NA	NA	NA	NA
J4_Locus_11_Transcript_107/924	11.5891	799.029	68.9467	6.10741	0.000385306	0.00892619	UP	NA	NA	NA	NA	NA	NA	NA	NA	NA	NA	NA	NA	NA	NA	NA	NA	NA	NA	NA	NA	NA
J4_Locus_28522_Transcript_1/1	2.31781	521.181	224.859	7.81287	0.000666732	0.0144655	UP	NA	NA	NA	NA	NA	NA	NA	NA	NA	NA	NA	NA	NA	NA	NA	NA	NA	NA	NA	NA	NA
J4_Locus_3268_Transcript_1/1	11.5891	8621.92	743.97	9.5391	1.58391e-12	4.14594e-10	UP	NA	NA	NA	NA	NA	NA	NA	NA	NA	NA	NA	NA	NA	NA	NA	NA	NA	NA	NA	NA	NA
J4_Locus_9000_Transcript_1/1	6.95344	1817.23	261.342	8.0298	4.84784e-08	2.67316e-06	UP	NA	NA	NA	NA	NA	NA	NA	NA	NA	NA	NA	NA	NA	NA	NA	NA	NA	NA	NA	NA	NA
J4_Locus_23338_Transcript_1/1	2.31781	1327.11	572.571	9.16131	1.09341e-07	5.50263e-06	UP	NA	NA	NA	NA	NA	NA	NA	NA	NA	NA	NA	NA	NA	NA	NA	NA	NA	NA	NA	NA	NA
J4_Locus_9243_Transcript_1/1	2.31781	1706.78	736.375	9.5243	6.83731e-09	4.51552e-07	UP	NA	NA	NA	NA	NA	NA	NA	NA	NA	NA	NA	NA	NA	NA	NA	NA	NA	NA	NA	NA	NA
J4_Locus_4087_Transcript_1/2	4.63563	1843.12	397.598	8.63517	1.4e-08	8.65364e-07	UP	NA	NA	NA	NA	NA	NA	NA	NA	NA	NA	NA	NA	NA	NA	NA	NA	NA	NA	NA	NA	NA
J4_Locus_12087_Transcript_1/1	2.31781	434.892	187.63	7.55175	0.00209771	0.0403809	UP	NA	NA	NA	NA	NA	NA	NA	NA	NA	NA	NA	NA	NA	NA	NA	NA	NA	NA	NA	NA	NA
J4_Locus_15534_Transcript_1/1	6.95344	3743.18	538.321	9.07232	4.78533e-11	5.73005e-09	UP	NA	NA	NA	NA	NA	NA	NA	NA	NA	NA	NA	NA	NA	NA	NA	NA	NA	NA	NA	NA	NA
J4_Locus_37939_Transcript_1/1	2.31781	1192.5	514.495	9.00701	3.65503e-07	1.66562e-05	UP	NA	NA	NA	NA	NA	NA	NA	NA	NA	NA	NA	NA	NA	NA	NA	NA	NA	NA	NA	NA	NA
J4_Locus_4963_Transcript_1/1	2.31781	1323.66	571.082	9.15755	1.12609e-07	5.65712e-06	UP	NA	NA	NA	NA	NA	NA	NA	NA	NA	NA	NA	NA	NA	NA	NA	NA	NA	NA	NA	NA	NA
J4_Locus_1245_Transcript_1/4	4.63563	907.752	195.821	7.61339	2.15231e-05	0.000677369	UP	NA	NA	NA	NA	NA	NA	NA	NA	NA	NA	NA	NA	NA	NA	NA	NA	NA	NA	NA	NA	NA
J4_Locus_11169_Transcript_1/1	2.31781	895.671	386.429	8.59406	7.85423e-06	0.000275122	UP	NA	NA	NA	NA	NA	NA	NA	NA	NA	NA	NA	NA	NA	NA	NA	NA	NA	NA	NA	NA	NA
J4_Locus_4935_Transcript_1/1	2.31781	3627.56	1565.08	10.612	2.96002e-12	6.60085e-10	UP	NA	NA	NA	NA	NA	NA	NA	NA	NA	NA	NA	NA	NA	NA	NA	NA	NA	NA	NA	NA	NA
J4_Locus_5782_Transcript_1/1	2.31781	2060.56	889.011	9.79606	8.99477e-10	7.25113e-08	UP	NA	NA	NA	NA	NA	NA	NA	NA	NA	NA	NA	NA	NA	NA	NA	NA	NA	NA	NA	NA	NA
J4_Locus_18910_Transcript_1/1	13.9069	2514.44	180.805	7.49829	2.0353e-08	1.21012e-06	UP	NA	NA	NA	NA	NA	NA	NA	NA	NA	NA	NA	NA	NA	NA	NA	NA	NA	NA	NA	NA	NA
J4_Locus_4195_Transcript_2/2	2.31781	3042.52	1312.67	10.3583	1.56943e-11	2.30725e-09	UP	NA	NA	NA	NA	NA	NA	NA	NA	NA	NA	NA	NA	NA	NA	NA	NA	NA	NA	NA	NA	NA
J4_Locus_15435_Transcript_1/1	2.31781	488.391	210.712	7.71913	0.00102175	0.0212044	UP	NA	NA	NA	NA	NA	NA	NA	NA	NA	NA	NA	NA	NA	NA	NA	NA	NA	NA	NA	NA	NA
J4_Locus_27193_Transcript_1/1	2.31781	816.286	352.179	8.46017	1.94167e-05	0.000617416	UP	NA	NA	NA	NA	NA	NA	NA	NA	NA	NA	NA	NA	NA	NA	NA	NA	NA	NA	NA	NA	NA
J4_Locus_41968_Transcript_1/1	2.31781	2103.71	907.625	9.82595	7.20277e-10	6.02136e-08	UP	NA	NA	NA	NA	NA	NA	NA	NA	NA	NA	NA	NA	NA	NA	NA	NA	NA	NA	NA	NA	NA
J4_Locus_19619_Transcript_1/1	4.63563	1673.99	361.114	8.49631	3.78385e-08	2.13164e-06	UP	NA	NA	NA	NA	NA	NA	NA	NA	NA	NA	NA	NA	NA	NA	NA	NA	NA	NA	NA	NA	NA
J4_Locus_28931_Transcript_1/1	4.63563	3874.34	835.774	9.70697	9.8217e-12	1.60924e-09	UP	NA	NA	NA	NA	NA	NA	NA	NA	NA	NA	NA	NA	NA	NA	NA	NA	NA	NA	NA	NA	NA
J4_Locus_18785_Transcript_1/2	6.95344	4839.04	695.92	9.44278	6.29116e-12	1.14192e-09	UP	NA	NA	NA	NA	NA	NA	NA	NA	NA	NA	NA	NA	NA	NA	NA	NA	NA	NA	NA	NA	NA
J4_Locus_1596_Transcript_2/5	74.1701	1384.06	18.6607	4.22193	0.000872218	0.0184535	UP	NA	NA	NA	NA	NA	NA	NA	NA	NA	NA	NA	NA	NA	NA	NA	NA	NA	NA	NA	NA	NA
J4_Locus_33921_Transcript_1/1	6.95344	4110.77	591.185	9.20747	2.19941e-11	3e-09	UP	NA	NA	NA	NA	NA	NA	NA	NA	NA	NA	NA	NA	NA	NA	NA	NA	NA	NA	NA	NA	NA
J4_Locus_25428_Transcript_1/1	2.31781	843.899	364.092	8.50816	1.41234e-05	0.00046665	UP	NA	NA	NA	NA	NA	NA	NA	NA	NA	NA	NA	NA	NA	NA	NA	NA	NA	NA	NA	NA	NA
J4_Locus_18729_Transcript_1/1	2.31781	5945.26	2565.03	11.3248	6.46986e-14	6.36975e-11	UP	NA	NA	NA	NA	NA	NA	NA	NA	NA	NA	NA	NA	NA	NA	NA	NA	NA	NA	NA	NA	NA
J4_Locus_23719_Transcript_1/3	2.31781	978.508	422.168	8.72168	3.16441e-06	0.000120212	UP	NA	NA	NA	NA	NA	NA	NA	NA	NA	NA	NA	NA	NA	NA	NA	NA	NA	NA	NA	NA	NA
J4_Locus_2116_Transcript_2/2	13.9069	8092.11	581.878	9.18457	4.35152e-12	8.79059e-10	UP	NA	NA	NA	NA	NA	NA	NA	NA	NA	NA	NA	NA	NA	NA	NA	NA	NA	NA	NA	NA	NA
J4_Locus_6149_Transcript_1/3	4.63563	999.217	215.552	7.75189	8.45974e-06	0.000294649	UP	NA	NA	NA	NA	NA	NA	NA	NA	NA	NA	NA	NA	NA	NA	NA	NA	NA	NA	NA	NA	NA
J4_Locus_4468_Transcript_1/1	6.95344	3905.4	561.65	9.13353	3.34663e-11	4.24408e-09	UP	NA	NA	NA	NA	NA	NA	NA	NA	NA	NA	NA	NA	NA	NA	NA	NA	NA	NA	NA	NA	NA
J4_Locus_1254_Transcript_2/3	6.95344	5413.72	778.567	9.60468	2.84974e-12	6.40483e-10	UP	NA	NA	NA	NA	NA	NA	NA	NA	NA	NA	NA	NA	NA	NA	NA	NA	NA	NA	NA	NA	NA
J4_Locus_36350_Transcript_1/1	6.95344	2096.8	301.549	8.23625	1.15867e-08	7.31453e-07	UP	NA	NA	NA	NA	NA	NA	NA	NA	NA	NA	NA	NA	NA	NA	NA	NA	NA	NA	NA	NA	NA
J4_Locus_596_Transcript_3/3	11.5891	31075.8	2681.48	11.3888	6.10604e-12	1.11391e-09	UP	NA	NA	NA	NA	NA	NA	NA	NA	NA	NA	NA	NA	NA	NA	NA	NA	NA	NA	NA	NA	NA
J4_Locus_2073_Transcript_2/2	2.31781	906.026	390.897	8.61064	6.99611e-06	0.000247794	UP	NA	NA	NA	NA	NA	NA	NA	NA	NA	NA	NA	NA	NA	NA	NA	NA	NA	NA	NA	NA	NA
J4_Locus_518_Transcript_1/1	118.209	6228.28	52.6889	5.71943	3.71061e-07	1.69005e-05	UP	NA	NA	NA	NA	NA	NA	NA	NA	NA	NA	NA	NA	NA	NA	NA	NA	NA	NA	NA	NA	NA
J4_Locus_20862_Transcript_1/1	4.63563	1240.82	267.671	8.06432	8.93173e-07	3.75899e-05	UP	NA	NA	NA	NA	NA	NA	NA	NA	NA	NA	NA	NA	NA	NA	NA	NA	NA	NA	NA	NA	NA
J4_Locus_2688_Transcript_1/1	2.31781	1071.7	462.375	8.85292	1.19356e-06	4.92657e-05	UP	NA	NA	NA	NA	NA	NA	NA	NA	NA	NA	NA	NA	NA	NA	NA	NA	NA	NA	NA	NA	NA
J4_Locus_21253_Transcript_2/2	2.31781	552.244	238.261	7.8964	0.000448876	0.0102001	UP	NA	NA	NA	NA	NA	NA	NA	NA	NA	NA	NA	NA	NA	NA	NA	NA	NA	NA	NA	NA	NA
J4_Locus_475_Transcript_1/2	2.31781	774.868	334.31	8.38504	3.14892e-05	0.000952608	UP	NA	NA	NA	NA	NA	NA	NA	NA	NA	NA	NA	NA	NA	NA	NA	NA	NA	NA	NA	NA	NA
J4_Locus_204_Transcript_1/2	23.1781	39224.9	1692.32	10.7248	2.23962e-10	2.17627e-08	UP	NA	NA	NA	NA	NA	NA	NA	NA	NA	NA	NA	NA	NA	NA	NA	NA	NA	NA	NA	NA	NA
J4_Locus_3236_Transcript_1/1	6.95344	2162.38	310.98	8.28068	8.51917e-09	5.52e-07	UP	NA	NA	NA	NA	NA	NA	NA	NA	NA	NA	NA	NA	NA	NA	NA	NA	NA	NA	NA	NA	NA
J4_Locus_11_Transcript_142/924	2.31781	752.433	324.63	8.34265	4.10133e-05	0.00120962	UP	NA	NA	NA	NA	NA	NA	NA	NA	NA	NA	NA	NA	NA	NA	NA	NA	NA	NA	NA	NA	NA
J4_Locus_19585_Transcript_2/2	6.95344	7513.98	1080.61	10.0776	4.1877e-13	1.72412e-10	UP	NA	NA	NA	NA	NA	NA	NA	NA	NA	NA	NA	NA	NA	NA	NA	NA	NA	NA	NA	NA	NA
J4_Locus_11_Transcript_265/924	2.31781	593.663	256.13	8.00073	0.000270209	0.00649281	UP	NA	NA	NA	NA	NA	NA	NA	NA	NA	NA	NA	NA	NA	NA	NA	NA	NA	NA	NA	NA	NA
J4_Locus_3409_Transcript_4/4	23.1781	8012.72	345.702	8.43338	4.20252e-11	5.12511e-09	UP	NA	NA	NA	NA	NA	NA	NA	NA	NA	NA	NA	NA	NA	NA	NA	NA	NA	NA	NA	NA	NA
J4_Locus_5734_Transcript_8/10	2.31781	1397.87	603.098	9.23625	6.0844e-08	3.28332e-06	UP	NA	NA	NA	NA	NA	NA	NA	NA	NA	NA	NA	NA	NA	NA	NA	NA	NA	NA	NA	NA	NA
J4_Locus_983_Transcript_1/1	2.31781	1147.63	495.136	8.95168	5.61117e-07	2.45789e-05	UP	NA	NA	NA	NA	NA	NA	NA	NA	NA	NA	NA	NA	NA	NA	NA	NA	NA	NA	NA	NA	NA
J4_Locus_11_Transcript_253/924	2.31781	572.954	247.196	7.94951	0.000347192	0.00811548	UP	NA	NA	NA	NA	NA	NA	NA	NA	NA	NA	NA	NA	NA	NA	NA	NA	NA	NA	NA	NA	NA
J4_Locus_7377_Transcript_1/1	2.31781	4119.4	1777.28	10.7955	9.7635e-13	3.02494e-10	UP	NA	NA	NA	NA	NA	NA	NA	NA	NA	NA	NA	NA	NA	NA	NA	NA	NA	NA	NA	NA	NA
J4_Locus_34118_Transcript_1/1	11.5891	5600.1	483.223	8.91654	1.55269e-11	2.28655e-09	UP	NA	NA	NA	NA	NA	NA	NA	NA	NA	NA	NA	NA	NA	NA	NA	NA	NA	NA	NA	NA	NA
J4_Locus_43673_Transcript_1/1	2.31781	457.327	197.31	7.62432	0.00154078	0.0306638	UP	NA	NA	NA	NA	NA	NA	NA	NA	NA	NA	NA	NA	NA	NA	NA	NA	NA	NA	NA	NA	NA
J4_Locus_11_Transcript_376/924	2.31781	2902.73	1252.36	10.2904	2.50491e-11	3.35505e-09	UP	NA	NA	NA	NA	NA	NA	NA	NA	NA	NA	NA	NA	NA	NA	NA	NA	NA	NA	NA	NA	NA
J4_Locus_641_Transcript_1/1	468.198	4828.69	10.3133	3.36644	0.000899999	0.0189618	UP	NA	NA	NA	NA	NA	NA	NA	NA	NA	NA	NA	NA	NA	NA	NA	NA	NA	NA	NA	NA	NA
J4_Locus_20025_Transcript_1/1	4.63563	2952.78	636.976	9.31509	1.17782e-10	1.24228e-08	UP	NA	NA	NA	NA	NA	NA	NA	NA	NA	NA	NA	NA	NA	NA	NA	NA	NA	NA	NA	NA	NA
J4_Locus_856_Transcript_1/1	2.31781	7424.24	3203.12	11.6453	1.83975e-14	3.81346e-11	UP	NA	NA	NA	NA	NA	NA	NA	NA	NA	NA	NA	NA	NA	NA	NA	NA	NA	NA	NA	NA	NA
J4_Locus_9620_Transcript_1/1	2.31781	659.242	284.424	8.1519	0.000124101	0.00324938	UP	NA	NA	NA	NA	NA	NA	NA	NA	NA	NA	NA	NA	NA	NA	NA	NA	NA	NA	NA	NA	NA
J4_Locus_21087_Transcript_1/1	2.31781	498.746	215.179	7.7494	0.000892632	0.0188714	UP	NA	NA	NA	NA	NA	NA	NA	NA	NA	NA	NA	NA	NA	NA	NA	NA	NA	NA	NA	NA	NA
J4_Locus_30836_Transcript_2/2	2.31781	662.693	285.913	8.15943	0.000119105	0.00312524	UP	NA	NA	NA	NA	NA	NA	NA	NA	NA	NA	NA	NA	NA	NA	NA	NA	NA	NA	NA	NA	NA
J4_Locus_1908_Transcript_1/2	2.31781	3479.14	1501.04	10.5518	4.34314e-12	8.79059e-10	UP	NA	NA	NA	NA	NA	NA	NA	NA	NA	NA	NA	NA	NA	NA	NA	NA	NA	NA	NA	NA	NA
J4_Locus_5283_Transcript_1/1	4.63563	4236.75	913.954	9.83598	4.68654e-12	9.24973e-10	UP	NA	NA	NA	NA	NA	NA	NA	NA	NA	NA	NA	NA	NA	NA	NA	NA	NA	NA	NA	NA	NA
J4_Locus_8807_Transcript_1/10	4.63563	735.175	158.592	7.30918	0.000138284	0.00358248	UP	NA	NA	NA	NA	NA	NA	NA	NA	NA	NA	NA	NA	NA	NA	NA	NA	NA	NA	NA	NA	NA
J4_Locus_542_Transcript_1/1	104.302	123573	1184.77	10.2104	1.7098e-05	0.000551032	UP	NA	NA	NA	NA	NA	NA	NA	NA	NA	NA	NA	NA	NA	NA	NA	NA	NA	NA	NA	NA	NA
J4_Locus_10755_Transcript_1/1	4.63563	802.48	173.111	7.43556	6.61227e-05	0.00185764	UP	NA	NA	NA	NA	NA	NA	NA	NA	NA	NA	NA	NA	NA	NA	NA	NA	NA	NA	NA	NA	NA
J4_Locus_13283_Transcript_1/1	2.31781	538.438	232.304	7.85987	0.000534405	0.0119111	UP	NA	NA	NA	NA	NA	NA	NA	NA	NA	NA	NA	NA	NA	NA	NA	NA	NA	NA	NA	NA	NA
J4_Locus_31190_Transcript_1/1	11.5891	2202.07	190.013	7.56995	3.7e-08	2.08312e-06	UP	NA	NA	NA	NA	NA	NA	NA	NA	NA	NA	NA	NA	NA	NA	NA	NA	NA	NA	NA	NA	NA
J4_Locus_5462_Transcript_2/2	4.63563	655.79	141.467	7.14433	0.00033273	0.00781361	UP	NA	NA	NA	NA	NA	NA	NA	NA	NA	NA	NA	NA	NA	NA	NA	NA	NA	NA	NA	NA	NA
J4_Locus_2413_Transcript_1/2	2.31781	6202.4	2675.97	11.3858	4.96479e-14	5.60858e-11	UP	NA	NA	NA	NA	NA	NA	NA	NA	NA	NA	NA	NA	NA	NA	NA	NA	NA	NA	NA	NA	NA
J4_Locus_11_Transcript_921/924	97.3482	83948.1	862.348	9.75213	1.27552e-06	5.24977e-05	UP	NA	NA	NA	NA	NA	NA	NA	NA	NA	NA	NA	NA	NA	NA	NA	NA	NA	NA	NA	NA	NA
J4_Locus_11_Transcript_168/924	2.31781	529.81	228.582	7.83656	0.000596659	0.0131214	UP	NA	NA	NA	NA	NA	NA	NA	NA	NA	NA	NA	NA	NA	NA	NA	NA	NA	NA	NA	NA	NA
J4_Locus_37931_Transcript_1/1	4.63563	4488.71	968.307	9.91932	2.97189e-12	6.61015e-10	UP	NA	NA	NA	NA	NA	NA	NA	NA	NA	NA	NA	NA	NA	NA	NA	NA	NA	NA	NA	NA	NA
J4_Locus_26767_Transcript_5/6	57.9454	1201.13	20.7287	4.37356	0.0010497	0.0217161	UP	NA	NA	NA	NA	NA	NA	NA	NA	NA	NA	NA	NA	NA	NA	NA	NA	NA	NA	NA	NA	NA
J4_Locus_23177_Transcript_1/1	4.63563	553.97	119.503	6.9009	0.001032	0.0214118	UP	NA	NA	NA	NA	NA	NA	NA	NA	NA	NA	NA	NA	NA	NA	NA	NA	NA	NA	NA	NA	NA
J4_Locus_26624_Transcript_1/1	2.31781	3070.13	1324.58	10.3713	1.43595e-11	2.14779e-09	UP	NA	NA	NA	NA	NA	NA	NA	NA	NA	NA	NA	NA	NA	NA	NA	NA	NA	NA	NA	NA	NA
J4_Locus_9569_Transcript_4/4	4.63563	4440.39	957.883	9.90371	3.23316e-12	7.08312e-10	UP	NA	NA	NA	NA	NA	NA	NA	NA	NA	NA	NA	NA	NA	NA	NA	NA	NA	NA	NA	NA	NA
J4_Locus_27471_Transcript_1/1	2.31781	4319.59	1863.65	10.8639	6.61436e-13	2.28982e-10	UP	NA	NA	NA	NA	NA	NA	NA	NA	NA	NA	NA	NA	NA	NA	NA	NA	NA	NA	NA	NA	NA
J4_Locus_12845_Transcript_1/1	2.31781	629.904	271.766	8.08622	0.000175895	0.00443768	UP	NA	NA	NA	NA	NA	NA	NA	NA	NA	NA	NA	NA	NA	NA	NA	NA	NA	NA	NA	NA	NA
J4_Locus_11_Transcript_80/924	2.31781	597.114	257.62	8.0091	0.000259318	0.00626441	UP	NA	NA	NA	NA	NA	NA	NA	NA	NA	NA	NA	NA	NA	NA	NA	NA	NA	NA	NA	NA	NA
J4_Locus_2189_Transcript_1/1	2.31781	659.242	284.424	8.1519	0.000124101	0.00324938	UP	NA	NA	NA	NA	NA	NA	NA	NA	NA	NA	NA	NA	NA	NA	NA	NA	NA	NA	NA	NA	NA
J4_Locus_19726_Transcript_5/7	11.5891	5246.32	452.696	8.8224	2.39788e-11	3.2268e-09	UP	NA	NA	NA	NA	NA	NA	NA	NA	NA	NA	NA	NA	NA	NA	NA	NA	NA	NA	NA	NA	NA
J4_Locus_39173_Transcript_1/1	13.9069	8031.7	577.534	9.17376	4.49752e-12	9.0008e-10	UP	NA	NA	NA	NA	NA	NA	NA	NA	NA	NA	NA	NA	NA	NA	NA	NA	NA	NA	NA	NA	NA
J4_Locus_20307_Transcript_1/1	9.27126	2403.99	259.295	8.01845	7.52013e-09	4.92856e-07	UP	NA	NA	NA	NA	NA	NA	NA	NA	NA	NA	NA	NA	NA	NA	NA	NA	NA	NA	NA	NA	NA
J4_Locus_35383_Transcript_2/2	4.63563	2652.5	572.198	9.16037	3.37897e-10	3.1e-08	UP	NA	NA	NA	NA	NA	NA	NA	NA	NA	NA	NA	NA	NA	NA	NA	NA	NA	NA	NA	NA	NA
J4_Locus_21154_Transcript_1/1	2.31781	840.447	362.603	8.50225	1.46938e-05	0.000483162	UP	NA	NA	NA	NA	NA	NA	NA	NA	NA	NA	NA	NA	NA	NA	NA	NA	NA	NA	NA	NA	NA
J4_Locus_4503_Transcript_1/1	4.63563	1068.25	230.443	7.84827	4.3029e-06	0.000159786	UP	NA	NA	NA	NA	NA	NA	NA	NA	NA	NA	NA	NA	NA	NA	NA	NA	NA	NA	NA	NA	NA
J4_Locus_25366_Transcript_1/2	2.31781	479.762	206.989	7.69341	0.00114397	0.023491	UP	NA	NA	NA	NA	NA	NA	NA	NA	NA	NA	NA	NA	NA	NA	NA	NA	NA	NA	NA	NA	NA
J4_Locus_549_Transcript_3/3	6.95344	7821.16	1124.79	10.1354	3.46955e-13	1.57608e-10	UP	NA	NA	NA	NA	NA	NA	NA	NA	NA	NA	NA	NA	NA	NA	NA	NA	NA	NA	NA	NA	NA
J4_Locus_19215_Transcript_1/1	2.31781	1572.17	678.299	9.40578	1.65463e-08	1.00395e-06	UP	NA	NA	NA	NA	NA	NA	NA	NA	NA	NA	NA	NA	NA	NA	NA	NA	NA	NA	NA	NA	NA
J4_Locus_7853_Transcript_1/1	2.31781	3580.96	1544.97	10.5934	3.32981e-12	7.20104e-10	UP	NA	NA	NA	NA	NA	NA	NA	NA	NA	NA	NA	NA	NA	NA	NA	NA	NA	NA	NA	NA	NA
J4_Locus_20658_Transcript_2/2	4.63563	1178.7	254.269	7.99021	1.54192e-06	6.23852e-05	UP	NA	NA	NA	NA	NA	NA	NA	NA	NA	NA	NA	NA	NA	NA	NA	NA	NA	NA	NA	NA	NA
J4_Locus_9491_Transcript_1/1	2.31781	876.688	378.239	8.56315	9.72429e-06	0.000333418	UP	NA	NA	NA	NA	NA	NA	NA	NA	NA	NA	NA	NA	NA	NA	NA	NA	NA	NA	NA	NA	NA
J4_Locus_31048_Transcript_1/1	4.63563	5506.91	1187.95	10.2143	6.70956e-13	2.31345e-10	UP	NA	NA	NA	NA	NA	NA	NA	NA	NA	NA	NA	NA	NA	NA	NA	NA	NA	NA	NA	NA	NA
J4_Locus_10680_Transcript_1/1	2.31781	498.746	215.179	7.7494	0.000892632	0.0188714	UP	NA	NA	NA	NA	NA	NA	NA	NA	NA	NA	NA	NA	NA	NA	NA	NA	NA	NA	NA	NA	NA
J4_Locus_32289_Transcript_2/2	2.31781	434.892	187.63	7.55175	0.00209771	0.0403809	UP	NA	NA	NA	NA	NA	NA	NA	NA	NA	NA	NA	NA	NA	NA	NA	NA	NA	NA	NA	NA	NA
J4_Locus_11222_Transcript_3/3	4.63563	3472.24	749.033	9.54888	2.57529e-11	3.42263e-09	UP	NA	NA	NA	NA	NA	NA	NA	NA	NA	NA	NA	NA	NA	NA	NA	NA	NA	NA	NA	NA	NA
JC_Locus_9688_Transcript_1/1	92.7126	56800.1	612.647	9.25891	1.23e-07	6.13229e-06	UP	NA	NA	NA	NA	NA	NA	NA	NA	NA	NA	NA	NA	NA	NA	NA	NA	NA	NA	NA	NA	NA
J4_Locus_3568_Transcript_2/2	2.31781	3111.55	1342.45	10.3907	1.25931e-11	2e-09	UP	NA	NA	NA	NA	NA	NA	NA	NA	NA	NA	NA	NA	NA	NA	NA	NA	NA	NA	NA	NA	NA
J4_Locus_27428_Transcript_1/1	2.31781	1144.18	493.647	8.94734	5.8024e-07	2.53777e-05	UP	NA	NA	NA	NA	NA	NA	NA	NA	NA	NA	NA	NA	NA	NA	NA	NA	NA	NA	NA	NA	NA
J4_Locus_38421_Transcript_1/1	2.31781	1018.2	439.293	8.77904	2.07566e-06	8.16038e-05	UP	NA	NA	NA	NA	NA	NA	NA	NA	NA	NA	NA	NA	NA	NA	NA	NA	NA	NA	NA	NA	NA
J4_Locus_5703_Transcript_1/3	2.31781	1762	760.201	9.57024	4.85195e-09	3.31924e-07	UP	NA	NA	NA	NA	NA	NA	NA	NA	NA	NA	NA	NA	NA	NA	NA	NA	NA	NA	NA	NA	NA
J4_Locus_1786_Transcript_6/11	4.63563	3741.46	807.109	9.65662	1.32659e-11	2e-09	UP	NA	NA	NA	NA	NA	NA	NA	NA	NA	NA	NA	NA	NA	NA	NA	NA	NA	NA	NA	NA	NA
J4_Locus_34084_Transcript_1/1	2.31781	648.887	279.957	8.12906	0.000140375	0.00363118	UP	NA	NA	NA	NA	NA	NA	NA	NA	NA	NA	NA	NA	NA	NA	NA	NA	NA	NA	NA	NA	NA
J4_Locus_6468_Transcript_1/1	2.31781	3203.02	1381.91	10.4325	9.50474e-12	1.57231e-09	UP	NA	NA	NA	NA	NA	NA	NA	NA	NA	NA	NA	NA	NA	NA	NA	NA	NA	NA	NA	NA	NA
J4_Locus_29038_Transcript_1/1	2.31781	1339.19	577.783	9.17438	9.86954e-08	5.02878e-06	UP	NA	NA	NA	NA	NA	NA	NA	NA	NA	NA	NA	NA	NA	NA	NA	NA	NA	NA	NA	NA	NA
J4_Locus_15313_Transcript_1/1	2.31781	3793.23	1636.55	10.6764	1.98435e-12	4.93814e-10	UP	NA	NA	NA	NA	NA	NA	NA	NA	NA	NA	NA	NA	NA	NA	NA	NA	NA	NA	NA	NA	NA
J4_Locus_10179_Transcript_3/3	13.9069	8649.53	621.96	9.28068	3.29794e-12	7.16821e-10	UP	NA	NA	NA	NA	NA	NA	NA	NA	NA	NA	NA	NA	NA	NA	NA	NA	NA	NA	NA	NA	NA
J4_Locus_21122_Transcript_1/1	2.31781	904.3	390.152	8.60789	7.132e-06	0.000252504	UP	NA	NA	NA	NA	NA	NA	NA	NA	NA	NA	NA	NA	NA	NA	NA	NA	NA	NA	NA	NA	NA
J4_Locus_2736_Transcript_1/1	164.565	6318.02	38.3923	5.26275	1.73322e-06	6.95352e-05	UP	NA	NA	NA	NA	NA	NA	NA	NA	NA	NA	NA	NA	NA	NA	NA	NA	NA	NA	NA	NA	NA
J4_Locus_8982_Transcript_1/1	2.31781	664.419	286.658	8.16318	0.000116683	0.00307295	UP	NA	NA	NA	NA	NA	NA	NA	NA	NA	NA	NA	NA	NA	NA	NA	NA	NA	NA	NA	NA	NA
J4_Locus_221_Transcript_2/10	352.308	3389.4	9.62057	3.26612	0.00155404	0.0309205	UP	NA	NA	NA	NA	NA	NA	NA	NA	NA	NA	NA	NA	NA	NA	NA	NA	NA	NA	NA	NA	NA
J4_Locus_18635_Transcript_1/1	2.31781	1413.4	609.799	9.25219	5.37372e-08	2.93114e-06	UP	NA	NA	NA	NA	NA	NA	NA	NA	NA	NA	NA	NA	NA	NA	NA	NA	NA	NA	NA	NA	NA
J4_Locus_11852_Transcript_1/3	2.31781	422.812	182.418	7.51111	0.00249394	0.0471853	UP	NA	NA	NA	NA	NA	NA	NA	NA	NA	NA	NA	NA	NA	NA	NA	NA	NA	NA	NA	NA	NA
J4_Locus_29518_Transcript_1/1	2.31781	1101.04	475.033	8.89188	8.8781e-07	3.74009e-05	UP	NA	NA	NA	NA	NA	NA	NA	NA	NA	NA	NA	NA	NA	NA	NA	NA	NA	NA	NA	NA	NA
J4_Locus_1818_Transcript_1/2	69.5344	6621.76	95.2299	6.57334	1.98381e-08	1.1841e-06	UP	NA	NA	NA	NA	NA	NA	NA	NA	NA	NA	NA	NA	NA	NA	NA	NA	NA	NA	NA	NA	NA
J4_Locus_22735_Transcript_1/2	2.31781	1566.99	676.065	9.40102	1.71493e-08	1.03687e-06	UP	NA	NA	NA	NA	NA	NA	NA	NA	NA	NA	NA	NA	NA	NA	NA	NA	NA	NA	NA	NA	NA
J4_Locus_22707_Transcript_1/1	2.31781	717.918	309.739	8.27491	6.17307e-05	0.00175087	UP	NA	NA	NA	NA	NA	NA	NA	NA	NA	NA	NA	NA	NA	NA	NA	NA	NA	NA	NA	NA	NA
J4_Locus_1504_Transcript_1/1	6.95344	2253.85	324.134	8.34045	5.63833e-09	3.81465e-07	UP	NA	NA	NA	NA	NA	NA	NA	NA	NA	NA	NA	NA	NA	NA	NA	NA	NA	NA	NA	NA	NA
J4_Locus_2323_Transcript_1/1	6.95344	3227.18	464.112	8.85833	1.77953e-10	1.76831e-08	UP	NA	NA	NA	NA	NA	NA	NA	NA	NA	NA	NA	NA	NA	NA	NA	NA	NA	NA	NA	NA	NA
J4_Locus_14860_Transcript_1/1	2.31781	3884.69	1676.02	10.7108	1.61024e-12	4.1893e-10	UP	NA	NA	NA	NA	NA	NA	NA	NA	NA	NA	NA	NA	NA	NA	NA	NA	NA	NA	NA	NA	NA
J4_Locus_31866_Transcript_1/1	2.31781	433.167	186.886	7.54601	0.00214949	0.0412666	UP	NA	NA	NA	NA	NA	NA	NA	NA	NA	NA	NA	NA	NA	NA	NA	NA	NA	NA	NA	NA	NA
J4_Locus_11385_Transcript_1/1	2.31781	819.738	353.668	8.46625	1.86557e-05	0.000596088	UP	NA	NA	NA	NA	NA	NA	NA	NA	NA	NA	NA	NA	NA	NA	NA	NA	NA	NA	NA	NA	NA
J4_Locus_21503_Transcript_1/1	2.31781	776.594	335.054	8.38825	3.08574e-05	0.000935145	UP	NA	NA	NA	NA	NA	NA	NA	NA	NA	NA	NA	NA	NA	NA	NA	NA	NA	NA	NA	NA	NA
J4_Locus_10280_Transcript_1/1	11.5891	4052.09	349.648	8.44976	1.60206e-10	1.6106e-08	UP	NA	NA	NA	NA	NA	NA	NA	NA	NA	NA	NA	NA	NA	NA	NA	NA	NA	NA	NA	NA	NA
J4_Locus_1883_Transcript_2/2	2.31781	990.588	427.38	8.73938	2.78053e-06	0.000106716	UP	NA	NA	NA	NA	NA	NA	NA	NA	NA	NA	NA	NA	NA	NA	NA	NA	NA	NA	NA	NA	NA
J4_Locus_4902_Transcript_3/5	2.31781	1261.53	544.277	9.0882	1.93923e-07	9.28051e-06	UP	NA	NA	NA	NA	NA	NA	NA	NA	NA	NA	NA	NA	NA	NA	NA	NA	NA	NA	NA	NA	NA
J4_Locus_5617_Transcript_1/1	2.31781	4580.18	1976.08	10.9484	4.15322e-13	1.72412e-10	UP	NA	NA	NA	NA	NA	NA	NA	NA	NA	NA	NA	NA	NA	NA	NA	NA	NA	NA	NA	NA	NA
J4_Locus_11_Transcript_134/924	4.63563	4143.56	893.851	9.80389	5.60947e-12	1.05445e-09	UP	NA	NA	NA	NA	NA	NA	NA	NA	NA	NA	NA	NA	NA	NA	NA	NA	NA	NA	NA	NA	NA
J4_Locus_34080_Transcript_1/2	4.63563	3218.55	694.307	9.43943	5.18232e-11	6.12849e-09	UP	NA	NA	NA	NA	NA	NA	NA	NA	NA	NA	NA	NA	NA	NA	NA	NA	NA	NA	NA	NA	NA
J4_Locus_31795_Transcript_1/1	2.31781	947.444	408.766	8.67513	4.42992e-06	0.000164148	UP	NA	NA	NA	NA	NA	NA	NA	NA	NA	NA	NA	NA	NA	NA	NA	NA	NA	NA	NA	NA	NA
JC_Locus_15910_Transcript_1/2	27.8138	14593.1	524.67	9.03527	2.0592e-11	2.85609e-09	UP	NA	NA	NA	NA	NA	NA	NA	NA	NA	NA	NA	NA	NA	NA	NA	NA	NA	NA	NA	NA	NA
J4_Locus_34295_Transcript_1/1	2.31781	999.217	431.103	8.75189	2.53652e-06	9.84063e-05	UP	NA	NA	NA	NA	NA	NA	NA	NA	NA	NA	NA	NA	NA	NA	NA	NA	NA	NA	NA	NA	NA
J4_Locus_2646_Transcript_2/2	6.95344	6179.96	888.763	9.79565	1.21719e-12	3.49028e-10	UP	NA	NA	NA	NA	NA	NA	NA	NA	NA	NA	NA	NA	NA	NA	NA	NA	NA	NA	NA	NA	NA
J4_Locus_27353_Transcript_1/1	9.27126	1874.18	202.149	7.65928	8.42688e-08	4.37683e-06	UP	NA	NA	NA	NA	NA	NA	NA	NA	NA	NA	NA	NA	NA	NA	NA	NA	NA	NA	NA	NA	NA
J4_Locus_5303_Transcript_1/2	4.63563	5945.26	1282.51	10.3248	4.06414e-13	1.70208e-10	UP	NA	NA	NA	NA	NA	NA	NA	NA	NA	NA	NA	NA	NA	NA	NA	NA	NA	NA	NA	NA	NA
J4_Locus_3865_Transcript_1/2	32.4494	39456.1	1215.93	10.2478	6.87814e-10	5.78377e-08	UP	NA	NA	NA	NA	NA	NA	NA	NA	NA	NA	NA	NA	NA	NA	NA	NA	NA	NA	NA	NA	NA
J4_Locus_1756_Transcript_2/3	2.31781	1392.69	600.864	9.23089	6.34387e-08	3.39983e-06	UP	NA	NA	NA	NA	NA	NA	NA	NA	NA	NA	NA	NA	NA	NA	NA	NA	NA	NA	NA	NA	NA
J4_Locus_20217_Transcript_1/1	4.63563	1553.19	335.054	8.38825	8.18236e-08	4.26531e-06	UP	NA	NA	NA	NA	NA	NA	NA	NA	NA	NA	NA	NA	NA	NA	NA	NA	NA	NA	NA	NA	NA
J4_Locus_31210_Transcript_1/1	4.63563	1463.45	315.696	8.30239	1.52948e-07	7.47376e-06	UP	NA	NA	NA	NA	NA	NA	NA	NA	NA	NA	NA	NA	NA	NA	NA	NA	NA	NA	NA	NA	NA
J4_Locus_11_Transcript_245/924	2.31781	1796.52	775.092	9.59822	3.93651e-09	2.74326e-07	UP	NA	NA	NA	NA	NA	NA	NA	NA	NA	NA	NA	NA	NA	NA	NA	NA	NA	NA	NA	NA	NA
J4_Locus_21036_Transcript_1/1	6.95344	973.331	139.978	7.12906	2.49551e-05	0.000771935	UP	NA	NA	NA	NA	NA	NA	NA	NA	NA	NA	NA	NA	NA	NA	NA	NA	NA	NA	NA	NA	NA
J4_Locus_932_Transcript_12/14	6.95344	5089.28	731.908	9.51552	4.37474e-12	8.81674e-10	UP	NA	NA	NA	NA	NA	NA	NA	NA	NA	NA	NA	NA	NA	NA	NA	NA	NA	NA	NA	NA	NA
J4_Locus_4656_Transcript_1/1	9.27126	3986.51	429.986	8.74815	7.84215e-11	8.75537e-09	UP	NA	NA	NA	NA	NA	NA	NA	NA	NA	NA	NA	NA	NA	NA	NA	NA	NA	NA	NA	NA	NA
J4_Locus_734_Transcript_1/2	6.95344	3729.38	536.335	9.06699	4.93876e-11	5.90553e-09	UP	NA	NA	NA	NA	NA	NA	NA	NA	NA	NA	NA	NA	NA	NA	NA	NA	NA	NA	NA	NA	NA
J4_Locus_6051_Transcript_1/1	4.63563	2064.01	445.25	8.79847	4.34663e-09	3e-07	UP	NA	NA	NA	NA	NA	NA	NA	NA	NA	NA	NA	NA	NA	NA	NA	NA	NA	NA	NA	NA	NA
J4_Locus_10919_Transcript_1/1	2.31781	1392.69	600.864	9.23089	6.34387e-08	3.39983e-06	UP	NA	NA	NA	NA	NA	NA	NA	NA	NA	NA	NA	NA	NA	NA	NA	NA	NA	NA	NA	NA	NA
J4_Locus_33928_Transcript_1/1	6.95344	5313.63	764.172	9.57775	3.23702e-12	7.08312e-10	UP	NA	NA	NA	NA	NA	NA	NA	NA	NA	NA	NA	NA	NA	NA	NA	NA	NA	NA	NA	NA	NA
J4_Locus_941_Transcript_9/10	11.5891	4914.98	424.104	8.72828	3.77558e-11	4.69786e-09	UP	NA	NA	NA	NA	NA	NA	NA	NA	NA	NA	NA	NA	NA	NA	NA	NA	NA	NA	NA	NA	NA
J4_Locus_26543_Transcript_2/2	4.63563	735.175	158.592	7.30918	0.000138284	0.00358248	UP	NA	NA	NA	NA	NA	NA	NA	NA	NA	NA	NA	NA	NA	NA	NA	NA	NA	NA	NA	NA	NA
J4_Locus_5079_Transcript_1/1	2.31781	1259.81	543.533	9.08622	1.96945e-07	9.41988e-06	UP	NA	NA	NA	NA	NA	NA	NA	NA	NA	NA	NA	NA	NA	NA	NA	NA	NA	NA	NA	NA	NA
J4_Locus_20075_Transcript_1/1	4.63563	4140.11	893.106	9.80269	5.6477e-12	1.05639e-09	UP	NA	NA	NA	NA	NA	NA	NA	NA	NA	NA	NA	NA	NA	NA	NA	NA	NA	NA	NA	NA	NA
J4_Locus_10605_Transcript_1/1	6.95344	3235.81	465.353	8.86218	1.73661e-10	1.73368e-08	UP	NA	NA	NA	NA	NA	NA	NA	NA	NA	NA	NA	NA	NA	NA	NA	NA	NA	NA	NA	NA	NA
J4_Locus_31040_Transcript_1/1	2.31781	2802.64	1209.17	10.2398	3.56794e-11	4.46731e-09	UP	NA	NA	NA	NA	NA	NA	NA	NA	NA	NA	NA	NA	NA	NA	NA	NA	NA	NA	NA	NA	NA
J4_Locus_5983_Transcript_1/1	2.31781	1805.15	778.815	9.60514	3.73835e-09	2.61365e-07	UP	NA	NA	NA	NA	NA	NA	NA	NA	NA	NA	NA	NA	NA	NA	NA	NA	NA	NA	NA	NA	NA
J4_Locus_7608_Transcript_1/1	2.31781	526.358	227.092	7.82714	0.000623696	0.0136635	UP	NA	NA	NA	NA	NA	NA	NA	NA	NA	NA	NA	NA	NA	NA	NA	NA	NA	NA	NA	NA	NA
J4_Locus_13062_Transcript_1/1	2.31781	557.422	240.495	7.90986	0.000420725	0.00967622	UP	NA	NA	NA	NA	NA	NA	NA	NA	NA	NA	NA	NA	NA	NA	NA	NA	NA	NA	NA	NA	NA
J4_Locus_21445_Transcript_1/1	2.31781	483.214	208.478	7.70375	0.00109335	0.0225757	UP	NA	NA	NA	NA	NA	NA	NA	NA	NA	NA	NA	NA	NA	NA	NA	NA	NA	NA	NA	NA	NA
J4_Locus_27420_Transcript_1/1	2.31781	1285.69	554.701	9.11557	1.56498e-07	7.62549e-06	UP	NA	NA	NA	NA	NA	NA	NA	NA	NA	NA	NA	NA	NA	NA	NA	NA	NA	NA	NA	NA	NA
J4_Locus_2270_Transcript_3/4	2.31781	1770.63	763.924	9.57729	4.60312e-09	3.16414e-07	UP	NA	NA	NA	NA	NA	NA	NA	NA	NA	NA	NA	NA	NA	NA	NA	NA	NA	NA	NA	NA	NA
J4_Locus_2138_Transcript_1/1	2.31781	1308.13	564.38	9.14052	1.2869e-07	6.37913e-06	UP	NA	NA	NA	NA	NA	NA	NA	NA	NA	NA	NA	NA	NA	NA	NA	NA	NA	NA	NA	NA	NA
J4_Locus_28129_Transcript_1/1	4.63563	617.823	133.277	7.05829	0.000505704	0.011345	UP	NA	NA	NA	NA	NA	NA	NA	NA	NA	NA	NA	NA	NA	NA	NA	NA	NA	NA	NA	NA	NA
J4_Locus_26448_Transcript_1/1	4.63563	2768.13	597.141	9.22193	2.21338e-10	2.15943e-08	UP	NA	NA	NA	NA	NA	NA	NA	NA	NA	NA	NA	NA	NA	NA	NA	NA	NA	NA	NA	NA	NA
J4_Locus_23027_Transcript_1/1	2.31781	604.017	260.598	8.02568	0.000238966	0.00582026	UP	NA	NA	NA	NA	NA	NA	NA	NA	NA	NA	NA	NA	NA	NA	NA	NA	NA	NA	NA	NA	NA
J4_Locus_33894_Transcript_2/2	2.31781	712.74	307.505	8.26447	6.56472e-05	0.00185034	UP	NA	NA	NA	NA	NA	NA	NA	NA	NA	NA	NA	NA	NA	NA	NA	NA	NA	NA	NA	NA	NA
J4_Locus_27321_Transcript_1/1	2.31781	893.946	385.685	8.59128	8.0076e-06	0.000279696	UP	NA	NA	NA	NA	NA	NA	NA	NA	NA	NA	NA	NA	NA	NA	NA	NA	NA	NA	NA	NA	NA
J4_Locus_28086_Transcript_1/1	4.63563	2766.4	596.769	9.22103	2.22703e-10	2.16956e-08	UP	NA	NA	NA	NA	NA	NA	NA	NA	NA	NA	NA	NA	NA	NA	NA	NA	NA	NA	NA	NA	NA
J4_Locus_9997_Transcript_1/1	13.9069	3824.29	274.993	8.10325	5.2154e-10	4.54126e-08	UP	NA	NA	NA	NA	NA	NA	NA	NA	NA	NA	NA	NA	NA	NA	NA	NA	NA	NA	NA	NA	NA
J4_Locus_8892_Transcript_1/1	2.31781	543.616	234.538	7.87368	0.000500431	0.0112296	UP	NA	NA	NA	NA	NA	NA	NA	NA	NA	NA	NA	NA	NA	NA	NA	NA	NA	NA	NA	NA	NA
J4_Locus_20170_Transcript_1/1	2.31781	3196.11	1378.93	10.4293	9.70485e-12	1.59619e-09	UP	NA	NA	NA	NA	NA	NA	NA	NA	NA	NA	NA	NA	NA	NA	NA	NA	NA	NA	NA	NA	NA
J4_Locus_5389_Transcript_1/1	2.31781	3320.37	1432.54	10.4844	6.7344e-12	1.20204e-09	UP	NA	NA	NA	NA	NA	NA	NA	NA	NA	NA	NA	NA	NA	NA	NA	NA	NA	NA	NA	NA	NA
J4_Locus_13200_Transcript_1/1	4.63563	3606.85	778.071	9.60376	1.83088e-11	2.62421e-09	UP	NA	NA	NA	NA	NA	NA	NA	NA	NA	NA	NA	NA	NA	NA	NA	NA	NA	NA	NA	NA	NA
J4_Locus_20114_Transcript_1/1	4.63563	2134.77	460.514	8.8471	3.07032e-09	2.21e-07	UP	NA	NA	NA	NA	NA	NA	NA	NA	NA	NA	NA	NA	NA	NA	NA	NA	NA	NA	NA	NA	NA
J4_Locus_3409_Transcript_1/4	6.95344	7327.59	1053.81	10.0414	4.73795e-13	1.88323e-10	UP	NA	NA	NA	NA	NA	NA	NA	NA	NA	NA	NA	NA	NA	NA	NA	NA	NA	NA	NA	NA	NA
J4_Locus_2147_Transcript_2/2	13.9069	12819	921.772	9.84827	1.2196e-12	3.49028e-10	UP	NA	NA	NA	NA	NA	NA	NA	NA	NA	NA	NA	NA	NA	NA	NA	NA	NA	NA	NA	NA	NA
J4_Locus_18939_Transcript_2/2	2.31781	5294.64	2284.33	11.1576	1.4114e-13	9.69407e-11	UP	NA	NA	NA	NA	NA	NA	NA	NA	NA	NA	NA	NA	NA	NA	NA	NA	NA	NA	NA	NA	NA
J4_Locus_2651_Transcript_3/5	2.31781	4909.8	2118.29	11.0487	2.44239e-13	1.30114e-10	UP	NA	NA	NA	NA	NA	NA	NA	NA	NA	NA	NA	NA	NA	NA	NA	NA	NA	NA	NA	NA	NA
J4_Locus_20936_Transcript_1/2	2.31781	925.009	399.087	8.64056	5.66744e-06	0.000204359	UP	NA	NA	NA	NA	NA	NA	NA	NA	NA	NA	NA	NA	NA	NA	NA	NA	NA	NA	NA	NA	NA
J4_Locus_2519_Transcript_1/1	2.31781	669.596	288.891	8.17438	0.000109707	0.00291606	UP	NA	NA	NA	NA	NA	NA	NA	NA	NA	NA	NA	NA	NA	NA	NA	NA	NA	NA	NA	NA	NA
J4_Locus_21755_Transcript_1/1	4.63563	6506.13	1403.51	10.4548	2.35433e-13	1.30114e-10	UP	NA	NA	NA	NA	NA	NA	NA	NA	NA	NA	NA	NA	NA	NA	NA	NA	NA	NA	NA	NA	NA
J4_Locus_23408_Transcript_1/1	2.31781	548.793	236.772	7.88735	0.000468774	0.010608	UP	NA	NA	NA	NA	NA	NA	NA	NA	NA	NA	NA	NA	NA	NA	NA	NA	NA	NA	NA	NA	NA
J4_Locus_3892_Transcript_4/5	6.95344	3983.06	572.819	9.16194	2.84353e-11	3.7329e-09	UP	NA	NA	NA	NA	NA	NA	NA	NA	NA	NA	NA	NA	NA	NA	NA	NA	NA	NA	NA	NA	NA
J4_Locus_19444_Transcript_2/3	9.27126	1620.49	174.787	7.44945	3.43467e-07	1.57523e-05	UP	NA	NA	NA	NA	NA	NA	NA	NA	NA	NA	NA	NA	NA	NA	NA	NA	NA	NA	NA	NA	NA
J4_Locus_11024_Transcript_1/1	2.31781	793.851	342.5	8.41996	2.52103e-05	0.000778294	UP	NA	NA	NA	NA	NA	NA	NA	NA	NA	NA	NA	NA	NA	NA	NA	NA	NA	NA	NA	NA	NA
J4_Locus_5880_Transcript_1/1	2.31781	943.993	407.277	8.66987	4.6002e-06	0.000169434	UP	NA	NA	NA	NA	NA	NA	NA	NA	NA	NA	NA	NA	NA	NA	NA	NA	NA	NA	NA	NA	NA
J4_Locus_15490_Transcript_1/1	4.63563	2526.52	545.022	9.09017	5.50247e-10	4.76224e-08	UP	NA	NA	NA	NA	NA	NA	NA	NA	NA	NA	NA	NA	NA	NA	NA	NA	NA	NA	NA	NA	NA
J4_Locus_11_Transcript_915/924	16.2247	21899.9	1349.79	10.3985	3.88888e-12	8.06473e-10	UP	NA	NA	NA	NA	NA	NA	NA	NA	NA	NA	NA	NA	NA	NA	NA	NA	NA	NA	NA	NA	NA
J4_Locus_17089_Transcript_1/1	2.31781	686.854	296.337	8.21109	8.9326e-05	0.00243	UP	NA	NA	NA	NA	NA	NA	NA	NA	NA	NA	NA	NA	NA	NA	NA	NA	NA	NA	NA	NA	NA
J4_Locus_8931_Transcript_1/1	11.5891	8014.45	691.552	9.43369	2.15006e-12	5.2145e-10	UP	NA	NA	NA	NA	NA	NA	NA	NA	NA	NA	NA	NA	NA	NA	NA	NA	NA	NA	NA	NA	NA
J4_Locus_27207_Transcript_1/1	4.63563	2521.34	543.905	9.08721	5.61736e-10	4.84702e-08	UP	NA	NA	NA	NA	NA	NA	NA	NA	NA	NA	NA	NA	NA	NA	NA	NA	NA	NA	NA	NA	NA
J4_Locus_3775_Transcript_1/1	6.95344	4949.49	711.804	9.47534	5.33916e-12	1e-09	UP	NA	NA	NA	NA	NA	NA	NA	NA	NA	NA	NA	NA	NA	NA	NA	NA	NA	NA	NA	NA	NA
J4_Locus_23845_Transcript_1/1	2.31781	821.464	354.413	8.46929	1.82869e-05	0.00058561	UP	NA	NA	NA	NA	NA	NA	NA	NA	NA	NA	NA	NA	NA	NA	NA	NA	NA	NA	NA	NA	NA
J4_Locus_18827_Transcript_1/1	11.5891	14658.6	1264.87	10.3048	5.60323e-13	2.08164e-10	UP	NA	NA	NA	NA	NA	NA	NA	NA	NA	NA	NA	NA	NA	NA	NA	NA	NA	NA	NA	NA	NA
J4_Locus_11719_Transcript_1/1	2.31781	453.876	195.821	7.61339	0.00161428	0.0319635	UP	NA	NA	NA	NA	NA	NA	NA	NA	NA	NA	NA	NA	NA	NA	NA	NA	NA	NA	NA	NA	NA
J4_Locus_672_Transcript_1/1	2.31781	1252.9	540.554	9.0783	2.09552e-07	9.98951e-06	UP	NA	NA	NA	NA	NA	NA	NA	NA	NA	NA	NA	NA	NA	NA	NA	NA	NA	NA	NA	NA	NA
J4_Locus_2857_Transcript_1/1	2.31781	2576.57	1111.64	10.1185	8.45448e-11	9.27023e-09	UP	NA	NA	NA	NA	NA	NA	NA	NA	NA	NA	NA	NA	NA	NA	NA	NA	NA	NA	NA	NA	NA
J4_Locus_12538_Transcript_1/1	2.31781	521.181	224.859	7.81287	0.000666732	0.0144655	UP	NA	NA	NA	NA	NA	NA	NA	NA	NA	NA	NA	NA	NA	NA	NA	NA	NA	NA	NA	NA	NA
J4_Locus_3405_Transcript_1/2	2.31781	5151.41	2222.53	11.118	1.71663e-13	1.08369e-10	UP	NA	NA	NA	NA	NA	NA	NA	NA	NA	NA	NA	NA	NA	NA	NA	NA	NA	NA	NA	NA	NA
J4_Locus_3698_Transcript_3/5	2.31781	1209.76	521.94	9.02774	3.11e-07	1.44188e-05	UP	NA	NA	NA	NA	NA	NA	NA	NA	NA	NA	NA	NA	NA	NA	NA	NA	NA	NA	NA	NA	NA
J4_Locus_9569_Transcript_1/4	6.95344	2919.99	419.935	8.71402	4.51803e-10	4.01133e-08	UP	NA	NA	NA	NA	NA	NA	NA	NA	NA	NA	NA	NA	NA	NA	NA	NA	NA	NA	NA	NA	NA
J4_Locus_42175_Transcript_1/1	4.63563	1551.46	334.682	8.38665	8.27755e-08	4.31231e-06	UP	NA	NA	NA	NA	NA	NA	NA	NA	NA	NA	NA	NA	NA	NA	NA	NA	NA	NA	NA	NA	NA
J4_Locus_6598_Transcript_2/2	9.27126	1511.77	163.06	7.34926	6.71372e-07	2.8936e-05	UP	NA	NA	NA	NA	NA	NA	NA	NA	NA	NA	NA	NA	NA	NA	NA	NA	NA	NA	NA	NA	NA
J4_Locus_26668_Transcript_2/2	2.31781	2750.87	1186.84	10.2129	4.31251e-11	5.22953e-09	UP	NA	NA	NA	NA	NA	NA	NA	NA	NA	NA	NA	NA	NA	NA	NA	NA	NA	NA	NA	NA	NA
J4_Locus_12439_Transcript_1/1	2.31781	676.499	291.87	8.18918	0.000101049	0.0027111	UP	NA	NA	NA	NA	NA	NA	NA	NA	NA	NA	NA	NA	NA	NA	NA	NA	NA	NA	NA	NA	NA
J4_Locus_2509_Transcript_3/5	2.31781	942.267	406.533	8.66723	4.68789e-06	0.000172368	UP	NA	NA	NA	NA	NA	NA	NA	NA	NA	NA	NA	NA	NA	NA	NA	NA	NA	NA	NA	NA	NA
J4_Locus_1625_Transcript_1/1	4.63563	2806.09	605.332	9.24158	1.93566e-10	1.90799e-08	UP	NA	NA	NA	NA	NA	NA	NA	NA	NA	NA	NA	NA	NA	NA	NA	NA	NA	NA	NA	NA	NA
J4_Locus_27859_Transcript_1/1	2.31781	664.419	286.658	8.16318	0.000116683	0.00307295	UP	NA	NA	NA	NA	NA	NA	NA	NA	NA	NA	NA	NA	NA	NA	NA	NA	NA	NA	NA	NA	NA
J4_Locus_19812_Transcript_1/1	4.63563	6193.77	1336.12	10.3838	3.15219e-13	1.44723e-10	UP	NA	NA	NA	NA	NA	NA	NA	NA	NA	NA	NA	NA	NA	NA	NA	NA	NA	NA	NA	NA	NA
J4_Locus_10102_Transcript_1/1	2.31781	597.114	257.62	8.0091	0.000259318	0.00626441	UP	NA	NA	NA	NA	NA	NA	NA	NA	NA	NA	NA	NA	NA	NA	NA	NA	NA	NA	NA	NA	NA
J4_Locus_20437_Transcript_1/1	4.63563	836.995	180.557	7.49631	4.55339e-05	0.00133015	UP	NA	NA	NA	NA	NA	NA	NA	NA	NA	NA	NA	NA	NA	NA	NA	NA	NA	NA	NA	NA	NA
J4_Locus_31402_Transcript_1/2	2.31781	3487.77	1504.77	10.5553	4.24449e-12	8.67504e-10	UP	NA	NA	NA	NA	NA	NA	NA	NA	NA	NA	NA	NA	NA	NA	NA	NA	NA	NA	NA	NA	NA
J4_Locus_21256_Transcript_1/1	27.8138	1706.78	61.3646	5.93933	7.4322e-06	0.00026205	UP	NA	NA	NA	NA	NA	NA	NA	NA	NA	NA	NA	NA	NA	NA	NA	NA	NA	NA	NA	NA	NA
J4_Locus_7161_Transcript_1/1	2.31781	975.057	420.679	8.71658	3.284e-06	0.000124207	UP	NA	NA	NA	NA	NA	NA	NA	NA	NA	NA	NA	NA	NA	NA	NA	NA	NA	NA	NA	NA	NA
J4_Locus_18726_Transcript_8/10	2.31781	2191.72	945.598	9.88508	4.64732e-10	4.1e-08	UP	NA	NA	NA	NA	NA	NA	NA	NA	NA	NA	NA	NA	NA	NA	NA	NA	NA	NA	NA	NA	NA
J4_Locus_4876_Transcript_1/1	2.31781	2081.27	897.946	9.81048	8.07987e-10	6.61294e-08	UP	NA	NA	NA	NA	NA	NA	NA	NA	NA	NA	NA	NA	NA	NA	NA	NA	NA	NA	NA	NA	NA
J4_Locus_26834_Transcript_2/2	6.95344	3063.23	440.534	8.78311	2.88067e-10	2.7e-08	UP	NA	NA	NA	NA	NA	NA	NA	NA	NA	NA	NA	NA	NA	NA	NA	NA	NA	NA	NA	NA	NA
J4_Locus_5695_Transcript_1/1	6.95344	2243.49	322.645	8.3338	5.90261e-09	3.96532e-07	UP	NA	NA	NA	NA	NA	NA	NA	NA	NA	NA	NA	NA	NA	NA	NA	NA	NA	NA	NA	NA	NA
J4_Locus_3743_Transcript_1/1	4.63563	2719.8	586.717	9.19652	2.63418e-10	2.5e-08	UP	NA	NA	NA	NA	NA	NA	NA	NA	NA	NA	NA	NA	NA	NA	NA	NA	NA	NA	NA	NA	NA
J4_Locus_23813_Transcript_1/1	2.31781	464.23	200.288	7.64593	0.0014047	0.0283166	UP	NA	NA	NA	NA	NA	NA	NA	NA	NA	NA	NA	NA	NA	NA	NA	NA	NA	NA	NA	NA	NA
J4_Locus_27160_Transcript_1/1	6.95344	3710.39	533.605	9.05963	5.15932e-11	6.1266e-09	UP	NA	NA	NA	NA	NA	NA	NA	NA	NA	NA	NA	NA	NA	NA	NA	NA	NA	NA	NA	NA	NA
J4_Locus_34939_Transcript_1/1	2.31781	2029.5	875.609	9.77414	1.05882e-09	8.40931e-08	UP	NA	NA	NA	NA	NA	NA	NA	NA	NA	NA	NA	NA	NA	NA	NA	NA	NA	NA	NA	NA	NA
J4_Locus_15034_Transcript_1/1	2.31781	434.892	187.63	7.55175	0.00209771	0.0403809	UP	NA	NA	NA	NA	NA	NA	NA	NA	NA	NA	NA	NA	NA	NA	NA	NA	NA	NA	NA	NA	NA
J4_Locus_31260_Transcript_1/1	4.63563	3182.31	686.489	9.42309	5.76386e-11	6.67822e-09	UP	NA	NA	NA	NA	NA	NA	NA	NA	NA	NA	NA	NA	NA	NA	NA	NA	NA	NA	NA	NA	NA
J4_Locus_19246_Transcript_1/1	4.63563	3218.55	694.307	9.43943	5.18232e-11	6.12849e-09	UP	NA	NA	NA	NA	NA	NA	NA	NA	NA	NA	NA	NA	NA	NA	NA	NA	NA	NA	NA	NA	NA
J4_Locus_19489_Transcript_1/1	4.63563	12435.9	2682.67	11.3895	2.54004e-14	4.247e-11	UP	NA	NA	NA	NA	NA	NA	NA	NA	NA	NA	NA	NA	NA	NA	NA	NA	NA	NA	NA	NA	NA
J4_Locus_15910_Transcript_1/1	2.31781	2424.7	1046.11	10.0308	1.59407e-10	1.60821e-08	UP	NA	NA	NA	NA	NA	NA	NA	NA	NA	NA	NA	NA	NA	NA	NA	NA	NA	NA	NA	NA	NA
J4_Locus_10511_Transcript_1/1	2.31781	1673.99	722.228	9.49631	8.42461e-09	5.46295e-07	UP	NA	NA	NA	NA	NA	NA	NA	NA	NA	NA	NA	NA	NA	NA	NA	NA	NA	NA	NA	NA	NA
J4_Locus_20900_Transcript_1/1	2.31781	926.735	399.832	8.64325	5.5605e-06	0.00020084	UP	NA	NA	NA	NA	NA	NA	NA	NA	NA	NA	NA	NA	NA	NA	NA	NA	NA	NA	NA	NA	NA
J4_Locus_39899_Transcript_1/1	4.63563	1227.02	264.693	8.04818	1.00639e-06	4.20866e-05	UP	NA	NA	NA	NA	NA	NA	NA	NA	NA	NA	NA	NA	NA	NA	NA	NA	NA	NA	NA	NA	NA
J4_Locus_31079_Transcript_1/1	2.31781	4040.01	1743.03	10.7674	1.14999e-12	3.38124e-10	UP	NA	NA	NA	NA	NA	NA	NA	NA	NA	NA	NA	NA	NA	NA	NA	NA	NA	NA	NA	NA	NA
J4_Locus_37947_Transcript_1/1	2.31781	2046.76	883.054	9.78636	1e-09	7.7212e-08	UP	NA	NA	NA	NA	NA	NA	NA	NA	NA	NA	NA	NA	NA	NA	NA	NA	NA	NA	NA	NA	NA
J4_Locus_4700_Transcript_1/1	6.95344	7607.17	1094.01	10.0954	3.94764e-13	1.67022e-10	UP	NA	NA	NA	NA	NA	NA	NA	NA	NA	NA	NA	NA	NA	NA	NA	NA	NA	NA	NA	NA	NA
J4_Locus_34158_Transcript_1/2	2.31781	1311.58	565.87	9.14433	1.24911e-07	6.21695e-06	UP	NA	NA	NA	NA	NA	NA	NA	NA	NA	NA	NA	NA	NA	NA	NA	NA	NA	NA	NA	NA	NA
J4_Locus_19655_Transcript_1/1	4.63563	2861.32	617.245	9.2697	1.59925e-10	1.60965e-08	UP	NA	NA	NA	NA	NA	NA	NA	NA	NA	NA	NA	NA	NA	NA	NA	NA	NA	NA	NA	NA	NA
J4_Locus_4872_Transcript_1/1	2.31781	645.436	278.467	8.12136	0.000146257	0.00376068	UP	NA	NA	NA	NA	NA	NA	NA	NA	NA	NA	NA	NA	NA	NA	NA	NA	NA	NA	NA	NA	NA
J4_Locus_26569_Transcript_1/1	11.5891	8109.36	699.742	9.45068	2.04179e-12	5.05181e-10	UP	NA	NA	NA	NA	NA	NA	NA	NA	NA	NA	NA	NA	NA	NA	NA	NA	NA	NA	NA	NA	NA
J4_Locus_7075_Transcript_1/1	4.63563	1910.42	412.117	8.68691	9.66772e-09	6.17576e-07	UP	NA	NA	NA	NA	NA	NA	NA	NA	NA	NA	NA	NA	NA	NA	NA	NA	NA	NA	NA	NA	NA
J4_Locus_2920_Transcript_1/1	4.63563	9741.94	2101.54	11.0372	4.01292e-14	5.12677e-11	UP	NA	NA	NA	NA	NA	NA	NA	NA	NA	NA	NA	NA	NA	NA	NA	NA	NA	NA	NA	NA	NA
J4_Locus_12601_Transcript_1/1	2.31781	906.026	390.897	8.61064	6.99611e-06	0.000247794	UP	NA	NA	NA	NA	NA	NA	NA	NA	NA	NA	NA	NA	NA	NA	NA	NA	NA	NA	NA	NA	NA
J4_Locus_17918_Transcript_1/1	6.95344	2904.46	417.701	8.70633	4.75222e-10	4.18463e-08	UP	NA	NA	NA	NA	NA	NA	NA	NA	NA	NA	NA	NA	NA	NA	NA	NA	NA	NA	NA	NA	NA
J4_Locus_3657_Transcript_1/1	2.31781	2295.27	990.272	9.95168	2.84429e-10	2.67174e-08	UP	NA	NA	NA	NA	NA	NA	NA	NA	NA	NA	NA	NA	NA	NA	NA	NA	NA	NA	NA	NA	NA
J4_Locus_1083_Transcript_1/1	9.27126	11887.1	1282.14	10.3243	2.76987e-13	1.37311e-10	UP	NA	NA	NA	NA	NA	NA	NA	NA	NA	NA	NA	NA	NA	NA	NA	NA	NA	NA	NA	NA	NA
J4_Locus_19556_Transcript_1/1	2.31781	719.644	310.484	8.27837	6.04783e-05	0.00172047	UP	NA	NA	NA	NA	NA	NA	NA	NA	NA	NA	NA	NA	NA	NA	NA	NA	NA	NA	NA	NA	NA
J4_Locus_1786_Transcript_4/11	6.95344	3498.12	503.078	8.97464	8.61667e-11	9.424e-09	UP	NA	NA	NA	NA	NA	NA	NA	NA	NA	NA	NA	NA	NA	NA	NA	NA	NA	NA	NA	NA	NA
J4_Locus_8742_Transcript_1/1	2.31781	557.422	240.495	7.90986	0.000420725	0.00967622	UP	NA	NA	NA	NA	NA	NA	NA	NA	NA	NA	NA	NA	NA	NA	NA	NA	NA	NA	NA	NA	NA
J4_Locus_21975_Transcript_1/1	16.2247	15706.2	968.041	9.91892	2.14193e-12	5.20951e-10	UP	NA	NA	NA	NA	NA	NA	NA	NA	NA	NA	NA	NA	NA	NA	NA	NA	NA	NA	NA	NA	NA
JC_Locus_16416_Transcript_3/4	266.549	19689.2	73.8673	6.20686	4.63478e-07	2.06604e-05	UP	NA	NA	NA	NA	NA	NA	NA	NA	NA	NA	NA	NA	NA	NA	NA	NA	NA	NA	NA	NA	NA
J4_Locus_19214_Transcript_1/1	2.31781	2797.46	1206.94	10.2371	3.63546e-11	4.53667e-09	UP	NA	NA	NA	NA	NA	NA	NA	NA	NA	NA	NA	NA	NA	NA	NA	NA	NA	NA	NA	NA	NA
J4_Locus_32144_Transcript_2/4	2.31781	2971.77	1282.14	10.3243	1.98106e-11	2.7837e-09	UP	NA	NA	NA	NA	NA	NA	NA	NA	NA	NA	NA	NA	NA	NA	NA	NA	NA	NA	NA	NA	NA
J4_Locus_12825_Transcript_2/2	4.63563	1358.18	292.986	8.19469	3.39281e-07	1.55937e-05	UP	NA	NA	NA	NA	NA	NA	NA	NA	NA	NA	NA	NA	NA	NA	NA	NA	NA	NA	NA	NA	NA
J4_Locus_27769_Transcript_1/1	2.31781	547.067	236.027	7.88281	0.000479079	0.0108155	UP	NA	NA	NA	NA	NA	NA	NA	NA	NA	NA	NA	NA	NA	NA	NA	NA	NA	NA	NA	NA	NA
J4_Locus_10597_Transcript_1/2	2.31781	509.1	219.647	7.77904	0.00077991	0.0166648	UP	NA	NA	NA	NA	NA	NA	NA	NA	NA	NA	NA	NA	NA	NA	NA	NA	NA	NA	NA	NA	NA
J4_Locus_8247_Transcript_1/1	2.31781	2932.07	1265.02	10.3049	2.26513e-11	3.08197e-09	UP	NA	NA	NA	NA	NA	NA	NA	NA	NA	NA	NA	NA	NA	NA	NA	NA	NA	NA	NA	NA	NA
J4_Locus_26636_Transcript_1/1	4.63563	4140.11	893.106	9.80269	5.6477e-12	1.05639e-09	UP	NA	NA	NA	NA	NA	NA	NA	NA	NA	NA	NA	NA	NA	NA	NA	NA	NA	NA	NA	NA	NA
J4_Locus_7379_Transcript_3/3	4.63563	4814.88	1038.67	10.0205	1.74323e-12	4.44111e-10	UP	NA	NA	NA	NA	NA	NA	NA	NA	NA	NA	NA	NA	NA	NA	NA	NA	NA	NA	NA	NA	NA
J4_Locus_1786_Transcript_10/11	13.9069	5144.5	369.925	8.53109	5.74014e-11	6.65972e-09	UP	NA	NA	NA	NA	NA	NA	NA	NA	NA	NA	NA	NA	NA	NA	NA	NA	NA	NA	NA	NA	NA
J4_Locus_1401_Transcript_10/10	2.31781	488.391	210.712	7.71913	0.00102175	0.0212044	UP	NA	NA	NA	NA	NA	NA	NA	NA	NA	NA	NA	NA	NA	NA	NA	NA	NA	NA	NA	NA	NA
J4_Locus_44937_Transcript_2/2	4.63563	3798.41	819.394	9.67841	1.16384e-11	1.83006e-09	UP	NA	NA	NA	NA	NA	NA	NA	NA	NA	NA	NA	NA	NA	NA	NA	NA	NA	NA	NA	NA	NA
J4_Locus_6439_Transcript_1/1	2.31781	2504.08	1080.36	10.0773	1.13765e-10	1.20883e-08	UP	NA	NA	NA	NA	NA	NA	NA	NA	NA	NA	NA	NA	NA	NA	NA	NA	NA	NA	NA	NA	NA
J4_Locus_2735_Transcript_1/1	2.31781	1090.68	470.565	8.87825	9.84949e-07	4.123e-05	UP	NA	NA	NA	NA	NA	NA	NA	NA	NA	NA	NA	NA	NA	NA	NA	NA	NA	NA	NA	NA	NA
J4_Locus_8656_Transcript_1/1	6.95344	3049.42	438.549	8.77659	3.0047e-10	2.8e-08	UP	NA	NA	NA	NA	NA	NA	NA	NA	NA	NA	NA	NA	NA	NA	NA	NA	NA	NA	NA	NA	NA
J4_Locus_33987_Transcript_1/1	4.63563	900.849	194.332	7.60238	2.31328e-05	0.000721942	UP	NA	NA	NA	NA	NA	NA	NA	NA	NA	NA	NA	NA	NA	NA	NA	NA	NA	NA	NA	NA	NA
J4_Locus_10707_Transcript_1/1	2.31781	1601.51	690.957	9.43245	1.35536e-08	8.39e-07	UP	NA	NA	NA	NA	NA	NA	NA	NA	NA	NA	NA	NA	NA	NA	NA	NA	NA	NA	NA	NA	NA
J4_Locus_2729_Transcript_3/3	4.63563	8406.2	1813.39	10.8245	6.67455e-14	6.43869e-11	UP	NA	NA	NA	NA	NA	NA	NA	NA	NA	NA	NA	NA	NA	NA	NA	NA	NA	NA	NA	NA	NA
J4_Locus_31142_Transcript_1/1	2.31781	553.97	239.005	7.9009	0.000439272	0.0100089	UP	NA	NA	NA	NA	NA	NA	NA	NA	NA	NA	NA	NA	NA	NA	NA	NA	NA	NA	NA	NA	NA
J4_Locus_31088_Transcript_1/1	4.63563	2293.54	494.764	8.9506	1.46986e-09	1.12574e-07	UP	NA	NA	NA	NA	NA	NA	NA	NA	NA	NA	NA	NA	NA	NA	NA	NA	NA	NA	NA	NA	NA
J4_Locus_19128_Transcript_1/1	11.5891	2687.01	231.858	7.8571	5.69184e-09	3.83931e-07	UP	NA	NA	NA	NA	NA	NA	NA	NA	NA	NA	NA	NA	NA	NA	NA	NA	NA	NA	NA	NA	NA
J4_Locus_20599_Transcript_2/2	25.496	13150.3	515.781	9.01061	1.53524e-11	2.26474e-09	UP	NA	NA	NA	NA	NA	NA	NA	NA	NA	NA	NA	NA	NA	NA	NA	NA	NA	NA	NA	NA	NA
J4_Locus_6205_Transcript_2/2	2.31781	2051.93	885.288	9.79	9.40913e-10	7.52862e-08	UP	NA	NA	NA	NA	NA	NA	NA	NA	NA	NA	NA	NA	NA	NA	NA	NA	NA	NA	NA	NA	NA
J4_Locus_1531_Transcript_1/1	4.63563	10059.5	2170.04	11.0835	3.67454e-14	5.07948e-11	UP	NA	NA	NA	NA	NA	NA	NA	NA	NA	NA	NA	NA	NA	NA	NA	NA	NA	NA	NA	NA	NA
J4_Locus_7452_Transcript_1/1	2.31781	836.995	361.114	8.49631	1.52881e-05	0.000499451	UP	NA	NA	NA	NA	NA	NA	NA	NA	NA	NA	NA	NA	NA	NA	NA	NA	NA	NA	NA	NA	NA
J4_Locus_6848_Transcript_1/3	2.31781	814.561	351.435	8.45711	1.98092e-05	0.000628034	UP	NA	NA	NA	NA	NA	NA	NA	NA	NA	NA	NA	NA	NA	NA	NA	NA	NA	NA	NA	NA	NA
J4_Locus_224_Transcript_5/6	178.472	2103.71	11.7873	3.55917	0.00143136	0.0287729	UP	NA	NA	NA	NA	NA	NA	NA	NA	NA	NA	NA	NA	NA	NA	NA	NA	NA	NA	NA	NA	NA
J4_Locus_37911_Transcript_1/1	2.31781	543.616	234.538	7.87368	0.000500431	0.0112296	UP	NA	NA	NA	NA	NA	NA	NA	NA	NA	NA	NA	NA	NA	NA	NA	NA	NA	NA	NA	NA	NA
J4_Locus_16215_Transcript_1/1	2.31781	455.602	196.565	7.61886	0.00157705	0.031342	UP	NA	NA	NA	NA	NA	NA	NA	NA	NA	NA	NA	NA	NA	NA	NA	NA	NA	NA	NA	NA	NA
J4_Locus_15325_Transcript_1/1	2.31781	1957.02	844.337	9.72168	1.56556e-09	1.18948e-07	UP	NA	NA	NA	NA	NA	NA	NA	NA	NA	NA	NA	NA	NA	NA	NA	NA	NA	NA	NA	NA	NA
J4_Locus_3963_Transcript_1/1	11.5891	5751.97	496.327	8.95515	1.30704e-11	2e-09	UP	NA	NA	NA	NA	NA	NA	NA	NA	NA	NA	NA	NA	NA	NA	NA	NA	NA	NA	NA	NA	NA
J4_Locus_20315_Transcript_1/1	2.31781	812.835	350.69	8.45405	2.02098e-05	0.000639555	UP	NA	NA	NA	NA	NA	NA	NA	NA	NA	NA	NA	NA	NA	NA	NA	NA	NA	NA	NA	NA	NA
J4_Locus_39153_Transcript_1/1	9.27126	3748.36	404.299	8.65928	1.30277e-10	1.35247e-08	UP	NA	NA	NA	NA	NA	NA	NA	NA	NA	NA	NA	NA	NA	NA	NA	NA	NA	NA	NA	NA	NA
J4_Locus_9856_Transcript_1/1	4.63563	747.256	161.198	7.33269	0.000121044	0.00317513	UP	NA	NA	NA	NA	NA	NA	NA	NA	NA	NA	NA	NA	NA	NA	NA	NA	NA	NA	NA	NA	NA
J4_Locus_27298_Transcript_1/1	2.31781	1596.33	688.723	9.42778	1.4e-08	8.66176e-07	UP	NA	NA	NA	NA	NA	NA	NA	NA	NA	NA	NA	NA	NA	NA	NA	NA	NA	NA	NA	NA	NA
J4_Locus_2424_Transcript_4/4	2.31781	1974.27	851.783	9.73434	1.42441e-09	1.09483e-07	UP	NA	NA	NA	NA	NA	NA	NA	NA	NA	NA	NA	NA	NA	NA	NA	NA	NA	NA	NA	NA	NA
J4_Locus_19663_Transcript_5/9	2.31781	1277.07	550.978	9.10585	1.68878e-07	8.16846e-06	UP	NA	NA	NA	NA	NA	NA	NA	NA	NA	NA	NA	NA	NA	NA	NA	NA	NA	NA	NA	NA	NA
J4_Locus_2802_Transcript_1/3	2.31781	1717.14	740.842	9.53302	6.40621e-09	4.27687e-07	UP	NA	NA	NA	NA	NA	NA	NA	NA	NA	NA	NA	NA	NA	NA	NA	NA	NA	NA	NA	NA	NA
J4_Locus_3892_Transcript_1/5	4.63563	3586.14	773.603	9.59545	1.9271e-11	2.73473e-09	UP	NA	NA	NA	NA	NA	NA	NA	NA	NA	NA	NA	NA	NA	NA	NA	NA	NA	NA	NA	NA	NA
J4_Locus_13573_Transcript_1/1	2.31781	502.197	216.668	7.75935	0.000853363	0.0180768	UP	NA	NA	NA	NA	NA	NA	NA	NA	NA	NA	NA	NA	NA	NA	NA	NA	NA	NA	NA	NA	NA
J4_Locus_8280_Transcript_2/3	4.63563	595.389	128.438	7.00492	0.00064677	0.0141	UP	NA	NA	NA	NA	NA	NA	NA	NA	NA	NA	NA	NA	NA	NA	NA	NA	NA	NA	NA	NA	NA
J4_Locus_19488_Transcript_3/5	6.95344	3403.21	489.428	8.93495	1.10044e-10	1.17618e-08	UP	NA	NA	NA	NA	NA	NA	NA	NA	NA	NA	NA	NA	NA	NA	NA	NA	NA	NA	NA	NA	NA
J4_Locus_25247_Transcript_1/1	2.31781	961.25	414.723	8.696	3.8121e-06	0.000142547	UP	NA	NA	NA	NA	NA	NA	NA	NA	NA	NA	NA	NA	NA	NA	NA	NA	NA	NA	NA	NA	NA
J4_Locus_11550_Transcript_1/3	2.31781	538.438	232.304	7.85987	0.000534405	0.0119111	UP	NA	NA	NA	NA	NA	NA	NA	NA	NA	NA	NA	NA	NA	NA	NA	NA	NA	NA	NA	NA	NA
J4_Locus_5149_Transcript_1/1	2.31781	2592.1	1118.34	10.1271	7.94402e-11	8.82321e-09	UP	NA	NA	NA	NA	NA	NA	NA	NA	NA	NA	NA	NA	NA	NA	NA	NA	NA	NA	NA	NA	NA
J4_Locus_19152_Transcript_1/1	2.31781	13210.7	5699.65	12.4767	4.10769e-15	2.12894e-11	UP	NA	NA	NA	NA	NA	NA	NA	NA	NA	NA	NA	NA	NA	NA	NA	NA	NA	NA	NA	NA	NA
J4_Locus_19367_Transcript_1/1	2.31781	457.327	197.31	7.62432	0.00154078	0.0306638	UP	NA	NA	NA	NA	NA	NA	NA	NA	NA	NA	NA	NA	NA	NA	NA	NA	NA	NA	NA	NA	NA
J4_Locus_27761_Transcript_1/2	2.31781	555.696	239.75	7.90539	0.00042989	0.00983956	UP	NA	NA	NA	NA	NA	NA	NA	NA	NA	NA	NA	NA	NA	NA	NA	NA	NA	NA	NA	NA	NA
J4_Locus_17344_Transcript_1/1	2.31781	434.892	187.63	7.55175	0.00209771	0.0403809	UP	NA	NA	NA	NA	NA	NA	NA	NA	NA	NA	NA	NA	NA	NA	NA	NA	NA	NA	NA	NA	NA
J4_Locus_9523_Transcript_2/2	2.31781	724.821	312.717	8.28872	5.68732e-05	0.00162924	UP	NA	NA	NA	NA	NA	NA	NA	NA	NA	NA	NA	NA	NA	NA	NA	NA	NA	NA	NA	NA	NA
J4_Locus_1103_Transcript_1/1	6.95344	3984.79	573.067	9.16256	2.83343e-11	3.72533e-09	UP	NA	NA	NA	NA	NA	NA	NA	NA	NA	NA	NA	NA	NA	NA	NA	NA	NA	NA	NA	NA	NA
J4_Locus_1346_Transcript_1/2	11.5891	6651.09	573.911	9.16468	5.48023e-12	1e-09	UP	NA	NA	NA	NA	NA	NA	NA	NA	NA	NA	NA	NA	NA	NA	NA	NA	NA	NA	NA	NA	NA
J4_Locus_4600_Transcript_3/3	2.31781	3178.86	1371.49	10.4215	1.02266e-11	1.65039e-09	UP	NA	NA	NA	NA	NA	NA	NA	NA	NA	NA	NA	NA	NA	NA	NA	NA	NA	NA	NA	NA	NA
J4_Locus_23547_Transcript_2/2	2.31781	8333.71	3595.51	11.812	1.09772e-14	3.14149e-11	UP	NA	NA	NA	NA	NA	NA	NA	NA	NA	NA	NA	NA	NA	NA	NA	NA	NA	NA	NA	NA	NA
J4_Locus_10165_Transcript_1/4	2.31781	2814.72	1214.39	10.246	3.41583e-11	4.3064e-09	UP	NA	NA	NA	NA	NA	NA	NA	NA	NA	NA	NA	NA	NA	NA	NA	NA	NA	NA	NA	NA	NA
J4_Locus_3931_Transcript_1/1	2.31781	2212.43	954.533	9.89865	4.20396e-10	3.77692e-08	UP	NA	NA	NA	NA	NA	NA	NA	NA	NA	NA	NA	NA	NA	NA	NA	NA	NA	NA	NA	NA	NA
J4_Locus_1768_Transcript_2/3	2.31781	811.109	349.946	8.45099	2.06188e-05	0.000650581	UP	NA	NA	NA	NA	NA	NA	NA	NA	NA	NA	NA	NA	NA	NA	NA	NA	NA	NA	NA	NA	NA
J4_Locus_1032_Transcript_1/2	6.95344	6815.04	980.096	9.93678	6.92516e-13	2.37546e-10	UP	NA	NA	NA	NA	NA	NA	NA	NA	NA	NA	NA	NA	NA	NA	NA	NA	NA	NA	NA	NA	NA
J4_Locus_6610_Transcript_2/3	2.31781	1670.54	720.739	9.49333	8.61374e-09	5.57306e-07	UP	NA	NA	NA	NA	NA	NA	NA	NA	NA	NA	NA	NA	NA	NA	NA	NA	NA	NA	NA	NA	NA
J4_Locus_21795_Transcript_2/2	2.31781	885.317	381.962	8.57729	8.82259e-06	0.000305675	UP	NA	NA	NA	NA	NA	NA	NA	NA	NA	NA	NA	NA	NA	NA	NA	NA	NA	NA	NA	NA	NA
J4_Locus_18858_Transcript_1/1	11.5891	992.314	85.625	6.41996	6.57908e-05	0.00185105	UP	NA	NA	NA	NA	NA	NA	NA	NA	NA	NA	NA	NA	NA	NA	NA	NA	NA	NA	NA	NA	NA
J4_Locus_9753_Transcript_1/1	2.31781	786.948	339.522	8.40736	2.73299e-05	0.000839203	UP	NA	NA	NA	NA	NA	NA	NA	NA	NA	NA	NA	NA	NA	NA	NA	NA	NA	NA	NA	NA	NA
J4_Locus_1383_Transcript_2/2	4.63563	6176.51	1332.4	10.3798	3.20622e-13	1.4642e-10	UP	NA	NA	NA	NA	NA	NA	NA	NA	NA	NA	NA	NA	NA	NA	NA	NA	NA	NA	NA	NA	NA
J4_Locus_8620_Transcript_1/1	2.31781	1097.59	473.543	8.88735	9.19e-07	3.86203e-05	UP	NA	NA	NA	NA	NA	NA	NA	NA	NA	NA	NA	NA	NA	NA	NA	NA	NA	NA	NA	NA	NA
J4_Locus_19120_Transcript_1/1	2.31781	1082.05	466.842	8.86679	1.07452e-06	4.48265e-05	UP	NA	NA	NA	NA	NA	NA	NA	NA	NA	NA	NA	NA	NA	NA	NA	NA	NA	NA	NA	NA	NA
J4_Locus_17682_Transcript_1/1	2.31781	669.596	288.891	8.17438	0.000109707	0.00291606	UP	NA	NA	NA	NA	NA	NA	NA	NA	NA	NA	NA	NA	NA	NA	NA	NA	NA	NA	NA	NA	NA
J4_Locus_27404_Transcript_1/2	9.27126	5674.31	612.033	9.25746	5.96909e-12	1.09973e-09	UP	NA	NA	NA	NA	NA	NA	NA	NA	NA	NA	NA	NA	NA	NA	NA	NA	NA	NA	NA	NA	NA
J4_Locus_32637_Transcript_1/1	2.31781	478.037	206.245	7.68821	0.0011702	0.0240181	UP	NA	NA	NA	NA	NA	NA	NA	NA	NA	NA	NA	NA	NA	NA	NA	NA	NA	NA	NA	NA	NA
J4_Locus_20539_Transcript_1/1	9.27126	1137.28	122.667	6.9386	1.09911e-05	0.000372087	UP	NA	NA	NA	NA	NA	NA	NA	NA	NA	NA	NA	NA	NA	NA	NA	NA	NA	NA	NA	NA	NA
J4_Locus_21440_Transcript_1/1	2.31781	1950.11	841.359	9.71658	1.62625e-09	1.22907e-07	UP	NA	NA	NA	NA	NA	NA	NA	NA	NA	NA	NA	NA	NA	NA	NA	NA	NA	NA	NA	NA	NA
J4_Locus_413_Transcript_2/2	13.9069	6031.54	433.709	8.76058	2.04747e-11	2.84903e-09	UP	NA	NA	NA	NA	NA	NA	NA	NA	NA	NA	NA	NA	NA	NA	NA	NA	NA	NA	NA	NA	NA
J4_Locus_8601_Transcript_2/2	4.63563	1313.31	283.307	8.14622	4.86407e-07	2.1526e-05	UP	NA	NA	NA	NA	NA	NA	NA	NA	NA	NA	NA	NA	NA	NA	NA	NA	NA	NA	NA	NA	NA
J4_Locus_19772_Transcript_1/1	6.95344	840.447	120.868	6.91729	9.29782e-05	0.0025166	UP	NA	NA	NA	NA	NA	NA	NA	NA	NA	NA	NA	NA	NA	NA	NA	NA	NA	NA	NA	NA	NA
J4_Locus_9820_Transcript_1/1	2.31781	1132.1	488.435	8.93202	6.52841e-07	2.82224e-05	UP	NA	NA	NA	NA	NA	NA	NA	NA	NA	NA	NA	NA	NA	NA	NA	NA	NA	NA	NA	NA	NA
J4_Locus_31676_Transcript_1/1	2.31781	2019.14	871.141	9.76676	1.11863e-09	8.83536e-08	UP	NA	NA	NA	NA	NA	NA	NA	NA	NA	NA	NA	NA	NA	NA	NA	NA	NA	NA	NA	NA	NA
J4_Locus_26415_Transcript_1/1	2.31781	1384.06	597.141	9.22193	6.8e-08	3.61922e-06	UP	NA	NA	NA	NA	NA	NA	NA	NA	NA	NA	NA	NA	NA	NA	NA	NA	NA	NA	NA	NA	NA
J4_Locus_22078_Transcript_1/1	2.31781	1777.54	766.902	9.5829	4.41407e-09	3.03905e-07	UP	NA	NA	NA	NA	NA	NA	NA	NA	NA	NA	NA	NA	NA	NA	NA	NA	NA	NA	NA	NA	NA
J4_Locus_3503_Transcript_1/1	2.31781	1806.87	779.56	9.60652	3.70004e-09	2.5932e-07	UP	NA	NA	NA	NA	NA	NA	NA	NA	NA	NA	NA	NA	NA	NA	NA	NA	NA	NA	NA	NA	NA
J4_Locus_24663_Transcript_1/1	11.5891	5745.07	495.732	8.95342	1.31708e-11	2e-09	UP	NA	NA	NA	NA	NA	NA	NA	NA	NA	NA	NA	NA	NA	NA	NA	NA	NA	NA	NA	NA	NA
J4_Locus_19402_Transcript_1/1	6.95344	9360.54	1346.17	10.3946	1.71642e-13	1.08369e-10	UP	NA	NA	NA	NA	NA	NA	NA	NA	NA	NA	NA	NA	NA	NA	NA	NA	NA	NA	NA	NA	NA
J4_Locus_9950_Transcript_4/4	4.63563	985.411	212.573	7.73182	9.714e-06	0.000333332	UP	NA	NA	NA	NA	NA	NA	NA	NA	NA	NA	NA	NA	NA	NA	NA	NA	NA	NA	NA	NA	NA
J4_Locus_25157_Transcript_1/1	6.95344	8661.61	1245.66	10.2827	2.26014e-13	1.27661e-10	UP	NA	NA	NA	NA	NA	NA	NA	NA	NA	NA	NA	NA	NA	NA	NA	NA	NA	NA	NA	NA	NA
J4_Locus_13141_Transcript_1/1	2.31781	1292.6	557.679	9.12329	1.47303e-07	7.21019e-06	UP	NA	NA	NA	NA	NA	NA	NA	NA	NA	NA	NA	NA	NA	NA	NA	NA	NA	NA	NA	NA	NA
J4_Locus_400_Transcript_1/5	2.31781	711.015	306.761	8.26097	6.70077e-05	0.00188066	UP	NA	NA	NA	NA	NA	NA	NA	NA	NA	NA	NA	NA	NA	NA	NA	NA	NA	NA	NA	NA	NA
J4_Locus_11_Transcript_920/924	108.937	102776	943.443	9.88179	5.75794e-06	0.000207274	UP	NA	NA	NA	NA	NA	NA	NA	NA	NA	NA	NA	NA	NA	NA	NA	NA	NA	NA	NA	NA	NA
J4_Locus_1723_Transcript_1/1	4.63563	2528.24	545.394	9.09116	5.46476e-10	4.73438e-08	UP	NA	NA	NA	NA	NA	NA	NA	NA	NA	NA	NA	NA	NA	NA	NA	NA	NA	NA	NA	NA	NA
J4_Locus_8491_Transcript_1/1	2.31781	583.308	251.663	7.97535	0.000306045	0.00725055	UP	NA	NA	NA	NA	NA	NA	NA	NA	NA	NA	NA	NA	NA	NA	NA	NA	NA	NA	NA	NA	NA
J4_Locus_19510_Transcript_2/2	4.63563	4671.64	1007.77	9.97695	2.18732e-12	5.24559e-10	UP	NA	NA	NA	NA	NA	NA	NA	NA	NA	NA	NA	NA	NA	NA	NA	NA	NA	NA	NA	NA	NA
J4_Locus_21268_Transcript_2/2	11.5891	7151.57	617.096	9.26935	3.71218e-12	7.8115e-10	UP	NA	NA	NA	NA	NA	NA	NA	NA	NA	NA	NA	NA	NA	NA	NA	NA	NA	NA	NA	NA	NA
J4_Locus_4098_Transcript_1/2	11.5891	6675.25	575.996	9.16991	5.37062e-12	1e-09	UP	NA	NA	NA	NA	NA	NA	NA	NA	NA	NA	NA	NA	NA	NA	NA	NA	NA	NA	NA	NA	NA
J4_Locus_9676_Transcript_2/2	2.31781	545.341	235.283	7.87825	0.00048963	0.0110247	UP	NA	NA	NA	NA	NA	NA	NA	NA	NA	NA	NA	NA	NA	NA	NA	NA	NA	NA	NA	NA	NA
J4_Locus_28109_Transcript_1/1	9.27126	1135.55	122.481	6.93641	1.11525e-05	0.000377266	UP	NA	NA	NA	NA	NA	NA	NA	NA	NA	NA	NA	NA	NA	NA	NA	NA	NA	NA	NA	NA	NA
J4_Locus_2622_Transcript_2/3	4.63563	9569.36	2064.31	11.0114	4.22988e-14	5.24639e-11	UP	NA	NA	NA	NA	NA	NA	NA	NA	NA	NA	NA	NA	NA	NA	NA	NA	NA	NA	NA	NA	NA
J4_Locus_15231_Transcript_1/1	2.31781	983.685	424.402	8.72929	2.99348e-06	0.000114377	UP	NA	NA	NA	NA	NA	NA	NA	NA	NA	NA	NA	NA	NA	NA	NA	NA	NA	NA	NA	NA	NA
J4_Locus_30881_Transcript_1/1	4.63563	2959.69	638.465	9.31846	1.15152e-10	1.22205e-08	UP	NA	NA	NA	NA	NA	NA	NA	NA	NA	NA	NA	NA	NA	NA	NA	NA	NA	NA	NA	NA	NA
J4_Locus_42626_Transcript_1/1	4.63563	1353	291.87	8.18918	3.53458e-07	1.61846e-05	UP	NA	NA	NA	NA	NA	NA	NA	NA	NA	NA	NA	NA	NA	NA	NA	NA	NA	NA	NA	NA	NA
J4_Locus_21880_Transcript_4/5	2.31781	8471.77	3655.07	11.8357	1.02843e-14	3.04467e-11	UP	NA	NA	NA	NA	NA	NA	NA	NA	NA	NA	NA	NA	NA	NA	NA	NA	NA	NA	NA	NA	NA
J4_Locus_8050_Transcript_1/1	2.31781	2074.37	894.967	9.80569	8.37292e-10	6.82675e-08	UP	NA	NA	NA	NA	NA	NA	NA	NA	NA	NA	NA	NA	NA	NA	NA	NA	NA	NA	NA	NA	NA
J4_Locus_20464_Transcript_1/1	4.63563	1898.34	409.511	8.67776	1.03234e-08	6.56532e-07	UP	NA	NA	NA	NA	NA	NA	NA	NA	NA	NA	NA	NA	NA	NA	NA	NA	NA	NA	NA	NA	NA
J4_Locus_18867_Transcript_1/1	6.95344	3651.72	525.167	9.03663	5.91832e-11	6.82954e-09	UP	NA	NA	NA	NA	NA	NA	NA	NA	NA	NA	NA	NA	NA	NA	NA	NA	NA	NA	NA	NA	NA
J4_Locus_11413_Transcript_2/2	2.31781	685.128	295.592	8.20747	9.11806e-05	0.00247106	UP	NA	NA	NA	NA	NA	NA	NA	NA	NA	NA	NA	NA	NA	NA	NA	NA	NA	NA	NA	NA	NA
J4_Locus_6287_Transcript_1/1	4.63563	925.009	199.543	7.64056	1.79895e-05	0.000577164	UP	NA	NA	NA	NA	NA	NA	NA	NA	NA	NA	NA	NA	NA	NA	NA	NA	NA	NA	NA	NA	NA
J4_Locus_19740_Transcript_1/1	2.31781	1308.13	564.38	9.14052	1.2869e-07	6.37913e-06	UP	NA	NA	NA	NA	NA	NA	NA	NA	NA	NA	NA	NA	NA	NA	NA	NA	NA	NA	NA	NA	NA
J4_Locus_1185_Transcript_1/1	9.27126	4474.91	482.664	8.91488	3.18121e-11	4.08255e-09	UP	NA	NA	NA	NA	NA	NA	NA	NA	NA	NA	NA	NA	NA	NA	NA	NA	NA	NA	NA	NA	NA
J4_Locus_2469_Transcript_2/2	25.496	28211.1	1106.49	10.1118	5.45667e-11	6.3836e-09	UP	NA	NA	NA	NA	NA	NA	NA	NA	NA	NA	NA	NA	NA	NA	NA	NA	NA	NA	NA	NA	NA
J4_Locus_41979_Transcript_1/1	2.31781	1886.26	813.81	9.66855	2.32769e-09	1.71392e-07	UP	NA	NA	NA	NA	NA	NA	NA	NA	NA	NA	NA	NA	NA	NA	NA	NA	NA	NA	NA	NA	NA
J4_Locus_41708_Transcript_1/1	2.31781	674.774	291.125	8.18549	0.000103147	0.00275706	UP	NA	NA	NA	NA	NA	NA	NA	NA	NA	NA	NA	NA	NA	NA	NA	NA	NA	NA	NA	NA	NA
J4_Locus_7582_Transcript_2/2	11.5891	3905.4	336.99	8.39656	2.15103e-10	2.10578e-08	UP	NA	NA	NA	NA	NA	NA	NA	NA	NA	NA	NA	NA	NA	NA	NA	NA	NA	NA	NA	NA	NA
J4_Locus_4805_Transcript_4/8	2.31781	545.341	235.283	7.87825	0.00048963	0.0110247	UP	NA	NA	NA	NA	NA	NA	NA	NA	NA	NA	NA	NA	NA	NA	NA	NA	NA	NA	NA	NA	NA
J4_Locus_5055_Transcript_1/2	2.31781	4288.52	1850.24	10.8535	7.01219e-13	2.37546e-10	UP	NA	NA	NA	NA	NA	NA	NA	NA	NA	NA	NA	NA	NA	NA	NA	NA	NA	NA	NA	NA	NA
J4_Locus_1044_Transcript_4/4	4.63563	6644.19	1433.29	10.4851	2.08823e-13	1.24504e-10	UP	NA	NA	NA	NA	NA	NA	NA	NA	NA	NA	NA	NA	NA	NA	NA	NA	NA	NA	NA	NA	NA
J4_Locus_2549_Transcript_3/3	2.31781	6456.08	2785.42	11.4437	3.90479e-14	5.07948e-11	UP	NA	NA	NA	NA	NA	NA	NA	NA	NA	NA	NA	NA	NA	NA	NA	NA	NA	NA	NA	NA	NA
J4_Locus_19030_Transcript_1/2	2.31781	3775.97	1629.11	10.6699	2.06603e-12	5.0825e-10	UP	NA	NA	NA	NA	NA	NA	NA	NA	NA	NA	NA	NA	NA	NA	NA	NA	NA	NA	NA	NA	NA
J4_Locus_11318_Transcript_1/1	2.31781	859.43	370.793	8.53447	1.1827e-05	0.000396799	UP	NA	NA	NA	NA	NA	NA	NA	NA	NA	NA	NA	NA	NA	NA	NA	NA	NA	NA	NA	NA	NA
J4_Locus_10028_Transcript_2/3	2.31781	1004.39	433.337	8.75935	2.401e-06	9.34451e-05	UP	NA	NA	NA	NA	NA	NA	NA	NA	NA	NA	NA	NA	NA	NA	NA	NA	NA	NA	NA	NA	NA
J4_Locus_2428_Transcript_1/1	18.5425	20854.1	1124.67	10.1353	5.61276e-12	1.05445e-09	UP	NA	NA	NA	NA	NA	NA	NA	NA	NA	NA	NA	NA	NA	NA	NA	NA	NA	NA	NA	NA	NA
J4_Locus_4094_Transcript_1/2	2.31781	9800.61	4228.39	12.0459	6.33582e-15	2.50794e-11	UP	NA	NA	NA	NA	NA	NA	NA	NA	NA	NA	NA	NA	NA	NA	NA	NA	NA	NA	NA	NA	NA
J4_Locus_27585_Transcript_1/1	6.95344	807.657	116.152	6.85987	0.000129991	0.00338604	UP	NA	NA	NA	NA	NA	NA	NA	NA	NA	NA	NA	NA	NA	NA	NA	NA	NA	NA	NA	NA	NA
J4_Locus_1786_Transcript_2/11	2.31781	1142.46	492.902	8.94516	5.90061e-07	2.57156e-05	UP	NA	NA	NA	NA	NA	NA	NA	NA	NA	NA	NA	NA	NA	NA	NA	NA	NA	NA	NA	NA	NA
J4_Locus_27529_Transcript_1/2	9.27126	2284.91	246.451	7.94516	1.22827e-08	7.69168e-07	UP	NA	NA	NA	NA	NA	NA	NA	NA	NA	NA	NA	NA	NA	NA	NA	NA	NA	NA	NA	NA	NA
J4_Locus_11_Transcript_10/924	2.31781	971.605	419.19	8.71146	3.40841e-06	0.000128628	UP	NA	NA	NA	NA	NA	NA	NA	NA	NA	NA	NA	NA	NA	NA	NA	NA	NA	NA	NA	NA	NA
J4_Locus_10640_Transcript_4/5	2.31781	1477.25	637.348	9.31594	3.27966e-08	1.87342e-06	UP	NA	NA	NA	NA	NA	NA	NA	NA	NA	NA	NA	NA	NA	NA	NA	NA	NA	NA	NA	NA	NA
J4_Locus_12942_Transcript_1/2	2.31781	1249.45	539.065	9.07432	2.16181e-07	1.02827e-05	UP	NA	NA	NA	NA	NA	NA	NA	NA	NA	NA	NA	NA	NA	NA	NA	NA	NA	NA	NA	NA	NA
J4_Locus_988_Transcript_3/4	13.9069	2662.85	191.477	7.58103	1.2e-08	7.56e-07	UP	NA	NA	NA	NA	NA	NA	NA	NA	NA	NA	NA	NA	NA	NA	NA	NA	NA	NA	NA	NA	NA
J4_Locus_21197_Transcript_1/1	2.31781	1565.27	675.321	9.39943	1.73558e-08	1.04714e-06	UP	NA	NA	NA	NA	NA	NA	NA	NA	NA	NA	NA	NA	NA	NA	NA	NA	NA	NA	NA	NA	NA
J4_Locus_7046_Transcript_1/1	2.31781	1342.64	579.272	9.1781	9.58658e-08	4.91083e-06	UP	NA	NA	NA	NA	NA	NA	NA	NA	NA	NA	NA	NA	NA	NA	NA	NA	NA	NA	NA	NA	NA
J4_Locus_20036_Transcript_1/1	6.95344	2623.16	377.246	8.55936	1.26496e-09	9.891e-08	UP	NA	NA	NA	NA	NA	NA	NA	NA	NA	NA	NA	NA	NA	NA	NA	NA	NA	NA	NA	NA	NA
J4_Locus_20279_Transcript_1/1	2.31781	692.031	298.571	8.22193	8.39861e-05	0.00229931	UP	NA	NA	NA	NA	NA	NA	NA	NA	NA	NA	NA	NA	NA	NA	NA	NA	NA	NA	NA	NA	NA
J4_Locus_18736_Transcript_1/1	2.31781	2619.71	1130.25	10.1424	7.11953e-11	8e-09	UP	NA	NA	NA	NA	NA	NA	NA	NA	NA	NA	NA	NA	NA	NA	NA	NA	NA	NA	NA	NA	NA
J4_Locus_7950_Transcript_1/1	2.31781	647.161	279.212	8.12522	0.000143286	0.00369424	UP	NA	NA	NA	NA	NA	NA	NA	NA	NA	NA	NA	NA	NA	NA	NA	NA	NA	NA	NA	NA	NA
J4_Locus_1947_Transcript_1/1	4.63563	2426.42	523.429	9.03185	8.2803e-10	6.77052e-08	UP	NA	NA	NA	NA	NA	NA	NA	NA	NA	NA	NA	NA	NA	NA	NA	NA	NA	NA	NA	NA	NA
J4_Locus_5138_Transcript_5/8	6.95344	4443.84	639.085	9.31986	1.19268e-11	1.86177e-09	UP	NA	NA	NA	NA	NA	NA	NA	NA	NA	NA	NA	NA	NA	NA	NA	NA	NA	NA	NA	NA	NA
J4_Locus_31216_Transcript_1/2	6.95344	1791.34	257.62	8.0091	5.59451e-08	3.03422e-06	UP	NA	NA	NA	NA	NA	NA	NA	NA	NA	NA	NA	NA	NA	NA	NA	NA	NA	NA	NA	NA	NA
J4_Locus_5051_Transcript_1/1	16.2247	14218.6	876.353	9.77537	2.12563e-12	5.18489e-10	UP	NA	NA	NA	NA	NA	NA	NA	NA	NA	NA	NA	NA	NA	NA	NA	NA	NA	NA	NA	NA	NA
J4_Locus_79_Transcript_4/8	25.496	37744.2	1480.4	10.5318	2.44061e-10	2.34646e-08	UP	NA	NA	NA	NA	NA	NA	NA	NA	NA	NA	NA	NA	NA	NA	NA	NA	NA	NA	NA	NA	NA
J4_Locus_6707_Transcript_1/1	2.31781	1458.27	629.158	9.29728	3.78752e-08	2.13231e-06	UP	NA	NA	NA	NA	NA	NA	NA	NA	NA	NA	NA	NA	NA	NA	NA	NA	NA	NA	NA	NA	NA
J4_Locus_33719_Transcript_1/1	4.63563	3541.27	763.924	9.57729	2.15665e-11	3e-09	UP	NA	NA	NA	NA	NA	NA	NA	NA	NA	NA	NA	NA	NA	NA	NA	NA	NA	NA	NA	NA	NA
J4_Locus_11557_Transcript_1/1	2.31781	1465.17	632.136	9.30409	3.59334e-08	2.03232e-06	UP	NA	NA	NA	NA	NA	NA	NA	NA	NA	NA	NA	NA	NA	NA	NA	NA	NA	NA	NA	NA	NA
J4_Locus_1605_Transcript_1/1	2.31781	2650.77	1143.65	10.1594	6.3046e-11	7.21708e-09	UP	NA	NA	NA	NA	NA	NA	NA	NA	NA	NA	NA	NA	NA	NA	NA	NA	NA	NA	NA	NA	NA
J4_Locus_27867_Transcript_1/1	2.31781	2041.58	880.821	9.7827	1e-09	7.91197e-08	UP	NA	NA	NA	NA	NA	NA	NA	NA	NA	NA	NA	NA	NA	NA	NA	NA	NA	NA	NA	NA	NA
J4_Locus_26706_Transcript_1/1	4.63563	3667.25	791.101	9.62772	1.58083e-11	2.31656e-09	UP	NA	NA	NA	NA	NA	NA	NA	NA	NA	NA	NA	NA	NA	NA	NA	NA	NA	NA	NA	NA	NA
J4_Locus_10381_Transcript_1/1	9.27126	814.561	87.8587	6.45711	0.00021198	0.00523276	UP	NA	NA	NA	NA	NA	NA	NA	NA	NA	NA	NA	NA	NA	NA	NA	NA	NA	NA	NA	NA	NA
J4_Locus_27525_Transcript_1/1	2.31781	2174.46	938.152	9.87368	5.0564e-10	4.43302e-08	UP	NA	NA	NA	NA	NA	NA	NA	NA	NA	NA	NA	NA	NA	NA	NA	NA	NA	NA	NA	NA	NA
J4_Locus_11_Transcript_244/924	2.31781	1315.03	567.359	9.14812	1.21253e-07	6.05243e-06	UP	NA	NA	NA	NA	NA	NA	NA	NA	NA	NA	NA	NA	NA	NA	NA	NA	NA	NA	NA	NA	NA
J4_Locus_26635_Transcript_1/1	2.31781	3408.38	1470.52	10.5221	5.26089e-12	1e-09	UP	NA	NA	NA	NA	NA	NA	NA	NA	NA	NA	NA	NA	NA	NA	NA	NA	NA	NA	NA	NA	NA
J4_Locus_990_Transcript_1/2	9.27126	13338.4	1438.69	10.4905	2.47004e-13	1.30114e-10	UP	NA	NA	NA	NA	NA	NA	NA	NA	NA	NA	NA	NA	NA	NA	NA	NA	NA	NA	NA	NA	NA
J4_Locus_1138_Transcript_1/1	6.95344	6532.02	939.393	9.87559	8.78102e-13	2.82002e-10	UP	NA	NA	NA	NA	NA	NA	NA	NA	NA	NA	NA	NA	NA	NA	NA	NA	NA	NA	NA	NA	NA
J4_Locus_12235_Transcript_4/5	2.31781	2136.5	921.772	9.84827	6.10374e-10	5.20978e-08	UP	NA	NA	NA	NA	NA	NA	NA	NA	NA	NA	NA	NA	NA	NA	NA	NA	NA	NA	NA	NA	NA
J4_Locus_23339_Transcript_2/4	2.31781	605.743	261.342	8.0298	0.000234146	0.00572399	UP	NA	NA	NA	NA	NA	NA	NA	NA	NA	NA	NA	NA	NA	NA	NA	NA	NA	NA	NA	NA	NA
J4_Locus_18803_Transcript_1/1	2.31781	3301.39	1424.35	10.4761	7.11182e-12	1.24864e-09	UP	NA	NA	NA	NA	NA	NA	NA	NA	NA	NA	NA	NA	NA	NA	NA	NA	NA	NA	NA	NA	NA
J4_Locus_11994_Transcript_1/1	2.31781	2058.84	888.266	9.79485	9.07601e-10	7.3e-08	UP	NA	NA	NA	NA	NA	NA	NA	NA	NA	NA	NA	NA	NA	NA	NA	NA	NA	NA	NA	NA	NA
J4_Locus_3723_Transcript_1/2	2.31781	1610.14	694.679	9.4402	1.27943e-08	7.98298e-07	UP	NA	NA	NA	NA	NA	NA	NA	NA	NA	NA	NA	NA	NA	NA	NA	NA	NA	NA	NA	NA	NA
J4_Locus_19622_Transcript_1/1	6.95344	6007.38	863.944	9.75479	1.44832e-12	3.92256e-10	UP	NA	NA	NA	NA	NA	NA	NA	NA	NA	NA	NA	NA	NA	NA	NA	NA	NA	NA	NA	NA	NA
J4_Locus_9616_Transcript_1/1	2.31781	2120.96	915.071	9.83774	6.59939e-10	5.58218e-08	UP	NA	NA	NA	NA	NA	NA	NA	NA	NA	NA	NA	NA	NA	NA	NA	NA	NA	NA	NA	NA	NA
J4_Locus_27140_Transcript_1/1	44.0385	12168.4	276.312	8.11015	2.07331e-10	2.039e-08	UP	NA	NA	NA	NA	NA	NA	NA	NA	NA	NA	NA	NA	NA	NA	NA	NA	NA	NA	NA	NA	NA
J4_Locus_2805_Transcript_1/2	4.63563	3184.03	686.861	9.42388	5.73452e-11	6.65972e-09	UP	NA	NA	NA	NA	NA	NA	NA	NA	NA	NA	NA	NA	NA	NA	NA	NA	NA	NA	NA	NA	NA
J4_Locus_5279_Transcript_1/3	60.2632	1513.49	25.1148	4.65046	0.000249807	0.00605136	UP	NA	NA	NA	NA	NA	NA	NA	NA	NA	NA	NA	NA	NA	NA	NA	NA	NA	NA	NA	NA	NA
J4_Locus_4471_Transcript_1/2	2.31781	452.15	195.076	7.60789	0.0016525	0.0326375	UP	NA	NA	NA	NA	NA	NA	NA	NA	NA	NA	NA	NA	NA	NA	NA	NA	NA	NA	NA	NA	NA
J4_Locus_19469_Transcript_1/5	2.31781	521.181	224.859	7.81287	0.000666732	0.0144655	UP	NA	NA	NA	NA	NA	NA	NA	NA	NA	NA	NA	NA	NA	NA	NA	NA	NA	NA	NA	NA	NA
J4_Locus_8412_Transcript_1/1	2.31781	1164.89	502.582	8.97321	4.75098e-07	2.1102e-05	UP	NA	NA	NA	NA	NA	NA	NA	NA	NA	NA	NA	NA	NA	NA	NA	NA	NA	NA	NA	NA	NA
J4_Locus_12415_Transcript_1/1	2.31781	440.07	189.864	7.56882	0.00195096	0.037999	UP	NA	NA	NA	NA	NA	NA	NA	NA	NA	NA	NA	NA	NA	NA	NA	NA	NA	NA	NA	NA	NA
J4_Locus_19183_Transcript_1/2	20.8603	12399.6	594.411	9.21532	6.93374e-12	1.22995e-09	UP	NA	NA	NA	NA	NA	NA	NA	NA	NA	NA	NA	NA	NA	NA	NA	NA	NA	NA	NA	NA	NA
J4_Locus_27863_Transcript_1/1	4.63563	4631.95	999.207	9.96464	2.33393e-12	5.47698e-10	UP	NA	NA	NA	NA	NA	NA	NA	NA	NA	NA	NA	NA	NA	NA	NA	NA	NA	NA	NA	NA	NA
J4_Locus_2704_Transcript_2/10	6.95344	2557.58	367.815	8.52284	1.61913e-09	1.22584e-07	UP	NA	NA	NA	NA	NA	NA	NA	NA	NA	NA	NA	NA	NA	NA	NA	NA	NA	NA	NA	NA	NA
J4_Locus_3704_Transcript_2/3	4.63563	728.272	157.103	7.29557	0.000149231	0.00382684	UP	NA	NA	NA	NA	NA	NA	NA	NA	NA	NA	NA	NA	NA	NA	NA	NA	NA	NA	NA	NA	NA
J4_Locus_20998_Transcript_1/2	4.63563	2072.64	447.111	8.80449	4.16342e-09	2.88703e-07	UP	NA	NA	NA	NA	NA	NA	NA	NA	NA	NA	NA	NA	NA	NA	NA	NA	NA	NA	NA	NA	NA
J4_Locus_8313_Transcript_1/1	2.31781	750.707	323.886	8.33934	4.18579e-05	0.00123199	UP	NA	NA	NA	NA	NA	NA	NA	NA	NA	NA	NA	NA	NA	NA	NA	NA	NA	NA	NA	NA	NA
J4_Locus_9647_Transcript_4/5	4.63563	591.937	127.693	6.99653	0.00067188	0.0145594	UP	NA	NA	NA	NA	NA	NA	NA	NA	NA	NA	NA	NA	NA	NA	NA	NA	NA	NA	NA	NA	NA
J4_Locus_4923_Transcript_1/1	2.31781	486.665	209.967	7.71402	0.00104506	0.0216254	UP	NA	NA	NA	NA	NA	NA	NA	NA	NA	NA	NA	NA	NA	NA	NA	NA	NA	NA	NA	NA	NA
J4_Locus_4973_Transcript_3/3	2.31781	1715.41	740.098	9.53157	6.47595e-09	4.30668e-07	UP	NA	NA	NA	NA	NA	NA	NA	NA	NA	NA	NA	NA	NA	NA	NA	NA	NA	NA	NA	NA	NA
J4_Locus_27439_Transcript_1/1	2.31781	585.034	252.408	7.97961	0.000299724	0.00711441	UP	NA	NA	NA	NA	NA	NA	NA	NA	NA	NA	NA	NA	NA	NA	NA	NA	NA	NA	NA	NA	NA
J4_Locus_20413_Transcript_1/1	13.9069	3097.75	222.749	7.79928	3.09974e-09	2.22888e-07	UP	NA	NA	NA	NA	NA	NA	NA	NA	NA	NA	NA	NA	NA	NA	NA	NA	NA	NA	NA	NA	NA
J4_Locus_3086_Transcript_1/1	6.95344	8713.38	1253.1	10.2913	2.20938e-13	1.27661e-10	UP	NA	NA	NA	NA	NA	NA	NA	NA	NA	NA	NA	NA	NA	NA	NA	NA	NA	NA	NA	NA	NA
J4_Locus_19711_Transcript_3/3	2.31781	1073.43	463.12	8.85524	1.17278e-06	4.84549e-05	UP	NA	NA	NA	NA	NA	NA	NA	NA	NA	NA	NA	NA	NA	NA	NA	NA	NA	NA	NA	NA	NA
J4_Locus_11590_Transcript_2/2	2.31781	785.223	338.777	8.40419	2.78878e-05	0.000854195	UP	NA	NA	NA	NA	NA	NA	NA	NA	NA	NA	NA	NA	NA	NA	NA	NA	NA	NA	NA	NA	NA
J4_Locus_34039_Transcript_1/1	2.31781	455.602	196.565	7.61886	0.00157705	0.031342	UP	NA	NA	NA	NA	NA	NA	NA	NA	NA	NA	NA	NA	NA	NA	NA	NA	NA	NA	NA	NA	NA
J4_Locus_22023_Transcript_1/1	9.27126	585.034	63.1019	5.97961	0.00206138	0.0398693	UP	NA	NA	NA	NA	NA	NA	NA	NA	NA	NA	NA	NA	NA	NA	NA	NA	NA	NA	NA	NA	NA
J4_Locus_5400_Transcript_1/1	2.31781	509.1	219.647	7.77904	0.00077991	0.0166648	UP	NA	NA	NA	NA	NA	NA	NA	NA	NA	NA	NA	NA	NA	NA	NA	NA	NA	NA	NA	NA	NA
J4_Locus_9483_Transcript_2/2	2.31781	4609.52	1988.73	10.9576	3.9516e-13	1.67022e-10	UP	NA	NA	NA	NA	NA	NA	NA	NA	NA	NA	NA	NA	NA	NA	NA	NA	NA	NA	NA	NA	NA
J4_Locus_20585_Transcript_1/1	2.31781	4428.31	1910.55	10.8998	5.41866e-13	2.05849e-10	UP	NA	NA	NA	NA	NA	NA	NA	NA	NA	NA	NA	NA	NA	NA	NA	NA	NA	NA	NA	NA	NA
J4_Locus_5472_Transcript_5/7	2.31781	479.762	206.989	7.69341	0.00114397	0.023491	UP	NA	NA	NA	NA	NA	NA	NA	NA	NA	NA	NA	NA	NA	NA	NA	NA	NA	NA	NA	NA	NA
J4_Locus_11906_Transcript_1/1	2.31781	598.84	258.364	8.01326	0.000254055	0.00615113	UP	NA	NA	NA	NA	NA	NA	NA	NA	NA	NA	NA	NA	NA	NA	NA	NA	NA	NA	NA	NA	NA
J4_Locus_2801_Transcript_1/1	20.8603	26575	1273.95	10.3151	2.01853e-11	2.81791e-09	UP	NA	NA	NA	NA	NA	NA	NA	NA	NA	NA	NA	NA	NA	NA	NA	NA	NA	NA	NA	NA	NA
J4_Locus_10801_Transcript_1/1	2.31781	1974.27	851.783	9.73434	1.42441e-09	1.09483e-07	UP	NA	NA	NA	NA	NA	NA	NA	NA	NA	NA	NA	NA	NA	NA	NA	NA	NA	NA	NA	NA	NA
J4_Locus_11891_Transcript_1/1	4.63563	1924.23	415.095	8.6973	9e-09	5.77541e-07	UP	NA	NA	NA	NA	NA	NA	NA	NA	NA	NA	NA	NA	NA	NA	NA	NA	NA	NA	NA	NA	NA
J4_Locus_34601_Transcript_1/1	2.31781	814.561	351.435	8.45711	1.98092e-05	0.000628034	UP	NA	NA	NA	NA	NA	NA	NA	NA	NA	NA	NA	NA	NA	NA	NA	NA	NA	NA	NA	NA	NA
J4_Locus_7804_Transcript_1/1	4.63563	2949.33	636.231	9.31341	1.19122e-10	1.25027e-08	UP	NA	NA	NA	NA	NA	NA	NA	NA	NA	NA	NA	NA	NA	NA	NA	NA	NA	NA	NA	NA	NA
J4_Locus_5176_Transcript_1/2	4.63563	5011.62	1081.11	10.0783	1.29887e-12	3.6562e-10	UP	NA	NA	NA	NA	NA	NA	NA	NA	NA	NA	NA	NA	NA	NA	NA	NA	NA	NA	NA	NA	NA
J4_Locus_36185_Transcript_1/1	4.63563	855.979	184.652	7.52867	3.71623e-05	0.00110592	UP	NA	NA	NA	NA	NA	NA	NA	NA	NA	NA	NA	NA	NA	NA	NA	NA	NA	NA	NA	NA	NA
J4_Locus_6942_Transcript_1/1	4.63563	764.513	164.921	7.36563	0.000100123	0.00268796	UP	NA	NA	NA	NA	NA	NA	NA	NA	NA	NA	NA	NA	NA	NA	NA	NA	NA	NA	NA	NA	NA
J4_Locus_8695_Transcript_5/5	2.31781	2400.54	1035.69	10.0164	1.77107e-10	1.76193e-08	UP	NA	NA	NA	NA	NA	NA	NA	NA	NA	NA	NA	NA	NA	NA	NA	NA	NA	NA	NA	NA	NA
J4_Locus_7761_Transcript_1/1	2.31781	541.89	233.793	7.86909	0.00051149	0.0114718	UP	NA	NA	NA	NA	NA	NA	NA	NA	NA	NA	NA	NA	NA	NA	NA	NA	NA	NA	NA	NA	NA
J4_Locus_1758_Transcript_1/1	4.63563	7210.24	1555.4	10.6031	1.34532e-13	9.47081e-11	UP	NA	NA	NA	NA	NA	NA	NA	NA	NA	NA	NA	NA	NA	NA	NA	NA	NA	NA	NA	NA	NA
J4_Locus_4015_Transcript_1/1	2.31781	935.364	403.554	8.65662	5.05656e-06	0.000184266	UP	NA	NA	NA	NA	NA	NA	NA	NA	NA	NA	NA	NA	NA	NA	NA	NA	NA	NA	NA	NA	NA
J4_Locus_37880_Transcript_1/1	2.31781	3567.15	1539.02	10.5878	3.44959e-12	7.40412e-10	UP	NA	NA	NA	NA	NA	NA	NA	NA	NA	NA	NA	NA	NA	NA	NA	NA	NA	NA	NA	NA	NA
J4_Locus_6546_Transcript_1/1	2.31781	7351.75	3171.85	11.6311	1.93095e-14	3.85539e-11	UP	NA	NA	NA	NA	NA	NA	NA	NA	NA	NA	NA	NA	NA	NA	NA	NA	NA	NA	NA	NA	NA
J4_Locus_11396_Transcript_1/1	2.31781	818.012	352.924	8.46321	1.90323e-05	0.00060564	UP	NA	NA	NA	NA	NA	NA	NA	NA	NA	NA	NA	NA	NA	NA	NA	NA	NA	NA	NA	NA	NA
J4_Locus_26666_Transcript_3/4	2.31781	833.544	359.625	8.49035	1.59073e-05	0.000517123	UP	NA	NA	NA	NA	NA	NA	NA	NA	NA	NA	NA	NA	NA	NA	NA	NA	NA	NA	NA	NA	NA
J4_Locus_26859_Transcript_1/1	9.27126	5481.03	591.185	9.20747	7.49569e-12	1.29746e-09	UP	NA	NA	NA	NA	NA	NA	NA	NA	NA	NA	NA	NA	NA	NA	NA	NA	NA	NA	NA	NA	NA
J4_Locus_34134_Transcript_1/1	2.31781	838.721	361.859	8.49928	1.49879e-05	0.000490578	UP	NA	NA	NA	NA	NA	NA	NA	NA	NA	NA	NA	NA	NA	NA	NA	NA	NA	NA	NA	NA	NA
J4_Locus_27407_Transcript_1/1	2.31781	968.154	417.701	8.70633	3.53774e-06	0.000133216	UP	NA	NA	NA	NA	NA	NA	NA	NA	NA	NA	NA	NA	NA	NA	NA	NA	NA	NA	NA	NA	NA
J4_Locus_5628_Transcript_1/1	6.95344	1818.96	261.591	8.03117	4.8e-08	2.65213e-06	UP	NA	NA	NA	NA	NA	NA	NA	NA	NA	NA	NA	NA	NA	NA	NA	NA	NA	NA	NA	NA	NA
J4_Locus_8156_Transcript_1/1	4.63563	488.391	105.356	6.71913	0.0022432	0.042941	UP	NA	NA	NA	NA	NA	NA	NA	NA	NA	NA	NA	NA	NA	NA	NA	NA	NA	NA	NA	NA	NA
J4_Locus_19874_Transcript_1/1	2.31781	2388.46	1030.48	10.0091	1.86768e-10	1.8431e-08	UP	NA	NA	NA	NA	NA	NA	NA	NA	NA	NA	NA	NA	NA	NA	NA	NA	NA	NA	NA	NA	NA
J4_Locus_27392_Transcript_1/2	2.31781	1313.31	566.614	9.14622	1.23067e-07	6.13229e-06	UP	NA	NA	NA	NA	NA	NA	NA	NA	NA	NA	NA	NA	NA	NA	NA	NA	NA	NA	NA	NA	NA
J4_Locus_14501_Transcript_1/2	2.31781	621.275	268.043	8.06632	0.000194846	0.00484743	UP	NA	NA	NA	NA	NA	NA	NA	NA	NA	NA	NA	NA	NA	NA	NA	NA	NA	NA	NA	NA	NA
J4_Locus_20256_Transcript_1/1	6.95344	4074.53	585.973	9.19469	2.36251e-11	3.18419e-09	UP	NA	NA	NA	NA	NA	NA	NA	NA	NA	NA	NA	NA	NA	NA	NA	NA	NA	NA	NA	NA	NA
J4_Locus_20228_Transcript_1/1	2.31781	1320.21	569.592	9.15379	1.16e-07	5.79949e-06	UP	NA	NA	NA	NA	NA	NA	NA	NA	NA	NA	NA	NA	NA	NA	NA	NA	NA	NA	NA	NA	NA
J4_Locus_21047_Transcript_1/1	2.31781	1032.01	445.25	8.79847	1.79645e-06	7.18036e-05	UP	NA	NA	NA	NA	NA	NA	NA	NA	NA	NA	NA	NA	NA	NA	NA	NA	NA	NA	NA	NA	NA
J4_Locus_19504_Transcript_1/1	6.95344	3441.17	494.888	8.95096	9.96696e-11	1.07502e-08	UP	NA	NA	NA	NA	NA	NA	NA	NA	NA	NA	NA	NA	NA	NA	NA	NA	NA	NA	NA	NA	NA
J4_Locus_932_Transcript_5/14	6.95344	11548.8	1660.88	10.6977	1.02899e-13	7.98392e-11	UP	NA	NA	NA	NA	NA	NA	NA	NA	NA	NA	NA	NA	NA	NA	NA	NA	NA	NA	NA	NA	NA
J4_Locus_502_Transcript_1/2	13.9069	15837.3	1138.81	10.1533	1.16845e-12	3.4087e-10	UP	NA	NA	NA	NA	NA	NA	NA	NA	NA	NA	NA	NA	NA	NA	NA	NA	NA	NA	NA	NA	NA
J4_Locus_1881_Transcript_1/1	64.8988	40726.3	627.536	9.29355	8.06247e-09	5.24396e-07	UP	NA	NA	NA	NA	NA	NA	NA	NA	NA	NA	NA	NA	NA	NA	NA	NA	NA	NA	NA	NA	NA
J4_Locus_11534_Transcript_1/1	4.63563	571.228	123.226	6.94516	0.000847197	0.0179551	UP	NA	NA	NA	NA	NA	NA	NA	NA	NA	NA	NA	NA	NA	NA	NA	NA	NA	NA	NA	NA	NA
J4_Locus_33939_Transcript_1/1	2.31781	5220.44	2252.31	11.1372	1.56022e-13	1.03839e-10	UP	NA	NA	NA	NA	NA	NA	NA	NA	NA	NA	NA	NA	NA	NA	NA	NA	NA	NA	NA	NA	NA
J4_Locus_27416_Transcript_2/2	2.31781	797.303	343.989	8.42622	2.42146e-05	0.000751334	UP	NA	NA	NA	NA	NA	NA	NA	NA	NA	NA	NA	NA	NA	NA	NA	NA	NA	NA	NA	NA	NA
J4_Locus_23626_Transcript_3/3	2.31781	505.649	218.158	7.76923	0.000815817	0.0173414	UP	NA	NA	NA	NA	NA	NA	NA	NA	NA	NA	NA	NA	NA	NA	NA	NA	NA	NA	NA	NA	NA
J4_Locus_7718_Transcript_1/1	2.31781	1853.47	799.663	9.64325	2.81195e-09	2.04247e-07	UP	NA	NA	NA	NA	NA	NA	NA	NA	NA	NA	NA	NA	NA	NA	NA	NA	NA	NA	NA	NA	NA
J4_Locus_46570_Transcript_1/1	4.63563	2259.02	487.318	8.92872	1.71671e-09	1.29175e-07	UP	NA	NA	NA	NA	NA	NA	NA	NA	NA	NA	NA	NA	NA	NA	NA	NA	NA	NA	NA	NA	NA
J4_Locus_2423_Transcript_3/5	4.63563	3366.97	726.323	9.50447	3.41046e-11	4.30596e-09	UP	NA	NA	NA	NA	NA	NA	NA	NA	NA	NA	NA	NA	NA	NA	NA	NA	NA	NA	NA	NA	NA
J4_Locus_12568_Transcript_1/7	2.31781	1280.52	552.467	9.10975	1.63803e-07	7.95435e-06	UP	NA	NA	NA	NA	NA	NA	NA	NA	NA	NA	NA	NA	NA	NA	NA	NA	NA	NA	NA	NA	NA
J4_Locus_10887_Transcript_1/1	4.63563	2695.64	581.505	9.18365	2.87791e-10	2.7e-08	UP	NA	NA	NA	NA	NA	NA	NA	NA	NA	NA	NA	NA	NA	NA	NA	NA	NA	NA	NA	NA	NA
J4_Locus_21880_Transcript_1/5	2.31781	8682.32	3745.91	11.8711	9.36629e-15	3.04467e-11	UP	NA	NA	NA	NA	NA	NA	NA	NA	NA	NA	NA	NA	NA	NA	NA	NA	NA	NA	NA	NA	NA
J4_Locus_3463_Transcript_1/1	2.31781	3230.63	1393.83	10.4448	8.75034e-12	1.47595e-09	UP	NA	NA	NA	NA	NA	NA	NA	NA	NA	NA	NA	NA	NA	NA	NA	NA	NA	NA	NA	NA	NA
J4_Locus_349_Transcript_1/1	67.2166	37835.6	562.891	9.13671	6.55854e-09	4.3515e-07	UP	NA	NA	NA	NA	NA	NA	NA	NA	NA	NA	NA	NA	NA	NA	NA	NA	NA	NA	NA	NA	NA
J4_Locus_16537_Transcript_1/1	2.31781	623.001	268.788	8.07033	0.000190901	0.00477003	UP	NA	NA	NA	NA	NA	NA	NA	NA	NA	NA	NA	NA	NA	NA	NA	NA	NA	NA	NA	NA	NA
J4_Locus_26926_Transcript_1/1	4.63563	925.009	199.543	7.64056	1.79895e-05	0.000577164	UP	NA	NA	NA	NA	NA	NA	NA	NA	NA	NA	NA	NA	NA	NA	NA	NA	NA	NA	NA	NA	NA
J4_Locus_1754_Transcript_1/2	13.9069	13390.2	962.847	9.91116	1.17411e-12	3.4087e-10	UP	NA	NA	NA	NA	NA	NA	NA	NA	NA	NA	NA	NA	NA	NA	NA	NA	NA	NA	NA	NA	NA
J4_Locus_9356_Transcript_1/1	2.31781	1760.28	759.457	9.56882	4.90346e-09	3.34914e-07	UP	NA	NA	NA	NA	NA	NA	NA	NA	NA	NA	NA	NA	NA	NA	NA	NA	NA	NA	NA	NA	NA
J4_Locus_17356_Transcript_1/1	4.63563	2095.08	451.951	8.82002	3.72569e-09	2.60692e-07	UP	NA	NA	NA	NA	NA	NA	NA	NA	NA	NA	NA	NA	NA	NA	NA	NA	NA	NA	NA	NA	NA
J4_Locus_2380_Transcript_3/3	9.27126	14784.6	1594.67	10.639	2.44576e-13	1.30114e-10	UP	NA	NA	NA	NA	NA	NA	NA	NA	NA	NA	NA	NA	NA	NA	NA	NA	NA	NA	NA	NA	NA
J4_Locus_40281_Transcript_1/1	4.63563	605.743	130.671	7.0298	0.000577375	0.0127529	UP	NA	NA	NA	NA	NA	NA	NA	NA	NA	NA	NA	NA	NA	NA	NA	NA	NA	NA	NA	NA	NA
J4_Locus_11885_Transcript_2/5	2.31781	648.887	279.957	8.12906	0.000140375	0.00363118	UP	NA	NA	NA	NA	NA	NA	NA	NA	NA	NA	NA	NA	NA	NA	NA	NA	NA	NA	NA	NA	NA
J4_Locus_11364_Transcript_1/1	6.95344	824.915	118.634	6.89037	0.000108923	0.00289791	UP	NA	NA	NA	NA	NA	NA	NA	NA	NA	NA	NA	NA	NA	NA	NA	NA	NA	NA	NA	NA	NA
J4_Locus_36919_Transcript_1/1	2.31781	491.843	212.201	7.72929	0.000976722	0.0204428	UP	NA	NA	NA	NA	NA	NA	NA	NA	NA	NA	NA	NA	NA	NA	NA	NA	NA	NA	NA	NA	NA
J4_Locus_12243_Transcript_8/13	2.31781	767.965	331.332	8.37213	3.41513e-05	0.00102735	UP	NA	NA	NA	NA	NA	NA	NA	NA	NA	NA	NA	NA	NA	NA	NA	NA	NA	NA	NA	NA	NA
J4_Locus_5652_Transcript_1/1	2.31781	512.552	221.136	7.78879	0.000745631	0.0160321	UP	NA	NA	NA	NA	NA	NA	NA	NA	NA	NA	NA	NA	NA	NA	NA	NA	NA	NA	NA	NA	NA
J4_Locus_30955_Transcript_1/1	9.27126	11383.1	1227.79	10.2618	2.97323e-13	1.40256e-10	UP	NA	NA	NA	NA	NA	NA	NA	NA	NA	NA	NA	NA	NA	NA	NA	NA	NA	NA	NA	NA	NA
J4_Locus_4790_Transcript_1/1	11.5891	2647.32	228.433	7.83562	6.53481e-09	4.3391e-07	UP	NA	NA	NA	NA	NA	NA	NA	NA	NA	NA	NA	NA	NA	NA	NA	NA	NA	NA	NA	NA	NA
J4_Locus_4706_Transcript_1/1	6.95344	6702.87	963.964	9.91284	7.58929e-13	2.50607e-10	UP	NA	NA	NA	NA	NA	NA	NA	NA	NA	NA	NA	NA	NA	NA	NA	NA	NA	NA	NA	NA	NA
J4_Locus_11251_Transcript_4/6	2.31781	748.982	323.141	8.33602	4.27201e-05	0.00125436	UP	NA	NA	NA	NA	NA	NA	NA	NA	NA	NA	NA	NA	NA	NA	NA	NA	NA	NA	NA	NA	NA
J4_Locus_1763_Transcript_2/5	190.061	3413.56	17.9604	4.16674	0.000111993	0.00296671	UP	NA	NA	NA	NA	NA	NA	NA	NA	NA	NA	NA	NA	NA	NA	NA	NA	NA	NA	NA	NA	NA
J4_Locus_6101_Transcript_1/1	9.27126	824.915	88.9755	6.47534	0.000191572	0.00478534	UP	NA	NA	NA	NA	NA	NA	NA	NA	NA	NA	NA	NA	NA	NA	NA	NA	NA	NA	NA	NA	NA
J4_Locus_2982_Transcript_1/1	2.31781	491.843	212.201	7.72929	0.000976722	0.0204428	UP	NA	NA	NA	NA	NA	NA	NA	NA	NA	NA	NA	NA	NA	NA	NA	NA	NA	NA	NA	NA	NA
J4_Locus_33991_Transcript_1/1	2.31781	1009.57	435.571	8.76676	2.27313e-06	8.87492e-05	UP	NA	NA	NA	NA	NA	NA	NA	NA	NA	NA	NA	NA	NA	NA	NA	NA	NA	NA	NA	NA	NA
JC_Locus_15708_Transcript_1/1	37.085	2039.85	55.0048	5.78148	4.91413e-06	0.000179763	UP	NA	NA	NA	NA	NA	NA	NA	NA	NA	NA	NA	NA	NA	NA	NA	NA	NA	NA	NA	NA	NA
J4_Locus_28945_Transcript_1/1	4.63563	483.214	104.239	6.70375	0.00238709	0.0454018	UP	NA	NA	NA	NA	NA	NA	NA	NA	NA	NA	NA	NA	NA	NA	NA	NA	NA	NA	NA	NA	NA
J4_Locus_11_Transcript_347/924	4.63563	2888.93	623.201	9.28355	1.45624e-10	1.4884e-08	UP	NA	NA	NA	NA	NA	NA	NA	NA	NA	NA	NA	NA	NA	NA	NA	NA	NA	NA	NA	NA	NA
J4_Locus_19375_Transcript_1/1	2.31781	1277.07	550.978	9.10585	1.68878e-07	8.16846e-06	UP	NA	NA	NA	NA	NA	NA	NA	NA	NA	NA	NA	NA	NA	NA	NA	NA	NA	NA	NA	NA	NA
J4_Locus_9666_Transcript_1/1	4.63563	628.178	135.511	7.08226	0.000451263	0.0102468	UP	NA	NA	NA	NA	NA	NA	NA	NA	NA	NA	NA	NA	NA	NA	NA	NA	NA	NA	NA	NA	NA
J4_Locus_19_Transcript_19/22	280.456	25356.6	90.4124	6.49845	5.64629e-07	2.47201e-05	UP	NA	NA	NA	NA	NA	NA	NA	NA	NA	NA	NA	NA	NA	NA	NA	NA	NA	NA	NA	NA	NA
J4_Locus_11_Transcript_335/924	2.31781	709.289	306.016	8.25746	6.83967e-05	0.00191526	UP	NA	NA	NA	NA	NA	NA	NA	NA	NA	NA	NA	NA	NA	NA	NA	NA	NA	NA	NA	NA	NA
J4_Locus_32802_Transcript_1/1	11.5891	18916.1	1632.24	10.6726	7.57682e-13	2.50607e-10	UP	NA	NA	NA	NA	NA	NA	NA	NA	NA	NA	NA	NA	NA	NA	NA	NA	NA	NA	NA	NA	NA
J4_Locus_8561_Transcript_1/1	2.31781	1302.95	562.147	9.1348	1.34593e-07	6.65638e-06	UP	NA	NA	NA	NA	NA	NA	NA	NA	NA	NA	NA	NA	NA	NA	NA	NA	NA	NA	NA	NA	NA
J4_Locus_3924_Transcript_2/4	4.63563	807.657	174.228	7.44483	6.25062e-05	0.00177228	UP	NA	NA	NA	NA	NA	NA	NA	NA	NA	NA	NA	NA	NA	NA	NA	NA	NA	NA	NA	NA	NA
J4_Locus_26950_Transcript_1/1	2.31781	1506.59	650.005	9.34431	2.63776e-08	1.53425e-06	UP	NA	NA	NA	NA	NA	NA	NA	NA	NA	NA	NA	NA	NA	NA	NA	NA	NA	NA	NA	NA	NA
J4_Locus_31940_Transcript_1/1	2.31781	529.81	228.582	7.83656	0.000596659	0.0131214	UP	NA	NA	NA	NA	NA	NA	NA	NA	NA	NA	NA	NA	NA	NA	NA	NA	NA	NA	NA	NA	NA
J4_Locus_9380_Transcript_1/1	2.31781	2296.99	991.016	9.95276	2.82172e-10	2.65635e-08	UP	NA	NA	NA	NA	NA	NA	NA	NA	NA	NA	NA	NA	NA	NA	NA	NA	NA	NA	NA	NA	NA
J4_Locus_16533_Transcript_1/1	2.31781	647.161	279.212	8.12522	0.000143286	0.00369424	UP	NA	NA	NA	NA	NA	NA	NA	NA	NA	NA	NA	NA	NA	NA	NA	NA	NA	NA	NA	NA	NA
J4_Locus_30389_Transcript_1/1	2.31781	1394.42	601.609	9.23268	6.25605e-08	3.36116e-06	UP	NA	NA	NA	NA	NA	NA	NA	NA	NA	NA	NA	NA	NA	NA	NA	NA	NA	NA	NA	NA	NA
J4_Locus_20012_Transcript_4/4	6.95344	662.693	95.3043	6.57447	0.000587435	0.0129551	UP	NA	NA	NA	NA	NA	NA	NA	NA	NA	NA	NA	NA	NA	NA	NA	NA	NA	NA	NA	NA	NA
J4_Locus_23161_Transcript_1/2	4.63563	7410.43	1598.58	10.6426	1.17278e-13	8.83236e-11	UP	NA	NA	NA	NA	NA	NA	NA	NA	NA	NA	NA	NA	NA	NA	NA	NA	NA	NA	NA	NA	NA
J4_Locus_10541_Transcript_1/1	2.31781	607.469	262.087	8.0339	0.000229422	0.00561649	UP	NA	NA	NA	NA	NA	NA	NA	NA	NA	NA	NA	NA	NA	NA	NA	NA	NA	NA	NA	NA	NA
J4_Locus_2216_Transcript_1/1	4.63563	1648.1	355.53	8.47383	4.44188e-08	2.46618e-06	UP	NA	NA	NA	NA	NA	NA	NA	NA	NA	NA	NA	NA	NA	NA	NA	NA	NA	NA	NA	NA	NA
J4_Locus_6510_Transcript_1/1	2.31781	2478.2	1069.2	10.0623	1.26812e-10	1.32129e-08	UP	NA	NA	NA	NA	NA	NA	NA	NA	NA	NA	NA	NA	NA	NA	NA	NA	NA	NA	NA	NA	NA
J4_Locus_6532_Transcript_3/3	2.31781	7218.87	3114.52	11.6048	2.11657e-14	4.03818e-11	UP	NA	NA	NA	NA	NA	NA	NA	NA	NA	NA	NA	NA	NA	NA	NA	NA	NA	NA	NA	NA	NA
J4_Locus_3007_Transcript_1/1	6.95344	4807.98	691.453	9.43349	6.59553e-12	1.17971e-09	UP	NA	NA	NA	NA	NA	NA	NA	NA	NA	NA	NA	NA	NA	NA	NA	NA	NA	NA	NA	NA	NA
J4_Locus_21667_Transcript_1/2	2.31781	707.563	305.272	8.25395	6.98146e-05	0.00194861	UP	NA	NA	NA	NA	NA	NA	NA	NA	NA	NA	NA	NA	NA	NA	NA	NA	NA	NA	NA	NA	NA
J4_Locus_28164_Transcript_1/1	4.63563	2186.54	471.682	8.88167	2.39927e-09	1.7621e-07	UP	NA	NA	NA	NA	NA	NA	NA	NA	NA	NA	NA	NA	NA	NA	NA	NA	NA	NA	NA	NA	NA
J4_Locus_11_Transcript_172/924	2.31781	4561.19	1967.89	10.9424	4.29029e-13	1.75402e-10	UP	NA	NA	NA	NA	NA	NA	NA	NA	NA	NA	NA	NA	NA	NA	NA	NA	NA	NA	NA	NA	NA
J4_Locus_10145_Transcript_1/2	2.31781	497.02	214.435	7.7444	0.000912942	0.0192156	UP	NA	NA	NA	NA	NA	NA	NA	NA	NA	NA	NA	NA	NA	NA	NA	NA	NA	NA	NA	NA	NA
J4_Locus_18509_Transcript_2/2	176.154	20748.9	117.788	6.88005	7.3e-08	3.86151e-06	UP	NA	NA	NA	NA	NA	NA	NA	NA	NA	NA	NA	NA	NA	NA	NA	NA	NA	NA	NA	NA	NA
J4_Locus_11_Transcript_139/924	2.31781	887.043	382.707	8.58009	8.65294e-06	0.000300404	UP	NA	NA	NA	NA	NA	NA	NA	NA	NA	NA	NA	NA	NA	NA	NA	NA	NA	NA	NA	NA	NA
J4_Locus_2595_Transcript_2/3	2.31781	3955.45	1706.54	10.7369	1.3775e-12	3.79055e-10	UP	NA	NA	NA	NA	NA	NA	NA	NA	NA	NA	NA	NA	NA	NA	NA	NA	NA	NA	NA	NA	NA
J4_Locus_21110_Transcript_1/2	2.31781	1187.33	512.261	9.00073	3.8378e-07	1.73692e-05	UP	NA	NA	NA	NA	NA	NA	NA	NA	NA	NA	NA	NA	NA	NA	NA	NA	NA	NA	NA	NA	NA
J4_Locus_6357_Transcript_1/1	6.95344	2184.82	314.207	8.29557	7.68576e-09	5.02943e-07	UP	NA	NA	NA	NA	NA	NA	NA	NA	NA	NA	NA	NA	NA	NA	NA	NA	NA	NA	NA	NA	NA
J4_Locus_27274_Transcript_1/1	2.31781	623.001	268.788	8.07033	0.000190901	0.00477003	UP	NA	NA	NA	NA	NA	NA	NA	NA	NA	NA	NA	NA	NA	NA	NA	NA	NA	NA	NA	NA	NA
J4_Locus_15230_Transcript_1/1	2.31781	640.258	276.234	8.10975	0.000155541	0.00397677	UP	NA	NA	NA	NA	NA	NA	NA	NA	NA	NA	NA	NA	NA	NA	NA	NA	NA	NA	NA	NA	NA
J4_Locus_28093_Transcript_1/1	4.63563	2454.04	529.386	9.04818	7.38302e-10	6.1481e-08	UP	NA	NA	NA	NA	NA	NA	NA	NA	NA	NA	NA	NA	NA	NA	NA	NA	NA	NA	NA	NA	NA
J4_Locus_11840_Transcript_1/1	2.31781	1489.33	642.56	9.32769	3e-08	1.72069e-06	UP	NA	NA	NA	NA	NA	NA	NA	NA	NA	NA	NA	NA	NA	NA	NA	NA	NA	NA	NA	NA	NA
J4_Locus_27175_Transcript_1/1	2.31781	638.533	275.489	8.10585	0.000158764	0.00405073	UP	NA	NA	NA	NA	NA	NA	NA	NA	NA	NA	NA	NA	NA	NA	NA	NA	NA	NA	NA	NA	NA
J4_Locus_683_Transcript_1/1	2.31781	3820.84	1648.47	10.6869	1.86146e-12	4.70045e-10	UP	NA	NA	NA	NA	NA	NA	NA	NA	NA	NA	NA	NA	NA	NA	NA	NA	NA	NA	NA	NA	NA
J4_Locus_2625_Transcript_1/1	6.95344	8666.79	1246.4	10.2836	2.25497e-13	1.27661e-10	UP	NA	NA	NA	NA	NA	NA	NA	NA	NA	NA	NA	NA	NA	NA	NA	NA	NA	NA	NA	NA	NA
J4_Locus_4235_Transcript_1/1	2.31781	534.987	230.815	7.85059	0.000558428	0.0124014	UP	NA	NA	NA	NA	NA	NA	NA	NA	NA	NA	NA	NA	NA	NA	NA	NA	NA	NA	NA	NA	NA
J4_Locus_31297_Transcript_3/3	2.31781	629.904	271.766	8.08622	0.000175895	0.00443768	UP	NA	NA	NA	NA	NA	NA	NA	NA	NA	NA	NA	NA	NA	NA	NA	NA	NA	NA	NA	NA	NA
J4_Locus_13082_Transcript_1/1	4.63563	1126.92	243.101	7.92541	2.47287e-06	9.61104e-05	UP	NA	NA	NA	NA	NA	NA	NA	NA	NA	NA	NA	NA	NA	NA	NA	NA	NA	NA	NA	NA	NA
J4_Locus_5054_Transcript_1/1	4.63563	2878.57	620.967	9.27837	1.5081e-10	1.5341e-08	UP	NA	NA	NA	NA	NA	NA	NA	NA	NA	NA	NA	NA	NA	NA	NA	NA	NA	NA	NA	NA	NA
J4_Locus_18453_Transcript_1/1	6.95344	873.237	125.583	6.9725	6.67614e-05	0.00187497	UP	NA	NA	NA	NA	NA	NA	NA	NA	NA	NA	NA	NA	NA	NA	NA	NA	NA	NA	NA	NA	NA
J4_Locus_2305_Transcript_3/4	2.31781	490.117	211.457	7.72422	0.000998977	0.0208173	UP	NA	NA	NA	NA	NA	NA	NA	NA	NA	NA	NA	NA	NA	NA	NA	NA	NA	NA	NA	NA	NA
J4_Locus_6_Transcript_3/3	2.31781	1346.1	580.761	9.1818	9.31247e-08	4.78183e-06	UP	NA	NA	NA	NA	NA	NA	NA	NA	NA	NA	NA	NA	NA	NA	NA	NA	NA	NA	NA	NA	NA
J4_Locus_36035_Transcript_1/1	11.5891	5843.44	504.22	8.97791	1.18283e-11	1.84976e-09	UP	NA	NA	NA	NA	NA	NA	NA	NA	NA	NA	NA	NA	NA	NA	NA	NA	NA	NA	NA	NA	NA
J4_Locus_5205_Transcript_2/2	2.31781	1848.29	797.429	9.63921	2.89803e-09	2.10144e-07	UP	NA	NA	NA	NA	NA	NA	NA	NA	NA	NA	NA	NA	NA	NA	NA	NA	NA	NA	NA	NA	NA
J4_Locus_18085_Transcript_1/1	4.63563	2880.3	621.34	9.27924	1.49931e-10	1.52697e-08	UP	NA	NA	NA	NA	NA	NA	NA	NA	NA	NA	NA	NA	NA	NA	NA	NA	NA	NA	NA	NA	NA
J4_Locus_2455_Transcript_1/2	2.31781	2259.02	974.636	9.92872	3.36775e-10	3.1e-08	UP	NA	NA	NA	NA	NA	NA	NA	NA	NA	NA	NA	NA	NA	NA	NA	NA	NA	NA	NA	NA	NA
J4_Locus_6424_Transcript_1/1	2.31781	452.15	195.076	7.60789	0.0016525	0.0326375	UP	NA	NA	NA	NA	NA	NA	NA	NA	NA	NA	NA	NA	NA	NA	NA	NA	NA	NA	NA	NA	NA
J4_Locus_10427_Transcript_1/1	2.31781	897.397	387.174	8.59684	7.70393e-06	0.000270299	UP	NA	NA	NA	NA	NA	NA	NA	NA	NA	NA	NA	NA	NA	NA	NA	NA	NA	NA	NA	NA	NA
J4_Locus_1593_Transcript_1/1	2.31781	702.386	303.038	8.24336	7.42489e-05	0.00205673	UP	NA	NA	NA	NA	NA	NA	NA	NA	NA	NA	NA	NA	NA	NA	NA	NA	NA	NA	NA	NA	NA
J4_Locus_14721_Transcript_1/1	4.63563	548.793	118.386	6.88735	0.00109568	0.0226182	UP	NA	NA	NA	NA	NA	NA	NA	NA	NA	NA	NA	NA	NA	NA	NA	NA	NA	NA	NA	NA	NA
J4_Locus_30893_Transcript_1/2	6.95344	5909.02	849.797	9.73097	1.60617e-12	4.1893e-10	UP	NA	NA	NA	NA	NA	NA	NA	NA	NA	NA	NA	NA	NA	NA	NA	NA	NA	NA	NA	NA	NA
J4_Locus_636_Transcript_2/3	18.5425	20591.8	1110.52	10.117	5.4347e-12	1e-09	UP	NA	NA	NA	NA	NA	NA	NA	NA	NA	NA	NA	NA	NA	NA	NA	NA	NA	NA	NA	NA	NA
J4_Locus_19298_Transcript_2/3	2.31781	5391.29	2326.02	11.1836	1.24325e-13	9.08801e-11	UP	NA	NA	NA	NA	NA	NA	NA	NA	NA	NA	NA	NA	NA	NA	NA	NA	NA	NA	NA	NA	NA
J4_Locus_20502_Transcript_1/1	6.95344	8492.48	1221.34	10.2542	2.44105e-13	1.30114e-10	UP	NA	NA	NA	NA	NA	NA	NA	NA	NA	NA	NA	NA	NA	NA	NA	NA	NA	NA	NA	NA	NA
J4_Locus_4684_Transcript_1/10	4.63563	3577.51	771.742	9.59197	1.96893e-11	2.77574e-09	UP	NA	NA	NA	NA	NA	NA	NA	NA	NA	NA	NA	NA	NA	NA	NA	NA	NA	NA	NA	NA	NA
J4_Locus_8006_Transcript_1/1	2.31781	635.081	274	8.09803	0.000165409	0.00419409	UP	NA	NA	NA	NA	NA	NA	NA	NA	NA	NA	NA	NA	NA	NA	NA	NA	NA	NA	NA	NA	NA
J4_Locus_7144_Transcript_1/1	2.31781	1585.98	684.255	9.41839	1.5053e-08	9.23124e-07	UP	NA	NA	NA	NA	NA	NA	NA	NA	NA	NA	NA	NA	NA	NA	NA	NA	NA	NA	NA	NA	NA
J4_Locus_2507_Transcript_2/2	4.63563	2714.63	585.601	9.19377	2.68439e-10	2.54099e-08	UP	NA	NA	NA	NA	NA	NA	NA	NA	NA	NA	NA	NA	NA	NA	NA	NA	NA	NA	NA	NA	NA
J4_Locus_14401_Transcript_3/3	4.63563	3605.12	777.698	9.60307	1.83868e-11	2.62661e-09	UP	NA	NA	NA	NA	NA	NA	NA	NA	NA	NA	NA	NA	NA	NA	NA	NA	NA	NA	NA	NA	NA
J4_Locus_15144_Transcript_1/2	2.31781	2229.69	961.978	9.90986	3.87008e-10	3.50861e-08	UP	NA	NA	NA	NA	NA	NA	NA	NA	NA	NA	NA	NA	NA	NA	NA	NA	NA	NA	NA	NA	NA
J4_Locus_15116_Transcript_1/1	4.63563	2438.5	526.035	9.03902	7.87358e-10	6.47496e-08	UP	NA	NA	NA	NA	NA	NA	NA	NA	NA	NA	NA	NA	NA	NA	NA	NA	NA	NA	NA	NA	NA
J4_Locus_13435_Transcript_1/1	2.31781	484.94	209.223	7.7089	0.00106892	0.0221032	UP	NA	NA	NA	NA	NA	NA	NA	NA	NA	NA	NA	NA	NA	NA	NA	NA	NA	NA	NA	NA	NA
J4_Locus_19410_Transcript_1/1	2.31781	1473.8	635.859	9.31256	3.36605e-08	1.91641e-06	UP	NA	NA	NA	NA	NA	NA	NA	NA	NA	NA	NA	NA	NA	NA	NA	NA	NA	NA	NA	NA	NA
J4_Locus_20349_Transcript_1/2	2.31781	1542.83	665.641	9.3786	2.03138e-08	1.20862e-06	UP	NA	NA	NA	NA	NA	NA	NA	NA	NA	NA	NA	NA	NA	NA	NA	NA	NA	NA	NA	NA	NA
J4_Locus_19599_Transcript_1/1	2.31781	3511.93	1515.19	10.5653	3.98187e-12	8.19816e-10	UP	NA	NA	NA	NA	NA	NA	NA	NA	NA	NA	NA	NA	NA	NA	NA	NA	NA	NA	NA	NA	NA
J4_Locus_2812_Transcript_7/7	4.63563	4932.23	1063.98	10.0553	1.45919e-12	3.92722e-10	UP	NA	NA	NA	NA	NA	NA	NA	NA	NA	NA	NA	NA	NA	NA	NA	NA	NA	NA	NA	NA	NA
J4_Locus_1098_Transcript_1/1	6.95344	13167.6	1893.68	10.887	8.96401e-14	7.54515e-11	UP	NA	NA	NA	NA	NA	NA	NA	NA	NA	NA	NA	NA	NA	NA	NA	NA	NA	NA	NA	NA	NA
J4_Locus_2864_Transcript_1/1	2.31781	567.776	244.962	7.93641	0.000370012	0.00860205	UP	NA	NA	NA	NA	NA	NA	NA	NA	NA	NA	NA	NA	NA	NA	NA	NA	NA	NA	NA	NA	NA
J4_Locus_12517_Transcript_1/1	6.95344	931.912	134.022	7.06632	3.73014e-05	0.00110967	UP	NA	NA	NA	NA	NA	NA	NA	NA	NA	NA	NA	NA	NA	NA	NA	NA	NA	NA	NA	NA	NA
J4_Locus_3412_Transcript_1/1	6.95344	8796.22	1265.02	10.3049	2.13226e-13	1.25387e-10	UP	NA	NA	NA	NA	NA	NA	NA	NA	NA	NA	NA	NA	NA	NA	NA	NA	NA	NA	NA	NA	NA
J4_Locus_27722_Transcript_1/1	2.31781	800.754	345.478	8.43245	2.32591e-05	0.000725622	UP	NA	NA	NA	NA	NA	NA	NA	NA	NA	NA	NA	NA	NA	NA	NA	NA	NA	NA	NA	NA	NA
J4_Locus_7750_Transcript_5/5	6.95344	6040.17	868.659	9.76265	1.40022e-12	3.82854e-10	UP	NA	NA	NA	NA	NA	NA	NA	NA	NA	NA	NA	NA	NA	NA	NA	NA	NA	NA	NA	NA	NA
J4_Locus_11341_Transcript_1/1	2.31781	2314.25	998.462	9.96356	2.60659e-10	2.47829e-08	UP	NA	NA	NA	NA	NA	NA	NA	NA	NA	NA	NA	NA	NA	NA	NA	NA	NA	NA	NA	NA	NA
J4_Locus_10737_Transcript_1/2	4.63563	1252.9	270.277	8.0783	8.05359e-07	3.42807e-05	UP	NA	NA	NA	NA	NA	NA	NA	NA	NA	NA	NA	NA	NA	NA	NA	NA	NA	NA	NA	NA	NA
J4_Locus_6977_Transcript_1/1	2.31781	433.167	186.886	7.54601	0.00214949	0.0412666	UP	NA	NA	NA	NA	NA	NA	NA	NA	NA	NA	NA	NA	NA	NA	NA	NA	NA	NA	NA	NA	NA
J4_Locus_22467_Transcript_1/1	4.63563	2907.91	627.296	9.293	1.36634e-10	1.4e-08	UP	NA	NA	NA	NA	NA	NA	NA	NA	NA	NA	NA	NA	NA	NA	NA	NA	NA	NA	NA	NA	NA
J4_Locus_156_Transcript_1/1	16.2247	23020	1418.82	10.4705	4.58496e-12	9.09103e-10	UP	NA	NA	NA	NA	NA	NA	NA	NA	NA	NA	NA	NA	NA	NA	NA	NA	NA	NA	NA	NA	NA
J4_Locus_30904_Transcript_1/1	23.1781	957.799	41.3234	5.36889	0.00046037	0.010426	UP	NA	NA	NA	NA	NA	NA	NA	NA	NA	NA	NA	NA	NA	NA	NA	NA	NA	NA	NA	NA	NA
J4_Locus_660_Transcript_2/2	9.27126	5294.64	571.082	9.15755	9.46533e-12	1.56882e-09	UP	NA	NA	NA	NA	NA	NA	NA	NA	NA	NA	NA	NA	NA	NA	NA	NA	NA	NA	NA	NA	NA
J4_Locus_4711_Transcript_1/1	2.31781	3078.76	1328.3	10.3754	1.39693e-11	2.10815e-09	UP	NA	NA	NA	NA	NA	NA	NA	NA	NA	NA	NA	NA	NA	NA	NA	NA	NA	NA	NA	NA	NA
J4_Locus_15482_Transcript_1/1	2.31781	493.568	212.946	7.73434	0.000954974	0.0199974	UP	NA	NA	NA	NA	NA	NA	NA	NA	NA	NA	NA	NA	NA	NA	NA	NA	NA	NA	NA	NA	NA
J4_Locus_37887_Transcript_1/1	2.31781	1565.27	675.321	9.39943	1.73558e-08	1.04714e-06	UP	NA	NA	NA	NA	NA	NA	NA	NA	NA	NA	NA	NA	NA	NA	NA	NA	NA	NA	NA	NA	NA
J4_Locus_30833_Transcript_1/1	2.31781	652.339	281.446	8.13671	0.000134727	0.00350304	UP	NA	NA	NA	NA	NA	NA	NA	NA	NA	NA	NA	NA	NA	NA	NA	NA	NA	NA	NA	NA	NA
J4_Locus_3871_Transcript_3/3	2.31781	1832.76	790.728	9.62704	3.17402e-09	2.26e-07	UP	NA	NA	NA	NA	NA	NA	NA	NA	NA	NA	NA	NA	NA	NA	NA	NA	NA	NA	NA	NA	NA
J4_Locus_10531_Transcript_2/2	4.63563	1855.2	400.204	8.64459	1.3095e-08	8.14687e-07	UP	NA	NA	NA	NA	NA	NA	NA	NA	NA	NA	NA	NA	NA	NA	NA	NA	NA	NA	NA	NA	NA
J4_Locus_21207_Transcript_1/1	4.63563	1370.26	295.592	8.20747	3.0857e-07	1.43202e-05	UP	NA	NA	NA	NA	NA	NA	NA	NA	NA	NA	NA	NA	NA	NA	NA	NA	NA	NA	NA	NA	NA
J4_Locus_5431_Transcript_1/1	4.63563	950.896	205.128	7.68038	1.37835e-05	0.000457257	UP	NA	NA	NA	NA	NA	NA	NA	NA	NA	NA	NA	NA	NA	NA	NA	NA	NA	NA	NA	NA	NA
J4_Locus_13431_Transcript_1/2	2.31781	526.358	227.092	7.82714	0.000623696	0.0136635	UP	NA	NA	NA	NA	NA	NA	NA	NA	NA	NA	NA	NA	NA	NA	NA	NA	NA	NA	NA	NA	NA
J4_Locus_619_Transcript_9/15	6.95344	6285.23	903.902	9.82002	1.09973e-12	3.27838e-10	UP	NA	NA	NA	NA	NA	NA	NA	NA	NA	NA	NA	NA	NA	NA	NA	NA	NA	NA	NA	NA	NA
J4_Locus_21192_Transcript_1/2	2.31781	736.901	317.929	8.31256	4.92839e-05	0.00143093	UP	NA	NA	NA	NA	NA	NA	NA	NA	NA	NA	NA	NA	NA	NA	NA	NA	NA	NA	NA	NA	NA
J4_Locus_19324_Transcript_1/1	9.27126	2020.87	217.971	7.768	4.04922e-08	2.27071e-06	UP	NA	NA	NA	NA	NA	NA	NA	NA	NA	NA	NA	NA	NA	NA	NA	NA	NA	NA	NA	NA	NA
J4_Locus_40755_Transcript_1/1	4.63563	493.568	106.473	6.73434	0.00210816	0.040573	UP	NA	NA	NA	NA	NA	NA	NA	NA	NA	NA	NA	NA	NA	NA	NA	NA	NA	NA	NA	NA	NA
J4_Locus_11_Transcript_216/924	2.31781	1033.73	445.995	8.80088	1.76444e-06	7.06558e-05	UP	NA	NA	NA	NA	NA	NA	NA	NA	NA	NA	NA	NA	NA	NA	NA	NA	NA	NA	NA	NA	NA
J4_Locus_27961_Transcript_1/1	4.63563	679.951	146.679	7.19652	0.000254683	0.00616459	UP	NA	NA	NA	NA	NA	NA	NA	NA	NA	NA	NA	NA	NA	NA	NA	NA	NA	NA	NA	NA	NA
J4_Locus_14069_Transcript_1/1	13.9069	4445.57	319.667	8.32042	1.62893e-10	1.63188e-08	UP	NA	NA	NA	NA	NA	NA	NA	NA	NA	NA	NA	NA	NA	NA	NA	NA	NA	NA	NA	NA	NA
J4_Locus_12492_Transcript_3/3	2.31781	2966.59	1279.91	10.3218	2.01572e-11	2.81791e-09	UP	NA	NA	NA	NA	NA	NA	NA	NA	NA	NA	NA	NA	NA	NA	NA	NA	NA	NA	NA	NA	NA
J4_Locus_26800_Transcript_1/2	20.8603	9988.72	478.838	8.90339	1.13833e-11	1.80317e-09	UP	NA	NA	NA	NA	NA	NA	NA	NA	NA	NA	NA	NA	NA	NA	NA	NA	NA	NA	NA	NA	NA
J4_Locus_26718_Transcript_1/1	4.63563	1884.53	406.533	8.66723	1.11331e-08	7.04894e-07	UP	NA	NA	NA	NA	NA	NA	NA	NA	NA	NA	NA	NA	NA	NA	NA	NA	NA	NA	NA	NA	NA
J4_Locus_18785_Transcript_2/2	6.95344	5308.45	763.428	9.57635	3.2588e-12	7.10112e-10	UP	NA	NA	NA	NA	NA	NA	NA	NA	NA	NA	NA	NA	NA	NA	NA	NA	NA	NA	NA	NA	NA
J4_Locus_1789_Transcript_1/1	16.2247	23636.1	1456.8	10.5086	5.04172e-12	1e-09	UP	NA	NA	NA	NA	NA	NA	NA	NA	NA	NA	NA	NA	NA	NA	NA	NA	NA	NA	NA	NA	NA
J4_Locus_7467_Transcript_1/1	2.31781	579.857	250.174	7.96679	0.000319132	0.00753135	UP	NA	NA	NA	NA	NA	NA	NA	NA	NA	NA	NA	NA	NA	NA	NA	NA	NA	NA	NA	NA	NA
JC_Locus_23827_Transcript_1/1	25.496	14781.2	579.746	9.17928	1.40455e-11	2.11353e-09	UP	NA	NA	NA	NA	NA	NA	NA	NA	NA	NA	NA	NA	NA	NA	NA	NA	NA	NA	NA	NA	NA
J4_Locus_3184_Transcript_1/1	4.63563	11854.3	2557.21	11.3204	2.67122e-14	4.247e-11	UP	NA	NA	NA	NA	NA	NA	NA	NA	NA	NA	NA	NA	NA	NA	NA	NA	NA	NA	NA	NA	NA
J4_Locus_6149_Transcript_2/3	2.31781	981.96	423.658	8.72675	3.04935e-06	0.000116333	UP	NA	NA	NA	NA	NA	NA	NA	NA	NA	NA	NA	NA	NA	NA	NA	NA	NA	NA	NA	NA	NA
J4_Locus_37883_Transcript_1/1	4.63563	1251.18	269.905	8.07631	8.1731e-07	3.47549e-05	UP	NA	NA	NA	NA	NA	NA	NA	NA	NA	NA	NA	NA	NA	NA	NA	NA	NA	NA	NA	NA	NA
J4_Locus_9077_Transcript_1/1	4.63563	733.45	158.22	7.30579	0.000140942	0.00364475	UP	NA	NA	NA	NA	NA	NA	NA	NA	NA	NA	NA	NA	NA	NA	NA	NA	NA	NA	NA	NA	NA
J4_Locus_1254_Transcript_3/3	9.27126	7151.57	771.37	9.59128	1.54529e-12	4.06966e-10	UP	NA	NA	NA	NA	NA	NA	NA	NA	NA	NA	NA	NA	NA	NA	NA	NA	NA	NA	NA	NA	NA
J4_Locus_1654_Transcript_2/2	2.31781	6078.14	2622.36	11.3566	5.62668e-14	5.8912e-11	UP	NA	NA	NA	NA	NA	NA	NA	NA	NA	NA	NA	NA	NA	NA	NA	NA	NA	NA	NA	NA	NA
J4_Locus_1676_Transcript_4/4	4.63563	3320.37	716.272	9.48436	3.87796e-11	4.79745e-09	UP	NA	NA	NA	NA	NA	NA	NA	NA	NA	NA	NA	NA	NA	NA	NA	NA	NA	NA	NA	NA	NA
J4_Locus_9953_Transcript_1/1	2.31781	1836.21	792.217	9.62975	3.11029e-09	2.23273e-07	UP	NA	NA	NA	NA	NA	NA	NA	NA	NA	NA	NA	NA	NA	NA	NA	NA	NA	NA	NA	NA	NA
J4_Locus_9925_Transcript_1/1	2.31781	1283.97	553.957	9.11363	1.58893e-07	7.72465e-06	UP	NA	NA	NA	NA	NA	NA	NA	NA	NA	NA	NA	NA	NA	NA	NA	NA	NA	NA	NA	NA	NA
J4_Locus_204_Transcript_2/2	27.8138	39659.8	1425.9	10.4777	4.28701e-10	3.83397e-08	UP	NA	NA	NA	NA	NA	NA	NA	NA	NA	NA	NA	NA	NA	NA	NA	NA	NA	NA	NA	NA	NA
J4_Locus_7930_Transcript_1/1	2.31781	645.436	278.467	8.12136	0.000146257	0.00376068	UP	NA	NA	NA	NA	NA	NA	NA	NA	NA	NA	NA	NA	NA	NA	NA	NA	NA	NA	NA	NA	NA
J4_Locus_4455_Transcript_1/2	2.31781	1214.94	524.174	9.0339	2.96443e-07	1.37947e-05	UP	NA	NA	NA	NA	NA	NA	NA	NA	NA	NA	NA	NA	NA	NA	NA	NA	NA	NA	NA	NA	NA
J4_Locus_8537_Transcript_2/11	9.27126	7931.61	855.505	9.74063	9.38092e-13	2.96103e-10	UP	NA	NA	NA	NA	NA	NA	NA	NA	NA	NA	NA	NA	NA	NA	NA	NA	NA	NA	NA	NA	NA
J4_Locus_2746_Transcript_1/1	2.31781	2348.76	1013.35	9.98492	2.22882e-10	2.16956e-08	UP	NA	NA	NA	NA	NA	NA	NA	NA	NA	NA	NA	NA	NA	NA	NA	NA	NA	NA	NA	NA	NA
J4_Locus_10800_Transcript_1/1	2.31781	933.638	402.81	8.65395	5.15339e-06	0.000187556	UP	NA	NA	NA	NA	NA	NA	NA	NA	NA	NA	NA	NA	NA	NA	NA	NA	NA	NA	NA	NA	NA
J4_Locus_5053_Transcript_3/3	2.31781	1189.05	513.005	9.00283	3.77581e-07	1.71248e-05	UP	NA	NA	NA	NA	NA	NA	NA	NA	NA	NA	NA	NA	NA	NA	NA	NA	NA	NA	NA	NA	NA
J4_Locus_21926_Transcript_1/3	2.31781	785.223	338.777	8.40419	2.78878e-05	0.000854195	UP	NA	NA	NA	NA	NA	NA	NA	NA	NA	NA	NA	NA	NA	NA	NA	NA	NA	NA	NA	NA	NA
J4_Locus_2432_Transcript_1/1	2.31781	1489.33	642.56	9.32769	3e-08	1.72069e-06	UP	NA	NA	NA	NA	NA	NA	NA	NA	NA	NA	NA	NA	NA	NA	NA	NA	NA	NA	NA	NA	NA
J4_Locus_10282_Transcript_1/10	2.31781	942.267	406.533	8.66723	4.68789e-06	0.000172368	UP	NA	NA	NA	NA	NA	NA	NA	NA	NA	NA	NA	NA	NA	NA	NA	NA	NA	NA	NA	NA	NA
J4_Locus_42036_Transcript_1/1	4.63563	724.821	156.359	7.28872	0.00015503	0.00396724	UP	NA	NA	NA	NA	NA	NA	NA	NA	NA	NA	NA	NA	NA	NA	NA	NA	NA	NA	NA	NA	NA
J4_Locus_8325_Transcript_1/1	2.31781	826.641	356.647	8.47835	1.72249e-05	0.000554497	UP	NA	NA	NA	NA	NA	NA	NA	NA	NA	NA	NA	NA	NA	NA	NA	NA	NA	NA	NA	NA	NA
J4_Locus_37950_Transcript_1/1	6.95344	1803.42	259.357	8.01879	5.23147e-08	2.86629e-06	UP	NA	NA	NA	NA	NA	NA	NA	NA	NA	NA	NA	NA	NA	NA	NA	NA	NA	NA	NA	NA	NA
J4_Locus_36156_Transcript_1/1	6.95344	8668.51	1246.65	10.2838	2.25325e-13	1.27661e-10	UP	NA	NA	NA	NA	NA	NA	NA	NA	NA	NA	NA	NA	NA	NA	NA	NA	NA	NA	NA	NA	NA
J4_Locus_37922_Transcript_1/1	4.63563	2145.12	462.747	8.85408	2.92105e-09	2.111e-07	UP	NA	NA	NA	NA	NA	NA	NA	NA	NA	NA	NA	NA	NA	NA	NA	NA	NA	NA	NA	NA	NA
J4_Locus_7435_Transcript_1/1	2.31781	1159.71	500.348	8.96679	4.99317e-07	2.20632e-05	UP	NA	NA	NA	NA	NA	NA	NA	NA	NA	NA	NA	NA	NA	NA	NA	NA	NA	NA	NA	NA	NA
J4_Locus_28595_Transcript_1/1	2.31781	949.17	409.511	8.67776	4.34726e-06	0.000161364	UP	NA	NA	NA	NA	NA	NA	NA	NA	NA	NA	NA	NA	NA	NA	NA	NA	NA	NA	NA	NA	NA
J4_Locus_3098_Transcript_1/2	2.31781	818.012	352.924	8.46321	1.90323e-05	0.00060564	UP	NA	NA	NA	NA	NA	NA	NA	NA	NA	NA	NA	NA	NA	NA	NA	NA	NA	NA	NA	NA	NA
J4_Locus_9073_Transcript_1/1	4.63563	1872.45	403.927	8.65795	1.1899e-08	7.49e-07	UP	NA	NA	NA	NA	NA	NA	NA	NA	NA	NA	NA	NA	NA	NA	NA	NA	NA	NA	NA	NA	NA
J4_Locus_1908_Transcript_2/2	4.63563	3574.06	770.997	9.59058	1.98596e-11	2.78602e-09	UP	NA	NA	NA	NA	NA	NA	NA	NA	NA	NA	NA	NA	NA	NA	NA	NA	NA	NA	NA	NA	NA
J4_Locus_4436_Transcript_2/2	11.5891	6148.9	530.577	9.05142	8.64366e-12	1.4666e-09	UP	NA	NA	NA	NA	NA	NA	NA	NA	NA	NA	NA	NA	NA	NA	NA	NA	NA	NA	NA	NA	NA
J4_Locus_1200_Transcript_1/2	25.496	41701.4	1635.61	10.6756	4.35403e-10	3.88986e-08	UP	NA	NA	NA	NA	NA	NA	NA	NA	NA	NA	NA	NA	NA	NA	NA	NA	NA	NA	NA	NA	NA
J4_Locus_31876_Transcript_1/1	6.95344	1038.91	149.409	7.22313	1.34234e-05	0.000445654	UP	NA	NA	NA	NA	NA	NA	NA	NA	NA	NA	NA	NA	NA	NA	NA	NA	NA	NA	NA	NA	NA
J4_Locus_26615_Transcript_1/2	2.31781	3527.46	1521.89	10.5716	3.82303e-12	7.94737e-10	UP	NA	NA	NA	NA	NA	NA	NA	NA	NA	NA	NA	NA	NA	NA	NA	NA	NA	NA	NA	NA	NA
J4_Locus_4808_Transcript_1/1	4.63563	1290.87	278.467	8.12136	5.85084e-07	2.55116e-05	UP	NA	NA	NA	NA	NA	NA	NA	NA	NA	NA	NA	NA	NA	NA	NA	NA	NA	NA	NA	NA	NA
J4_Locus_30743_Transcript_1/2	4.63563	3732.83	805.247	9.65329	1.35353e-11	2.05314e-09	UP	NA	NA	NA	NA	NA	NA	NA	NA	NA	NA	NA	NA	NA	NA	NA	NA	NA	NA	NA	NA	NA
J4_Locus_7786_Transcript_2/3	2.31781	1102.76	475.777	8.89414	8.72636e-07	3.68339e-05	UP	NA	NA	NA	NA	NA	NA	NA	NA	NA	NA	NA	NA	NA	NA	NA	NA	NA	NA	NA	NA	NA
J4_Locus_2413_Transcript_2/2	2.31781	6342.18	2736.28	11.418	4.33864e-14	5.24639e-11	UP	NA	NA	NA	NA	NA	NA	NA	NA	NA	NA	NA	NA	NA	NA	NA	NA	NA	NA	NA	NA	NA
J4_Locus_4765_Transcript_1/1	2.31781	3738	1612.73	10.6553	2.26017e-12	5.36041e-10	UP	NA	NA	NA	NA	NA	NA	NA	NA	NA	NA	NA	NA	NA	NA	NA	NA	NA	NA	NA	NA	NA
J4_Locus_21117_Transcript_1/1	18.5425	6863.36	370.142	8.53193	3.33979e-11	4.24168e-09	UP	NA	NA	NA	NA	NA	NA	NA	NA	NA	NA	NA	NA	NA	NA	NA	NA	NA	NA	NA	NA	NA
J4_Locus_23973_Transcript_1/1	2.31781	698.934	301.549	8.23625	7.73615e-05	0.00213703	UP	NA	NA	NA	NA	NA	NA	NA	NA	NA	NA	NA	NA	NA	NA	NA	NA	NA	NA	NA	NA	NA
J4_Locus_31491_Transcript_1/1	2.31781	895.671	386.429	8.59406	7.85423e-06	0.000275122	UP	NA	NA	NA	NA	NA	NA	NA	NA	NA	NA	NA	NA	NA	NA	NA	NA	NA	NA	NA	NA	NA
J4_Locus_20006_Transcript_3/3	2.31781	799.029	344.734	8.42934	2.37319e-05	0.000738225	UP	NA	NA	NA	NA	NA	NA	NA	NA	NA	NA	NA	NA	NA	NA	NA	NA	NA	NA	NA	NA	NA
J4_Locus_17850_Transcript_1/1	2.31781	2233.14	963.467	9.91209	3.80689e-10	3.46229e-08	UP	NA	NA	NA	NA	NA	NA	NA	NA	NA	NA	NA	NA	NA	NA	NA	NA	NA	NA	NA	NA	NA
J4_Locus_27914_Transcript_1/1	4.63563	935.364	201.777	7.65662	1.61654e-05	0.000525313	UP	NA	NA	NA	NA	NA	NA	NA	NA	NA	NA	NA	NA	NA	NA	NA	NA	NA	NA	NA	NA	NA
J4_Locus_13757_Transcript_4/7	4.63563	2721.53	587.09	9.19744	2.61768e-10	2.48607e-08	UP	NA	NA	NA	NA	NA	NA	NA	NA	NA	NA	NA	NA	NA	NA	NA	NA	NA	NA	NA	NA	NA
J4_Locus_31039_Transcript_1/1	4.63563	3632.73	783.655	9.61407	1.71841e-11	2.49213e-09	UP	NA	NA	NA	NA	NA	NA	NA	NA	NA	NA	NA	NA	NA	NA	NA	NA	NA	NA	NA	NA	NA
J4_Locus_10671_Transcript_1/1	2.31781	830.092	358.136	8.48436	1.65525e-05	0.000535308	UP	NA	NA	NA	NA	NA	NA	NA	NA	NA	NA	NA	NA	NA	NA	NA	NA	NA	NA	NA	NA	NA
J4_Locus_133_Transcript_1/2	2.31781	1064.8	459.397	8.8436	1.28062e-06	5.26823e-05	UP	NA	NA	NA	NA	NA	NA	NA	NA	NA	NA	NA	NA	NA	NA	NA	NA	NA	NA	NA	NA	NA
J4_Locus_2589_Transcript_1/2	9.27126	11115.6	1198.94	10.2275	3.11083e-13	1.44368e-10	UP	NA	NA	NA	NA	NA	NA	NA	NA	NA	NA	NA	NA	NA	NA	NA	NA	NA	NA	NA	NA	NA
J4_Locus_36180_Transcript_1/1	4.63563	2940.7	634.37	9.30918	1.22549e-10	1.2831e-08	UP	NA	NA	NA	NA	NA	NA	NA	NA	NA	NA	NA	NA	NA	NA	NA	NA	NA	NA	NA	NA	NA
J4_Locus_3094_Transcript_1/1	4.63563	1152.81	248.685	7.95817	1.94888e-06	7.75352e-05	UP	NA	NA	NA	NA	NA	NA	NA	NA	NA	NA	NA	NA	NA	NA	NA	NA	NA	NA	NA	NA	NA
J4_Locus_20608_Transcript_1/1	9.27126	4956.39	534.598	9.06231	1.50082e-11	2.2216e-09	UP	NA	NA	NA	NA	NA	NA	NA	NA	NA	NA	NA	NA	NA	NA	NA	NA	NA	NA	NA	NA	NA
J4_Locus_6459_Transcript_1/3	2.31781	2493.73	1075.9	10.0713	1.18795e-10	1.24837e-08	UP	NA	NA	NA	NA	NA	NA	NA	NA	NA	NA	NA	NA	NA	NA	NA	NA	NA	NA	NA	NA	NA
J4_Locus_4832_Transcript_1/1	25.496	28114.4	1102.7	10.1068	5.37394e-11	6.32027e-09	UP	NA	NA	NA	NA	NA	NA	NA	NA	NA	NA	NA	NA	NA	NA	NA	NA	NA	NA	NA	NA	NA
J4_Locus_27348_Transcript_1/1	4.63563	2459.21	530.503	9.05122	7.22715e-10	6.03587e-08	UP	NA	NA	NA	NA	NA	NA	NA	NA	NA	NA	NA	NA	NA	NA	NA	NA	NA	NA	NA	NA	NA
J4_Locus_8097_Transcript_1/1	6.95344	2856.14	410.752	8.68212	5.57386e-10	4.81432e-08	UP	NA	NA	NA	NA	NA	NA	NA	NA	NA	NA	NA	NA	NA	NA	NA	NA	NA	NA	NA	NA	NA
J4_Locus_1071_Transcript_1/1	13.9069	13271.1	954.284	9.89828	1.18184e-12	3.4164e-10	UP	NA	NA	NA	NA	NA	NA	NA	NA	NA	NA	NA	NA	NA	NA	NA	NA	NA	NA	NA	NA	NA
J4_Locus_19516_Transcript_1/1	4.63563	2973.49	641.443	9.32518	1.10092e-10	1.17618e-08	UP	NA	NA	NA	NA	NA	NA	NA	NA	NA	NA	NA	NA	NA	NA	NA	NA	NA	NA	NA	NA	NA
J4_Locus_2327_Transcript_2/4	2.31781	3132.26	1351.39	10.4002	1.18039e-11	1.84976e-09	UP	NA	NA	NA	NA	NA	NA	NA	NA	NA	NA	NA	NA	NA	NA	NA	NA	NA	NA	NA	NA	NA
J4_Locus_27034_Transcript_1/1	6.95344	1128.65	162.315	7.34265	5.9488e-06	0.000213696	UP	NA	NA	NA	NA	NA	NA	NA	NA	NA	NA	NA	NA	NA	NA	NA	NA	NA	NA	NA	NA	NA
J4_Locus_13580_Transcript_1/1	4.63563	1334.02	287.774	8.16879	4.11276e-07	1.85161e-05	UP	NA	NA	NA	NA	NA	NA	NA	NA	NA	NA	NA	NA	NA	NA	NA	NA	NA	NA	NA	NA	NA
J4_Locus_7179_Transcript_1/1	4.63563	2935.52	633.253	9.30664	1.24659e-10	1.3e-08	UP	NA	NA	NA	NA	NA	NA	NA	NA	NA	NA	NA	NA	NA	NA	NA	NA	NA	NA	NA	NA	NA
J4_Locus_8945_Transcript_1/2	2.31781	497.02	214.435	7.7444	0.000912942	0.0192156	UP	NA	NA	NA	NA	NA	NA	NA	NA	NA	NA	NA	NA	NA	NA	NA	NA	NA	NA	NA	NA	NA
J4_Locus_8917_Transcript_1/1	2.31781	757.61	326.864	8.35255	3.85822e-05	0.00114381	UP	NA	NA	NA	NA	NA	NA	NA	NA	NA	NA	NA	NA	NA	NA	NA	NA	NA	NA	NA	NA	NA
J4_Locus_5703_Transcript_2/3	2.31781	2807.82	1211.41	10.2425	3.50183e-11	4.4019e-09	UP	NA	NA	NA	NA	NA	NA	NA	NA	NA	NA	NA	NA	NA	NA	NA	NA	NA	NA	NA	NA	NA
J4_Locus_978_Transcript_10/12	81.1235	1991.53	24.5494	4.61761	0.000110378	0.00292665	UP	NA	NA	NA	NA	NA	NA	NA	NA	NA	NA	NA	NA	NA	NA	NA	NA	NA	NA	NA	NA	NA
J4_Locus_31091_Transcript_1/1	2.31781	4053.82	1748.98	10.7723	1.11727e-12	3.3077e-10	UP	NA	NA	NA	NA	NA	NA	NA	NA	NA	NA	NA	NA	NA	NA	NA	NA	NA	NA	NA	NA	NA
J4_Locus_36109_Transcript_1/1	2.31781	4669.92	2014.79	10.9764	3.5725e-13	1.60585e-10	UP	NA	NA	NA	NA	NA	NA	NA	NA	NA	NA	NA	NA	NA	NA	NA	NA	NA	NA	NA	NA	NA
J4_Locus_809_Transcript_2/2	6.95344	1772.36	254.889	7.99373	6.22196e-08	3.347e-06	UP	NA	NA	NA	NA	NA	NA	NA	NA	NA	NA	NA	NA	NA	NA	NA	NA	NA	NA	NA	NA	NA
J4_Locus_19060_Transcript_1/1	4.63563	2876.85	620.595	9.27751	1.51694e-10	1.53945e-08	UP	NA	NA	NA	NA	NA	NA	NA	NA	NA	NA	NA	NA	NA	NA	NA	NA	NA	NA	NA	NA	NA
J4_Locus_26867_Transcript_1/1	4.63563	4359.28	940.386	9.87711	3.73645e-12	7.84329e-10	UP	NA	NA	NA	NA	NA	NA	NA	NA	NA	NA	NA	NA	NA	NA	NA	NA	NA	NA	NA	NA	NA
J4_Locus_21522_Transcript_1/1	2.31781	843.899	364.092	8.50816	1.41234e-05	0.00046665	UP	NA	NA	NA	NA	NA	NA	NA	NA	NA	NA	NA	NA	NA	NA	NA	NA	NA	NA	NA	NA	NA
J4_Locus_16504_Transcript_1/1	11.5891	2115.79	182.567	7.51229	5.4e-08	2.94209e-06	UP	NA	NA	NA	NA	NA	NA	NA	NA	NA	NA	NA	NA	NA	NA	NA	NA	NA	NA	NA	NA	NA
J4_Locus_2271_Transcript_1/1	2.31781	9598.7	4141.27	12.0159	6.71861e-15	2.50794e-11	UP	NA	NA	NA	NA	NA	NA	NA	NA	NA	NA	NA	NA	NA	NA	NA	NA	NA	NA	NA	NA	NA
J4_Locus_7345_Transcript_1/1	4.63563	579.857	125.087	6.96679	0.000768661	0.0164819	UP	NA	NA	NA	NA	NA	NA	NA	NA	NA	NA	NA	NA	NA	NA	NA	NA	NA	NA	NA	NA	NA
J4_Locus_4746_Transcript_1/3	2.31781	6789.15	2929.12	11.5163	2.93235e-14	4.44586e-11	UP	NA	NA	NA	NA	NA	NA	NA	NA	NA	NA	NA	NA	NA	NA	NA	NA	NA	NA	NA	NA	NA
J4_Locus_10209_Transcript_3/4	2.31781	664.419	286.658	8.16318	0.000116683	0.00307295	UP	NA	NA	NA	NA	NA	NA	NA	NA	NA	NA	NA	NA	NA	NA	NA	NA	NA	NA	NA	NA	NA
J4_Locus_18992_Transcript_1/1	11.5891	11788.7	1017.23	9.99042	6.59475e-13	2.28982e-10	UP	NA	NA	NA	NA	NA	NA	NA	NA	NA	NA	NA	NA	NA	NA	NA	NA	NA	NA	NA	NA	NA
J4_Locus_11484_Transcript_2/2	4.63563	1266.71	273.255	8.09411	7.16292e-07	3.07486e-05	UP	NA	NA	NA	NA	NA	NA	NA	NA	NA	NA	NA	NA	NA	NA	NA	NA	NA	NA	NA	NA	NA
J4_Locus_78_Transcript_1/1	6.95344	2599	373.772	8.54601	1.38419e-09	1.07e-07	UP	NA	NA	NA	NA	NA	NA	NA	NA	NA	NA	NA	NA	NA	NA	NA	NA	NA	NA	NA	NA	NA
J4_Locus_7218_Transcript_1/1	2.31781	2833.7	1222.58	10.2557	3.19136e-11	4.08947e-09	UP	NA	NA	NA	NA	NA	NA	NA	NA	NA	NA	NA	NA	NA	NA	NA	NA	NA	NA	NA	NA	NA
J4_Locus_8065_Transcript_1/1	2.31781	1470.35	634.37	9.30918	3.45498e-08	1.96182e-06	UP	NA	NA	NA	NA	NA	NA	NA	NA	NA	NA	NA	NA	NA	NA	NA	NA	NA	NA	NA	NA	NA
J4_Locus_13537_Transcript_1/1	2.31781	581.582	250.918	7.97107	0.000312513	0.00739344	UP	NA	NA	NA	NA	NA	NA	NA	NA	NA	NA	NA	NA	NA	NA	NA	NA	NA	NA	NA	NA	NA
J4_Locus_19783_Transcript_1/1	4.63563	3682.78	794.451	9.63381	1.52317e-11	2.25081e-09	UP	NA	NA	NA	NA	NA	NA	NA	NA	NA	NA	NA	NA	NA	NA	NA	NA	NA	NA	NA	NA	NA
J4_Locus_11910_Transcript_1/1	4.63563	5967.69	1287.35	10.3302	3.96861e-13	1.67022e-10	UP	NA	NA	NA	NA	NA	NA	NA	NA	NA	NA	NA	NA	NA	NA	NA	NA	NA	NA	NA	NA	NA
J4_Locus_6113_Transcript_1/1	2.31781	1021.65	440.783	8.78392	2.00182e-06	7.91613e-05	UP	NA	NA	NA	NA	NA	NA	NA	NA	NA	NA	NA	NA	NA	NA	NA	NA	NA	NA	NA	NA	NA
J4_Locus_21027_Transcript_1/1	13.9069	3177.13	228.457	7.83578	2.48343e-09	1.82235e-07	UP	NA	NA	NA	NA	NA	NA	NA	NA	NA	NA	NA	NA	NA	NA	NA	NA	NA	NA	NA	NA	NA
J4_Locus_299_Transcript_2/4	2.31781	1308.13	564.38	9.14052	1.2869e-07	6.37913e-06	UP	NA	NA	NA	NA	NA	NA	NA	NA	NA	NA	NA	NA	NA	NA	NA	NA	NA	NA	NA	NA	NA
J4_Locus_7175_Transcript_1/1	2.31781	1061.34	457.908	8.83891	1.32666e-06	5.44717e-05	UP	NA	NA	NA	NA	NA	NA	NA	NA	NA	NA	NA	NA	NA	NA	NA	NA	NA	NA	NA	NA	NA
J4_Locus_21903_Transcript_1/1	2.31781	1582.53	682.766	9.41525	1.54114e-08	9.40401e-07	UP	NA	NA	NA	NA	NA	NA	NA	NA	NA	NA	NA	NA	NA	NA	NA	NA	NA	NA	NA	NA	NA
J4_Locus_4902_Transcript_4/5	2.31781	1692.97	730.418	9.51258	7.46199e-09	4.90168e-07	UP	NA	NA	NA	NA	NA	NA	NA	NA	NA	NA	NA	NA	NA	NA	NA	NA	NA	NA	NA	NA	NA
J4_Locus_11757_Transcript_1/1	2.31781	861.156	371.538	8.53737	1.1597e-05	0.000390301	UP	NA	NA	NA	NA	NA	NA	NA	NA	NA	NA	NA	NA	NA	NA	NA	NA	NA	NA	NA	NA	NA
J4_Locus_14285_Transcript_1/1	2.31781	586.76	253.152	7.98386	0.000293547	0.00699098	UP	NA	NA	NA	NA	NA	NA	NA	NA	NA	NA	NA	NA	NA	NA	NA	NA	NA	NA	NA	NA	NA
J4_Locus_34080_Transcript_2/2	4.63563	3461.88	746.799	9.54458	2.64595e-11	3.5111e-09	UP	NA	NA	NA	NA	NA	NA	NA	NA	NA	NA	NA	NA	NA	NA	NA	NA	NA	NA	NA	NA	NA
J4_Locus_20094_Transcript_1/1	4.63563	1038.91	224.114	7.80809	5.717e-06	0.000205888	UP	NA	NA	NA	NA	NA	NA	NA	NA	NA	NA	NA	NA	NA	NA	NA	NA	NA	NA	NA	NA	NA
JC_Locus_15910_Transcript_2/2	32.4494	21744.6	670.109	9.38825	5.71223e-11	6.6453e-09	UP	NA	NA	NA	NA	NA	NA	NA	NA	NA	NA	NA	NA	NA	NA	NA	NA	NA	NA	NA	NA	NA
J4_Locus_3471_Transcript_1/1	4.63563	2957.96	638.092	9.31762	1.15803e-10	1.22442e-08	UP	NA	NA	NA	NA	NA	NA	NA	NA	NA	NA	NA	NA	NA	NA	NA	NA	NA	NA	NA	NA	NA
J4_Locus_11471_Transcript_1/2	6.95344	1437.56	206.741	7.69168	5.05282e-07	2.22942e-05	UP	NA	NA	NA	NA	NA	NA	NA	NA	NA	NA	NA	NA	NA	NA	NA	NA	NA	NA	NA	NA	NA
J4_Locus_4290_Transcript_1/1	2.31781	978.508	422.168	8.72168	3.16441e-06	0.000120212	UP	NA	NA	NA	NA	NA	NA	NA	NA	NA	NA	NA	NA	NA	NA	NA	NA	NA	NA	NA	NA	NA
J4_Locus_833_Transcript_2/2	2.31781	6506.13	2807.01	11.4548	3.73274e-14	5.07948e-11	UP	NA	NA	NA	NA	NA	NA	NA	NA	NA	NA	NA	NA	NA	NA	NA	NA	NA	NA	NA	NA	NA
J4_Locus_9336_Transcript_1/1	2.31781	3033.89	1308.95	10.3542	1.614e-11	2.35663e-09	UP	NA	NA	NA	NA	NA	NA	NA	NA	NA	NA	NA	NA	NA	NA	NA	NA	NA	NA	NA	NA	NA
J4_Locus_27996_Transcript_1/1	2.31781	1313.31	566.614	9.14622	1.23067e-07	6.13229e-06	UP	NA	NA	NA	NA	NA	NA	NA	NA	NA	NA	NA	NA	NA	NA	NA	NA	NA	NA	NA	NA	NA
J4_Locus_19017_Transcript_1/1	6.95344	9614.23	1382.66	10.4332	1.57761e-13	1.04189e-10	UP	NA	NA	NA	NA	NA	NA	NA	NA	NA	NA	NA	NA	NA	NA	NA	NA	NA	NA	NA	NA	NA
J4_Locus_1756_Transcript_3/3	2.31781	2403.99	1037.18	10.0184	1.74449e-10	1.73953e-08	UP	NA	NA	NA	NA	NA	NA	NA	NA	NA	NA	NA	NA	NA	NA	NA	NA	NA	NA	NA	NA	NA
J4_Locus_340_Transcript_1/1	4.63563	2743.96	591.929	9.20928	2.41346e-10	2.32556e-08	UP	NA	NA	NA	NA	NA	NA	NA	NA	NA	NA	NA	NA	NA	NA	NA	NA	NA	NA	NA	NA	NA
J4_Locus_20888_Transcript_1/1	4.63563	1287.42	277.723	8.1175	6.02112e-07	2.62009e-05	UP	NA	NA	NA	NA	NA	NA	NA	NA	NA	NA	NA	NA	NA	NA	NA	NA	NA	NA	NA	NA	NA
J4_Locus_10796_Transcript_1/2	2.31781	1411.67	609.054	9.25043	5.44797e-08	2.96349e-06	UP	NA	NA	NA	NA	NA	NA	NA	NA	NA	NA	NA	NA	NA	NA	NA	NA	NA	NA	NA	NA	NA
J4_Locus_619_Transcript_14/15	9.27126	5339.51	575.921	9.16973	8.9369e-12	1.50152e-09	UP	NA	NA	NA	NA	NA	NA	NA	NA	NA	NA	NA	NA	NA	NA	NA	NA	NA	NA	NA	NA	NA
J4_Locus_3047_Transcript_1/1	2.31781	887.043	382.707	8.58009	8.65294e-06	0.000300404	UP	NA	NA	NA	NA	NA	NA	NA	NA	NA	NA	NA	NA	NA	NA	NA	NA	NA	NA	NA	NA	NA
J4_Locus_28516_Transcript_1/1	2.31781	548.793	236.772	7.88735	0.000468774	0.010608	UP	NA	NA	NA	NA	NA	NA	NA	NA	NA	NA	NA	NA	NA	NA	NA	NA	NA	NA	NA	NA	NA
J4_Locus_26835_Transcript_1/1	11.5891	4557.74	393.279	8.61941	6.5274e-11	7.4293e-09	UP	NA	NA	NA	NA	NA	NA	NA	NA	NA	NA	NA	NA	NA	NA	NA	NA	NA	NA	NA	NA	NA
J4_Locus_8418_Transcript_1/1	2.31781	778.319	335.799	8.39145	3.02386e-05	0.000918662	UP	NA	NA	NA	NA	NA	NA	NA	NA	NA	NA	NA	NA	NA	NA	NA	NA	NA	NA	NA	NA	NA
J4_Locus_9287_Transcript_3/3	2.31781	859.43	370.793	8.53447	1.1827e-05	0.000396799	UP	NA	NA	NA	NA	NA	NA	NA	NA	NA	NA	NA	NA	NA	NA	NA	NA	NA	NA	NA	NA	NA
J4_Locus_18084_Transcript_1/1	2.31781	591.937	255.386	7.99653	0.000275845	0.00660604	UP	NA	NA	NA	NA	NA	NA	NA	NA	NA	NA	NA	NA	NA	NA	NA	NA	NA	NA	NA	NA	NA
J4_Locus_22227_Transcript_1/1	2.31781	621.275	268.043	8.06632	0.000194846	0.00484743	UP	NA	NA	NA	NA	NA	NA	NA	NA	NA	NA	NA	NA	NA	NA	NA	NA	NA	NA	NA	NA	NA
J4_Locus_26792_Transcript_1/1	2.31781	3624.1	1563.59	10.6106	2.9857e-12	6.62371e-10	UP	NA	NA	NA	NA	NA	NA	NA	NA	NA	NA	NA	NA	NA	NA	NA	NA	NA	NA	NA	NA	NA
J4_Locus_187_Transcript_1/1	25.496	39119.6	1534.35	10.5834	2.99318e-10	2.8e-08	UP	NA	NA	NA	NA	NA	NA	NA	NA	NA	NA	NA	NA	NA	NA	NA	NA	NA	NA	NA	NA	NA
J4_Locus_30935_Transcript_1/2	2.31781	1113.12	480.245	8.90763	7.87195e-07	3.35741e-05	UP	NA	NA	NA	NA	NA	NA	NA	NA	NA	NA	NA	NA	NA	NA	NA	NA	NA	NA	NA	NA	NA
J4_Locus_6423_Transcript_1/1	2.31781	1111.39	479.5	8.90539	8.00794e-07	3.41202e-05	UP	NA	NA	NA	NA	NA	NA	NA	NA	NA	NA	NA	NA	NA	NA	NA	NA	NA	NA	NA	NA	NA
J4_Locus_42637_Transcript_1/1	4.63563	711.015	153.38	7.26097	0.000180589	0.00454011	UP	NA	NA	NA	NA	NA	NA	NA	NA	NA	NA	NA	NA	NA	NA	NA	NA	NA	NA	NA	NA	NA
J4_Locus_8061_Transcript_1/1	11.5891	4217.77	363.943	8.50757	1.17186e-10	1.23752e-08	UP	NA	NA	NA	NA	NA	NA	NA	NA	NA	NA	NA	NA	NA	NA	NA	NA	NA	NA	NA	NA	NA
J4_Locus_9102_Transcript_2/4	2.31781	909.478	392.386	8.61613	6.73229e-06	0.000239536	UP	NA	NA	NA	NA	NA	NA	NA	NA	NA	NA	NA	NA	NA	NA	NA	NA	NA	NA	NA	NA	NA
J4_Locus_7636_Transcript_2/5	4.63563	3215.1	693.562	9.43788	5.2347e-11	6.17342e-09	UP	NA	NA	NA	NA	NA	NA	NA	NA	NA	NA	NA	NA	NA	NA	NA	NA	NA	NA	NA	NA	NA
J4_Locus_941_Transcript_1/10	11.5891	4673.37	403.257	8.65555	5.42881e-11	6.37479e-09	UP	NA	NA	NA	NA	NA	NA	NA	NA	NA	NA	NA	NA	NA	NA	NA	NA	NA	NA	NA	NA	NA
J4_Locus_19669_Transcript_1/1	2.31781	538.438	232.304	7.85987	0.000534405	0.0119111	UP	NA	NA	NA	NA	NA	NA	NA	NA	NA	NA	NA	NA	NA	NA	NA	NA	NA	NA	NA	NA	NA
J4_Locus_6677_Transcript_7/12	6.95344	2440.23	350.938	8.45507	2.56726e-09	1.88065e-07	UP	NA	NA	NA	NA	NA	NA	NA	NA	NA	NA	NA	NA	NA	NA	NA	NA	NA	NA	NA	NA	NA
J4_Locus_3532_Transcript_3/3	9.27126	13604.2	1467.35	10.519	2.44863e-13	1.30114e-10	UP	NA	NA	NA	NA	NA	NA	NA	NA	NA	NA	NA	NA	NA	NA	NA	NA	NA	NA	NA	NA	NA
J4_Locus_4247_Transcript_1/2	4.63563	1743.02	376.005	8.55461	2.49473e-08	1.46e-06	UP	NA	NA	NA	NA	NA	NA	NA	NA	NA	NA	NA	NA	NA	NA	NA	NA	NA	NA	NA	NA	NA
J4_Locus_7937_Transcript_1/1	2.31781	534.987	230.815	7.85059	0.000558428	0.0124014	UP	NA	NA	NA	NA	NA	NA	NA	NA	NA	NA	NA	NA	NA	NA	NA	NA	NA	NA	NA	NA	NA
J4_Locus_1676_Transcript_1/4	4.63563	2414.34	520.823	9.02465	8.71058e-10	7.0685e-08	UP	NA	NA	NA	NA	NA	NA	NA	NA	NA	NA	NA	NA	NA	NA	NA	NA	NA	NA	NA	NA	NA
J4_Locus_526_Transcript_26/32	9.27126	4188.43	451.765	8.81943	5.29067e-11	6.23087e-09	UP	NA	NA	NA	NA	NA	NA	NA	NA	NA	NA	NA	NA	NA	NA	NA	NA	NA	NA	NA	NA	NA
J4_Locus_2224_Transcript_1/2	4.63563	8685.77	1873.7	10.8717	5.87694e-14	5.93605e-11	UP	NA	NA	NA	NA	NA	NA	NA	NA	NA	NA	NA	NA	NA	NA	NA	NA	NA	NA	NA	NA	NA
J4_Locus_1931_Transcript_4/4	2.31781	1862.1	803.386	9.64995	2.67464e-09	1.94816e-07	UP	NA	NA	NA	NA	NA	NA	NA	NA	NA	NA	NA	NA	NA	NA	NA	NA	NA	NA	NA	NA	NA
J4_Locus_526_Transcript_32/32	9.27126	3983.06	429.614	8.7469	7.89732e-11	8.79409e-09	UP	NA	NA	NA	NA	NA	NA	NA	NA	NA	NA	NA	NA	NA	NA	NA	NA	NA	NA	NA	NA	NA
J4_Locus_20570_Transcript_1/1	9.27126	1727.49	186.327	7.5417	1.85622e-07	8.92307e-06	UP	NA	NA	NA	NA	NA	NA	NA	NA	NA	NA	NA	NA	NA	NA	NA	NA	NA	NA	NA	NA	NA
J4_Locus_27568_Transcript_1/1	2.31781	1156.26	498.859	8.96249	5.16195e-07	2.27155e-05	UP	NA	NA	NA	NA	NA	NA	NA	NA	NA	NA	NA	NA	NA	NA	NA	NA	NA	NA	NA	NA	NA
J4_Locus_2396_Transcript_1/1	6.95344	11963	1720.44	10.7486	9.77737e-14	7.77256e-11	UP	NA	NA	NA	NA	NA	NA	NA	NA	NA	NA	NA	NA	NA	NA	NA	NA	NA	NA	NA	NA	NA
J4_Locus_20542_Transcript_1/1	2.31781	2959.69	1276.93	10.3185	2.06299e-11	2.85675e-09	UP	NA	NA	NA	NA	NA	NA	NA	NA	NA	NA	NA	NA	NA	NA	NA	NA	NA	NA	NA	NA	NA
J4_Locus_8808_Transcript_2/2	2.31781	557.422	240.495	7.90986	0.000420725	0.00967622	UP	NA	NA	NA	NA	NA	NA	NA	NA	NA	NA	NA	NA	NA	NA	NA	NA	NA	NA	NA	NA	NA
J4_Locus_3409_Transcript_2/4	4.63563	7362.11	1588.16	10.6331	1.2113e-13	9.04316e-11	UP	NA	NA	NA	NA	NA	NA	NA	NA	NA	NA	NA	NA	NA	NA	NA	NA	NA	NA	NA	NA	NA
J4_Locus_28359_Transcript_1/1	2.31781	1651.56	712.549	9.47685	9.74008e-09	6.21736e-07	UP	NA	NA	NA	NA	NA	NA	NA	NA	NA	NA	NA	NA	NA	NA	NA	NA	NA	NA	NA	NA	NA
J4_Locus_27226_Transcript_1/1	2.31781	5066.84	2186.04	11.0941	1.93574e-13	1.18709e-10	UP	NA	NA	NA	NA	NA	NA	NA	NA	NA	NA	NA	NA	NA	NA	NA	NA	NA	NA	NA	NA	NA
J4_Locus_11_Transcript_368/924	2.31781	697.209	300.804	8.23268	7.89668e-05	0.00217507	UP	NA	NA	NA	NA	NA	NA	NA	NA	NA	NA	NA	NA	NA	NA	NA	NA	NA	NA	NA	NA	NA
J4_Locus_12925_Transcript_1/1	4.63563	533.261	115.035	6.84593	0.00131357	0.0266359	UP	NA	NA	NA	NA	NA	NA	NA	NA	NA	NA	NA	NA	NA	NA	NA	NA	NA	NA	NA	NA	NA
J4_Locus_20200_Transcript_1/1	4.63563	1694.7	365.582	8.51405	3.33381e-08	1.90056e-06	UP	NA	NA	NA	NA	NA	NA	NA	NA	NA	NA	NA	NA	NA	NA	NA	NA	NA	NA	NA	NA	NA
J4_Locus_2919_Transcript_1/1	4.63563	4033.11	870.024	9.76491	7.00547e-12	1.23249e-09	UP	NA	NA	NA	NA	NA	NA	NA	NA	NA	NA	NA	NA	NA	NA	NA	NA	NA	NA	NA	NA	NA
J4_Locus_3892_Transcript_5/5	6.95344	4190.15	602.601	9.23506	1.8873e-11	2.68713e-09	UP	NA	NA	NA	NA	NA	NA	NA	NA	NA	NA	NA	NA	NA	NA	NA	NA	NA	NA	NA	NA	NA
J4_Locus_21656_Transcript_2/5	2.31781	1522.12	656.707	9.3591	2.3559e-08	1.38349e-06	UP	NA	NA	NA	NA	NA	NA	NA	NA	NA	NA	NA	NA	NA	NA	NA	NA	NA	NA	NA	NA	NA
J4_Locus_15029_Transcript_1/1	2.31781	1342.64	579.272	9.1781	9.58658e-08	4.91083e-06	UP	NA	NA	NA	NA	NA	NA	NA	NA	NA	NA	NA	NA	NA	NA	NA	NA	NA	NA	NA	NA	NA
J4_Locus_1715_Transcript_1/6	2.31781	1539.38	664.152	9.37537	2.08178e-08	1.23178e-06	UP	NA	NA	NA	NA	NA	NA	NA	NA	NA	NA	NA	NA	NA	NA	NA	NA	NA	NA	NA	NA	NA
J4_Locus_12215_Transcript_1/1	2.31781	1220.12	526.408	9.04004	2.8259e-07	1.32073e-05	UP	NA	NA	NA	NA	NA	NA	NA	NA	NA	NA	NA	NA	NA	NA	NA	NA	NA	NA	NA	NA	NA
J4_Locus_321_Transcript_1/1	11.5891	9876.55	852.229	9.7351	9.90511e-13	3.04804e-10	UP	NA	NA	NA	NA	NA	NA	NA	NA	NA	NA	NA	NA	NA	NA	NA	NA	NA	NA	NA	NA	NA
J4_Locus_18433_Transcript_1/1	2.31781	476.311	205.5	7.68299	0.00119707	0.0245109	UP	NA	NA	NA	NA	NA	NA	NA	NA	NA	NA	NA	NA	NA	NA	NA	NA	NA	NA	NA	NA	NA
J4_Locus_15905_Transcript_1/2	2.31781	459.053	198.054	7.62975	0.00150544	0.030051	UP	NA	NA	NA	NA	NA	NA	NA	NA	NA	NA	NA	NA	NA	NA	NA	NA	NA	NA	NA	NA	NA
J4_Locus_13034_Transcript_1/1	2.31781	776.594	335.054	8.38825	3.08574e-05	0.000935145	UP	NA	NA	NA	NA	NA	NA	NA	NA	NA	NA	NA	NA	NA	NA	NA	NA	NA	NA	NA	NA	NA
J4_Locus_21742_Transcript_1/2	2.31781	755.885	326.12	8.34926	3.93758e-05	0.0011651	UP	NA	NA	NA	NA	NA	NA	NA	NA	NA	NA	NA	NA	NA	NA	NA	NA	NA	NA	NA	NA	NA
J4_Locus_21985_Transcript_1/1	6.95344	937.09	134.766	7.07432	3.54587e-05	0.0010611	UP	NA	NA	NA	NA	NA	NA	NA	NA	NA	NA	NA	NA	NA	NA	NA	NA	NA	NA	NA	NA	NA
J4_Locus_1694_Transcript_3/3	6.95344	16910.8	2432	11.2479	1.03222e-13	7.98392e-11	UP	NA	NA	NA	NA	NA	NA	NA	NA	NA	NA	NA	NA	NA	NA	NA	NA	NA	NA	NA	NA	NA
J4_Locus_11568_Transcript_1/1	4.63563	650.613	140.351	7.13289	0.000352324	0.00821754	UP	NA	NA	NA	NA	NA	NA	NA	NA	NA	NA	NA	NA	NA	NA	NA	NA	NA	NA	NA	NA	NA
J4_Locus_26773_Transcript_1/1	2.31781	4514.6	1947.78	10.9276	4.65055e-13	1.85735e-10	UP	NA	NA	NA	NA	NA	NA	NA	NA	NA	NA	NA	NA	NA	NA	NA	NA	NA	NA	NA	NA	NA
J4_Locus_11282_Transcript_1/1	2.31781	597.114	257.62	8.0091	0.000259318	0.00626441	UP	NA	NA	NA	NA	NA	NA	NA	NA	NA	NA	NA	NA	NA	NA	NA	NA	NA	NA	NA	NA	NA
J4_Locus_10407_Transcript_1/1	2.31781	438.344	189.12	7.56315	0.0019985	0.0387403	UP	NA	NA	NA	NA	NA	NA	NA	NA	NA	NA	NA	NA	NA	NA	NA	NA	NA	NA	NA	NA	NA
J4_Locus_22490_Transcript_1/1	2.31781	690.306	297.826	8.21833	8.57295e-05	0.00234255	UP	NA	NA	NA	NA	NA	NA	NA	NA	NA	NA	NA	NA	NA	NA	NA	NA	NA	NA	NA	NA	NA
J4_Locus_4938_Transcript_1/1	4.63563	3791.5	817.905	9.67579	1.18225e-11	1.84976e-09	UP	NA	NA	NA	NA	NA	NA	NA	NA	NA	NA	NA	NA	NA	NA	NA	NA	NA	NA	NA	NA	NA
J4_Locus_9569_Transcript_2/4	2.31781	3218.55	1388.61	10.4394	9.07159e-12	1.52117e-09	UP	NA	NA	NA	NA	NA	NA	NA	NA	NA	NA	NA	NA	NA	NA	NA	NA	NA	NA	NA	NA	NA
J4_Locus_4895_Transcript_1/2	2.31781	1661.91	717.016	9.48586	9.10709e-09	5.84372e-07	UP	NA	NA	NA	NA	NA	NA	NA	NA	NA	NA	NA	NA	NA	NA	NA	NA	NA	NA	NA	NA	NA
J4_Locus_20190_Transcript_8/10	2.31781	4100.41	1769.09	10.7888	1.01482e-12	3.10634e-10	UP	NA	NA	NA	NA	NA	NA	NA	NA	NA	NA	NA	NA	NA	NA	NA	NA	NA	NA	NA	NA	NA
J4_Locus_5415_Transcript_1/1	6.95344	20056.8	2884.45	11.4941	1.54685e-13	1.03839e-10	UP	NA	NA	NA	NA	NA	NA	NA	NA	NA	NA	NA	NA	NA	NA	NA	NA	NA	NA	NA	NA	NA
J4_Locus_38105_Transcript_1/1	4.63563	500.472	107.962	6.75438	0.00194074	0.0378257	UP	NA	NA	NA	NA	NA	NA	NA	NA	NA	NA	NA	NA	NA	NA	NA	NA	NA	NA	NA	NA	NA
J4_Locus_20329_Transcript_1/1	4.63563	1461.72	315.323	8.30069	1.54874e-07	7.56356e-06	UP	NA	NA	NA	NA	NA	NA	NA	NA	NA	NA	NA	NA	NA	NA	NA	NA	NA	NA	NA	NA	NA
J4_Locus_7789_Transcript_2/2	2.31781	1168.34	504.071	8.97748	4.59652e-07	2.05005e-05	UP	NA	NA	NA	NA	NA	NA	NA	NA	NA	NA	NA	NA	NA	NA	NA	NA	NA	NA	NA	NA	NA
J4_Locus_14477_Transcript_1/1	2.31781	1254.63	541.299	9.08028	2.0632e-07	9.85734e-06	UP	NA	NA	NA	NA	NA	NA	NA	NA	NA	NA	NA	NA	NA	NA	NA	NA	NA	NA	NA	NA	NA
J4_Locus_6684_Transcript_2/2	2.31781	740.353	319.418	8.3193	4.73103e-05	0.00137829	UP	NA	NA	NA	NA	NA	NA	NA	NA	NA	NA	NA	NA	NA	NA	NA	NA	NA	NA	NA	NA	NA
J4_Locus_27069_Transcript_1/1	2.31781	3779.42	1630.6	10.6712	2.04938e-12	5.05603e-10	UP	NA	NA	NA	NA	NA	NA	NA	NA	NA	NA	NA	NA	NA	NA	NA	NA	NA	NA	NA	NA	NA
J4_Locus_149_Transcript_2/3	27.8138	40962.7	1472.75	10.5243	5.16109e-10	4.5e-08	UP	NA	NA	NA	NA	NA	NA	NA	NA	NA	NA	NA	NA	NA	NA	NA	NA	NA	NA	NA	NA	NA
J4_Locus_24580_Transcript_1/2	2.31781	1584.25	683.511	9.41682	1.5231e-08	9.31379e-07	UP	NA	NA	NA	NA	NA	NA	NA	NA	NA	NA	NA	NA	NA	NA	NA	NA	NA	NA	NA	NA	NA
J4_Locus_13123_Transcript_3/5	2.31781	1446.19	623.946	9.28528	4.15609e-08	2.32306e-06	UP	NA	NA	NA	NA	NA	NA	NA	NA	NA	NA	NA	NA	NA	NA	NA	NA	NA	NA	NA	NA	NA
J4_Locus_64_Transcript_2/3	2.31781	4407.6	1901.62	10.893	5.62508e-13	2.08164e-10	UP	NA	NA	NA	NA	NA	NA	NA	NA	NA	NA	NA	NA	NA	NA	NA	NA	NA	NA	NA	NA	NA
J4_Locus_19237_Transcript_1/1	2.31781	1168.34	504.071	8.97748	4.59652e-07	2.05005e-05	UP	NA	NA	NA	NA	NA	NA	NA	NA	NA	NA	NA	NA	NA	NA	NA	NA	NA	NA	NA	NA	NA
J4_Locus_4211_Transcript_1/1	9.27126	1399.59	150.961	7.23803	1.43337e-06	5.84341e-05	UP	NA	NA	NA	NA	NA	NA	NA	NA	NA	NA	NA	NA	NA	NA	NA	NA	NA	NA	NA	NA	NA
J4_Locus_28792_Transcript_1/1	4.63563	2024.32	436.688	8.77046	5.31193e-09	3.6109e-07	UP	NA	NA	NA	NA	NA	NA	NA	NA	NA	NA	NA	NA	NA	NA	NA	NA	NA	NA	NA	NA	NA
J4_Locus_10773_Transcript_1/1	16.2247	3933.02	242.409	7.9213	7.79029e-10	6.41262e-08	UP	NA	NA	NA	NA	NA	NA	NA	NA	NA	NA	NA	NA	NA	NA	NA	NA	NA	NA	NA	NA	NA
J4_Locus_7819_Transcript_1/2	2.31781	4366.18	1883.75	10.8794	6.06686e-13	2.1863e-10	UP	NA	NA	NA	NA	NA	NA	NA	NA	NA	NA	NA	NA	NA	NA	NA	NA	NA	NA	NA	NA	NA
J4_Locus_34330_Transcript_1/1	2.31781	1009.57	435.571	8.76676	2.27313e-06	8.87492e-05	UP	NA	NA	NA	NA	NA	NA	NA	NA	NA	NA	NA	NA	NA	NA	NA	NA	NA	NA	NA	NA	NA
J4_Locus_15376_Transcript_2/4	4.63563	681.677	147.052	7.20018	0.000249864	0.00605136	UP	NA	NA	NA	NA	NA	NA	NA	NA	NA	NA	NA	NA	NA	NA	NA	NA	NA	NA	NA	NA	NA
J4_Locus_27603_Transcript_1/2	2.31781	842.173	363.348	8.50521	1.44057e-05	0.000475509	UP	NA	NA	NA	NA	NA	NA	NA	NA	NA	NA	NA	NA	NA	NA	NA	NA	NA	NA	NA	NA	NA
J4_Locus_2431_Transcript_1/1	4.63563	9702.24	2092.97	11.0313	4.06057e-14	5.12677e-11	UP	NA	NA	NA	NA	NA	NA	NA	NA	NA	NA	NA	NA	NA	NA	NA	NA	NA	NA	NA	NA	NA
J4_Locus_20766_Transcript_1/1	2.31781	459.053	198.054	7.62975	0.00150544	0.030051	UP	NA	NA	NA	NA	NA	NA	NA	NA	NA	NA	NA	NA	NA	NA	NA	NA	NA	NA	NA	NA	NA
J4_Locus_7490_Transcript_1/2	2.31781	2027.77	874.864	9.77292	1.06854e-09	8.47084e-08	UP	NA	NA	NA	NA	NA	NA	NA	NA	NA	NA	NA	NA	NA	NA	NA	NA	NA	NA	NA	NA	NA
J4_Locus_5028_Transcript_2/3	4.63563	2238.32	482.851	8.91543	1.88671e-09	1.40733e-07	UP	NA	NA	NA	NA	NA	NA	NA	NA	NA	NA	NA	NA	NA	NA	NA	NA	NA	NA	NA	NA	NA
J4_Locus_2035_Transcript_1/2	4.63563	2861.32	617.245	9.2697	1.59925e-10	1.60965e-08	UP	NA	NA	NA	NA	NA	NA	NA	NA	NA	NA	NA	NA	NA	NA	NA	NA	NA	NA	NA	NA	NA
J4_Locus_26670_Transcript_1/1	2.31781	555.696	239.75	7.90539	0.00042989	0.00983956	UP	NA	NA	NA	NA	NA	NA	NA	NA	NA	NA	NA	NA	NA	NA	NA	NA	NA	NA	NA	NA	NA
J4_Locus_26692_Transcript_3/3	2.31781	628.178	271.022	8.08226	0.000179533	0.00451621	UP	NA	NA	NA	NA	NA	NA	NA	NA	NA	NA	NA	NA	NA	NA	NA	NA	NA	NA	NA	NA	NA
J4_Locus_21243_Transcript_1/1	2.31781	2338.41	1008.89	9.97855	2.33535e-10	2.26195e-08	UP	NA	NA	NA	NA	NA	NA	NA	NA	NA	NA	NA	NA	NA	NA	NA	NA	NA	NA	NA	NA	NA
J4_Locus_5682_Transcript_1/1	2.31781	1836.21	792.217	9.62975	3.11029e-09	2.23273e-07	UP	NA	NA	NA	NA	NA	NA	NA	NA	NA	NA	NA	NA	NA	NA	NA	NA	NA	NA	NA	NA	NA
J4_Locus_4614_Transcript_3/3	2.31781	893.946	385.685	8.59128	8.0076e-06	0.000279696	UP	NA	NA	NA	NA	NA	NA	NA	NA	NA	NA	NA	NA	NA	NA	NA	NA	NA	NA	NA	NA	NA
J4_Locus_6176_Transcript_1/1	2.31781	778.319	335.799	8.39145	3.02386e-05	0.000918662	UP	NA	NA	NA	NA	NA	NA	NA	NA	NA	NA	NA	NA	NA	NA	NA	NA	NA	NA	NA	NA	NA
J4_Locus_12121_Transcript_2/2	2.31781	574.679	247.94	7.95385	0.000339932	0.00796263	UP	NA	NA	NA	NA	NA	NA	NA	NA	NA	NA	NA	NA	NA	NA	NA	NA	NA	NA	NA	NA	NA
J4_Locus_12764_Transcript_1/1	2.31781	2095.08	903.902	9.82002	7.52705e-10	6.24986e-08	UP	NA	NA	NA	NA	NA	NA	NA	NA	NA	NA	NA	NA	NA	NA	NA	NA	NA	NA	NA	NA	NA
J4_Locus_20282_Transcript_1/1	2.31781	923.284	398.342	8.63787	5.77654e-06	0.000207856	UP	NA	NA	NA	NA	NA	NA	NA	NA	NA	NA	NA	NA	NA	NA	NA	NA	NA	NA	NA	NA	NA
J4_Locus_20011_Transcript_1/1	4.63563	1655.01	357.019	8.47986	4.25501e-08	2.37217e-06	UP	NA	NA	NA	NA	NA	NA	NA	NA	NA	NA	NA	NA	NA	NA	NA	NA	NA	NA	NA	NA	NA
J4_Locus_9552_Transcript_1/1	2.31781	1951.84	842.103	9.71785	1.61084e-09	1.22064e-07	UP	NA	NA	NA	NA	NA	NA	NA	NA	NA	NA	NA	NA	NA	NA	NA	NA	NA	NA	NA	NA	NA
J4_Locus_19205_Transcript_1/1	41.7207	28834.1	691.122	9.4328	3.7329e-10	3.40582e-08	UP	NA	NA	NA	NA	NA	NA	NA	NA	NA	NA	NA	NA	NA	NA	NA	NA	NA	NA	NA	NA	NA
J4_Locus_4125_Transcript_1/1	13.9069	14075.3	1012.11	9.98315	1.1451e-12	3.37843e-10	UP	NA	NA	NA	NA	NA	NA	NA	NA	NA	NA	NA	NA	NA	NA	NA	NA	NA	NA	NA	NA	NA
J4_Locus_27913_Transcript_1/1	2.31781	1396.14	602.353	9.23447	6.16957e-08	3.323e-06	UP	NA	NA	NA	NA	NA	NA	NA	NA	NA	NA	NA	NA	NA	NA	NA	NA	NA	NA	NA	NA	NA
J4_Locus_35481_Transcript_3/3	2.31781	1701.6	734.141	9.51991	7.06462e-09	4.65133e-07	UP	NA	NA	NA	NA	NA	NA	NA	NA	NA	NA	NA	NA	NA	NA	NA	NA	NA	NA	NA	NA	NA
J4_Locus_36196_Transcript_1/1	13.9069	6271.43	450.958	8.81685	1.6208e-11	2.36254e-09	UP	NA	NA	NA	NA	NA	NA	NA	NA	NA	NA	NA	NA	NA	NA	NA	NA	NA	NA	NA	NA	NA
J4_Locus_160_Transcript_1/1	30.1316	30178.4	1001.55	9.96803	1.36506e-10	1.4e-08	UP	NA	NA	NA	NA	NA	NA	NA	NA	NA	NA	NA	NA	NA	NA	NA	NA	NA	NA	NA	NA	NA
J4_Locus_25808_Transcript_1/1	4.63563	3234.08	697.658	9.44638	4.95396e-11	5.91547e-09	UP	NA	NA	NA	NA	NA	NA	NA	NA	NA	NA	NA	NA	NA	NA	NA	NA	NA	NA	NA	NA	NA
J4_Locus_11_Transcript_138/924	2.31781	1344.37	580.016	9.17995	9.44844e-08	4.84875e-06	UP	NA	NA	NA	NA	NA	NA	NA	NA	NA	NA	NA	NA	NA	NA	NA	NA	NA	NA	NA	NA	NA
J4_Locus_36069_Transcript_1/1	2.31781	2633.52	1136.21	10.15	6.74359e-11	7.63813e-09	UP	NA	NA	NA	NA	NA	NA	NA	NA	NA	NA	NA	NA	NA	NA	NA	NA	NA	NA	NA	NA	NA
J4_Locus_15402_Transcript_1/2	6.95344	762.788	109.699	6.77741	0.000206683	0.00511523	UP	NA	NA	NA	NA	NA	NA	NA	NA	NA	NA	NA	NA	NA	NA	NA	NA	NA	NA	NA	NA	NA
J4_Locus_30998_Transcript_1/1	2.31781	6154.07	2655.12	11.3746	5.20923e-14	5.66125e-11	UP	NA	NA	NA	NA	NA	NA	NA	NA	NA	NA	NA	NA	NA	NA	NA	NA	NA	NA	NA	NA	NA
J4_Locus_9961_Transcript_1/1	2.31781	709.289	306.016	8.25746	6.83967e-05	0.00191526	UP	NA	NA	NA	NA	NA	NA	NA	NA	NA	NA	NA	NA	NA	NA	NA	NA	NA	NA	NA	NA	NA
J4_Locus_19885_Transcript_1/1	4.63563	714.466	154.125	7.26796	0.000173826	0.00439066	UP	NA	NA	NA	NA	NA	NA	NA	NA	NA	NA	NA	NA	NA	NA	NA	NA	NA	NA	NA	NA	NA
J4_Locus_7062_Transcript_1/1	4.63563	2334.96	503.698	8.97642	1.22423e-09	9.58123e-08	UP	NA	NA	NA	NA	NA	NA	NA	NA	NA	NA	NA	NA	NA	NA	NA	NA	NA	NA	NA	NA	NA
J4_Locus_11065_Transcript_1/2	4.63563	2821.62	608.682	9.24955	1.83357e-10	1.81361e-08	UP	NA	NA	NA	NA	NA	NA	NA	NA	NA	NA	NA	NA	NA	NA	NA	NA	NA	NA	NA	NA	NA
J4_Locus_883_Transcript_1/1	4.63563	6721.85	1450.04	10.5019	1.9565e-13	1.19131e-10	UP	NA	NA	NA	NA	NA	NA	NA	NA	NA	NA	NA	NA	NA	NA	NA	NA	NA	NA	NA	NA	NA
J4_Locus_30413_Transcript_1/1	6.95344	6513.03	936.663	9.87139	8.92886e-13	2.84977e-10	UP	NA	NA	NA	NA	NA	NA	NA	NA	NA	NA	NA	NA	NA	NA	NA	NA	NA	NA	NA	NA	NA
J4_Locus_3666_Transcript_3/3	2.31781	943.993	407.277	8.66987	4.6002e-06	0.000169434	UP	NA	NA	NA	NA	NA	NA	NA	NA	NA	NA	NA	NA	NA	NA	NA	NA	NA	NA	NA	NA	NA
J4_Locus_14387_Transcript_1/1	2.31781	617.823	266.554	8.05829	0.000202977	0.00502642	UP	NA	NA	NA	NA	NA	NA	NA	NA	NA	NA	NA	NA	NA	NA	NA	NA	NA	NA	NA	NA	NA
J4_Locus_12678_Transcript_1/1	4.63563	1118.29	241.239	7.91432	2.67945e-06	0.000103137	UP	NA	NA	NA	NA	NA	NA	NA	NA	NA	NA	NA	NA	NA	NA	NA	NA	NA	NA	NA	NA	NA
J4_Locus_4407_Transcript_1/1	6.95344	3775.97	543.036	9.0849	4.44298e-11	5.35943e-09	UP	NA	NA	NA	NA	NA	NA	NA	NA	NA	NA	NA	NA	NA	NA	NA	NA	NA	NA	NA	NA	NA
J4_Locus_26171_Transcript_1/1	6.95344	3769.07	542.043	9.08226	4.51258e-11	5.43376e-09	UP	NA	NA	NA	NA	NA	NA	NA	NA	NA	NA	NA	NA	NA	NA	NA	NA	NA	NA	NA	NA	NA
J4_Locus_33978_Transcript_1/1	4.63563	2543.78	548.745	9.09999	5.13808e-10	4.49216e-08	UP	NA	NA	NA	NA	NA	NA	NA	NA	NA	NA	NA	NA	NA	NA	NA	NA	NA	NA	NA	NA	NA
J4_Locus_17828_Transcript_3/3	2.31781	493.568	212.946	7.73434	0.000954974	0.0199974	UP	NA	NA	NA	NA	NA	NA	NA	NA	NA	NA	NA	NA	NA	NA	NA	NA	NA	NA	NA	NA	NA
J4_Locus_43177_Transcript_1/1	4.63563	2167.56	467.587	8.86909	2.62439e-09	1.92086e-07	UP	NA	NA	NA	NA	NA	NA	NA	NA	NA	NA	NA	NA	NA	NA	NA	NA	NA	NA	NA	NA	NA
J4_Locus_3545_Transcript_1/2	2.31781	495.294	213.69	7.73938	0.000933718	0.0196097	UP	NA	NA	NA	NA	NA	NA	NA	NA	NA	NA	NA	NA	NA	NA	NA	NA	NA	NA	NA	NA	NA
J4_Locus_19472_Transcript_1/1	2.31781	1396.14	602.353	9.23447	6.16957e-08	3.323e-06	UP	NA	NA	NA	NA	NA	NA	NA	NA	NA	NA	NA	NA	NA	NA	NA	NA	NA	NA	NA	NA	NA
J4_Locus_7811_Transcript_1/2	4.63563	2500.63	539.438	9.07531	6.10453e-10	5.20978e-08	UP	NA	NA	NA	NA	NA	NA	NA	NA	NA	NA	NA	NA	NA	NA	NA	NA	NA	NA	NA	NA	NA
J4_Locus_7108_Transcript_4/4	4.63563	1268.44	273.628	8.09607	7.05931e-07	3.0319e-05	UP	NA	NA	NA	NA	NA	NA	NA	NA	NA	NA	NA	NA	NA	NA	NA	NA	NA	NA	NA	NA	NA
J4_Locus_9942_Transcript_2/7	4.63563	812.835	175.345	7.45405	5.90933e-05	0.00168609	UP	NA	NA	NA	NA	NA	NA	NA	NA	NA	NA	NA	NA	NA	NA	NA	NA	NA	NA	NA	NA	NA
J4_Locus_36108_Transcript_1/1	4.63563	4538.76	979.103	9.93532	2.72756e-12	6.19509e-10	UP	NA	NA	NA	NA	NA	NA	NA	NA	NA	NA	NA	NA	NA	NA	NA	NA	NA	NA	NA	NA	NA
J4_Locus_40292_Transcript_1/1	9.27126	1604.96	173.111	7.43556	3.76658e-07	1.7101e-05	UP	NA	NA	NA	NA	NA	NA	NA	NA	NA	NA	NA	NA	NA	NA	NA	NA	NA	NA	NA	NA	NA
J4_Locus_5306_Transcript_2/3	4.63563	1285.69	277.351	8.11557	6.10828e-07	2.65398e-05	UP	NA	NA	NA	NA	NA	NA	NA	NA	NA	NA	NA	NA	NA	NA	NA	NA	NA	NA	NA	NA	NA
J4_Locus_8477_Transcript_1/1	11.5891	6854.73	591.483	9.20819	4.64334e-12	9.18557e-10	UP	NA	NA	NA	NA	NA	NA	NA	NA	NA	NA	NA	NA	NA	NA	NA	NA	NA	NA	NA	NA	NA
J4_Locus_6768_Transcript_1/2	11.5891	2954.51	254.939	7.99401	2.38373e-09	1.75369e-07	UP	NA	NA	NA	NA	NA	NA	NA	NA	NA	NA	NA	NA	NA	NA	NA	NA	NA	NA	NA	NA	NA
J4_Locus_34113_Transcript_1/1	2.31781	1874.18	808.598	9.65928	2.49457e-09	1.82896e-07	UP	NA	NA	NA	NA	NA	NA	NA	NA	NA	NA	NA	NA	NA	NA	NA	NA	NA	NA	NA	NA	NA
J4_Locus_8191_Transcript_1/1	4.63563	3040.8	655.962	9.35747	8.87784e-11	9.67267e-09	UP	NA	NA	NA	NA	NA	NA	NA	NA	NA	NA	NA	NA	NA	NA	NA	NA	NA	NA	NA	NA	NA
J4_Locus_24871_Transcript_1/1	2.31781	3577.51	1543.48	10.592	3.3593e-12	7.24654e-10	UP	NA	NA	NA	NA	NA	NA	NA	NA	NA	NA	NA	NA	NA	NA	NA	NA	NA	NA	NA	NA	NA
J4_Locus_619_Transcript_12/15	2.31781	2334.96	1007.4	9.97642	2.37211e-10	2.29086e-08	UP	NA	NA	NA	NA	NA	NA	NA	NA	NA	NA	NA	NA	NA	NA	NA	NA	NA	NA	NA	NA	NA
J4_Locus_5321_Transcript_1/1	4.63563	2076.09	447.856	8.80689	4.09254e-09	2.85e-07	UP	NA	NA	NA	NA	NA	NA	NA	NA	NA	NA	NA	NA	NA	NA	NA	NA	NA	NA	NA	NA	NA
J4_Locus_27122_Transcript_3/3	2.31781	1396.14	602.353	9.23447	6.16957e-08	3.323e-06	UP	NA	NA	NA	NA	NA	NA	NA	NA	NA	NA	NA	NA	NA	NA	NA	NA	NA	NA	NA	NA	NA
J4_Locus_16092_Transcript_1/1	2.31781	636.807	274.745	8.10195	0.000162053	0.00411872	UP	NA	NA	NA	NA	NA	NA	NA	NA	NA	NA	NA	NA	NA	NA	NA	NA	NA	NA	NA	NA	NA
J4_Locus_8957_Transcript_1/1	2.31781	835.27	360.37	8.49333	1.55945e-05	0.000508302	UP	NA	NA	NA	NA	NA	NA	NA	NA	NA	NA	NA	NA	NA	NA	NA	NA	NA	NA	NA	NA	NA
J4_Locus_1931_Transcript_1/4	2.31781	1623.94	700.636	9.45252	1.16742e-08	7.36433e-07	UP	NA	NA	NA	NA	NA	NA	NA	NA	NA	NA	NA	NA	NA	NA	NA	NA	NA	NA	NA	NA	NA
J4_Locus_34836_Transcript_1/1	2.31781	1722.31	743.076	9.53737	6.20184e-09	4.15e-07	UP	NA	NA	NA	NA	NA	NA	NA	NA	NA	NA	NA	NA	NA	NA	NA	NA	NA	NA	NA	NA	NA
J4_Locus_5168_Transcript_1/1	6.95344	4212.59	605.828	9.24276	1.80902e-11	2.59722e-09	UP	NA	NA	NA	NA	NA	NA	NA	NA	NA	NA	NA	NA	NA	NA	NA	NA	NA	NA	NA	NA	NA
J4_Locus_20164_Transcript_1/2	2.31781	1575.62	679.788	9.40894	1.61577e-08	9.83149e-07	UP	NA	NA	NA	NA	NA	NA	NA	NA	NA	NA	NA	NA	NA	NA	NA	NA	NA	NA	NA	NA	NA
J4_Locus_9462_Transcript_1/1	2.31781	572.954	247.196	7.94951	0.000347192	0.00811548	UP	NA	NA	NA	NA	NA	NA	NA	NA	NA	NA	NA	NA	NA	NA	NA	NA	NA	NA	NA	NA	NA
J4_Locus_33946_Transcript_1/1	4.63563	5991.85	1292.57	10.336	3.86898e-13	1.67022e-10	UP	NA	NA	NA	NA	NA	NA	NA	NA	NA	NA	NA	NA	NA	NA	NA	NA	NA	NA	NA	NA	NA
J4_Locus_5672_Transcript_2/2	2.31781	650.613	280.701	8.13289	0.000137522	0.00357138	UP	NA	NA	NA	NA	NA	NA	NA	NA	NA	NA	NA	NA	NA	NA	NA	NA	NA	NA	NA	NA	NA
J4_Locus_19386_Transcript_1/1	4.63563	1090.68	235.283	7.87825	3.47365e-06	0.000131033	UP	NA	NA	NA	NA	NA	NA	NA	NA	NA	NA	NA	NA	NA	NA	NA	NA	NA	NA	NA	NA	NA
J4_Locus_4278_Transcript_1/1	4.63563	8378.58	1807.43	10.8197	6.76352e-14	6.45202e-11	UP	NA	NA	NA	NA	NA	NA	NA	NA	NA	NA	NA	NA	NA	NA	NA	NA	NA	NA	NA	NA	NA
J4_Locus_1804_Transcript_1/1	16.2247	28891	1780.68	10.7982	1.2317e-11	1.91572e-09	UP	NA	NA	NA	NA	NA	NA	NA	NA	NA	NA	NA	NA	NA	NA	NA	NA	NA	NA	NA	NA	NA
J4_Locus_599_Transcript_1/2	13.9069	24309.1	1747.99	10.7715	3.22998e-12	7.08312e-10	UP	NA	NA	NA	NA	NA	NA	NA	NA	NA	NA	NA	NA	NA	NA	NA	NA	NA	NA	NA	NA	NA
J4_Locus_27817_Transcript_3/5	2.31781	1263.26	545.022	9.09017	1.91e-07	9.15359e-06	UP	NA	NA	NA	NA	NA	NA	NA	NA	NA	NA	NA	NA	NA	NA	NA	NA	NA	NA	NA	NA	NA
J4_Locus_27752_Transcript_1/1	2.31781	2334.96	1007.4	9.97642	2.37211e-10	2.29086e-08	UP	NA	NA	NA	NA	NA	NA	NA	NA	NA	NA	NA	NA	NA	NA	NA	NA	NA	NA	NA	NA	NA
J4_Locus_3892_Transcript_2/5	2.31781	3910.58	1687.18	10.7204	1.52002e-12	4.03312e-10	UP	NA	NA	NA	NA	NA	NA	NA	NA	NA	NA	NA	NA	NA	NA	NA	NA	NA	NA	NA	NA	NA
J4_Locus_3139_Transcript_3/4	104.302	6154.07	59.0027	5.88271	2.14721e-07	1.02189e-05	UP	NA	NA	NA	NA	NA	NA	NA	NA	NA	NA	NA	NA	NA	NA	NA	NA	NA	NA	NA	NA	NA
J4_Locus_1408_Transcript_1/1	4.63563	667.871	144.073	7.17066	0.000291116	0.00693692	UP	NA	NA	NA	NA	NA	NA	NA	NA	NA	NA	NA	NA	NA	NA	NA	NA	NA	NA	NA	NA	NA
J4_Locus_285_Transcript_1/2	6.95344	2880.3	414.226	8.69428	5.14446e-10	4.49316e-08	UP	NA	NA	NA	NA	NA	NA	NA	NA	NA	NA	NA	NA	NA	NA	NA	NA	NA	NA	NA	NA	NA
J4_Locus_6792_Transcript_1/1	2.31781	1746.47	753.5	9.55746	5.33765e-09	3.6255e-07	UP	NA	NA	NA	NA	NA	NA	NA	NA	NA	NA	NA	NA	NA	NA	NA	NA	NA	NA	NA	NA	NA
J4_Locus_19488_Transcript_4/5	6.95344	3687.96	530.379	9.05088	5.43515e-11	6.37479e-09	UP	NA	NA	NA	NA	NA	NA	NA	NA	NA	NA	NA	NA	NA	NA	NA	NA	NA	NA	NA	NA	NA
J4_Locus_11_Transcript_199/924	18.5425	3135.71	169.109	7.40181	8.6507e-09	5.58425e-07	UP	NA	NA	NA	NA	NA	NA	NA	NA	NA	NA	NA	NA	NA	NA	NA	NA	NA	NA	NA	NA	NA
J4_Locus_18976_Transcript_1/1	2.31781	7496.72	3234.39	11.6593	1.75489e-14	3.81346e-11	UP	NA	NA	NA	NA	NA	NA	NA	NA	NA	NA	NA	NA	NA	NA	NA	NA	NA	NA	NA	NA	NA
J4_Locus_37717_Transcript_1/1	4.63563	552.244	119.13	6.8964	0.00105277	0.0217743	UP	NA	NA	NA	NA	NA	NA	NA	NA	NA	NA	NA	NA	NA	NA	NA	NA	NA	NA	NA	NA	NA
J4_Locus_23073_Transcript_1/1	4.63563	2196.9	473.916	8.88849	2.28554e-09	1.68433e-07	UP	NA	NA	NA	NA	NA	NA	NA	NA	NA	NA	NA	NA	NA	NA	NA	NA	NA	NA	NA	NA	NA
J4_Locus_18948_Transcript_1/1	2.31781	531.535	229.326	7.84126	0.000583613	0.0128741	UP	NA	NA	NA	NA	NA	NA	NA	NA	NA	NA	NA	NA	NA	NA	NA	NA	NA	NA	NA	NA	NA
J4_Locus_3922_Transcript_1/2	6.95344	5834.81	839.125	9.71274	1.74032e-12	4.44111e-10	UP	NA	NA	NA	NA	NA	NA	NA	NA	NA	NA	NA	NA	NA	NA	NA	NA	NA	NA	NA	NA	NA
J4_Locus_20517_Transcript_1/1	67.2166	1204.58	17.9209	4.16357	0.00156944	0.0312124	UP	NA	NA	NA	NA	NA	NA	NA	NA	NA	NA	NA	NA	NA	NA	NA	NA	NA	NA	NA	NA	NA
J4_Locus_31456_Transcript_1/1	2.31781	538.438	232.304	7.85987	0.000534405	0.0119111	UP	NA	NA	NA	NA	NA	NA	NA	NA	NA	NA	NA	NA	NA	NA	NA	NA	NA	NA	NA	NA	NA
J4_Locus_526_Transcript_24/32	6.95344	3970.98	571.082	9.15755	2.91552e-11	3.80413e-09	UP	NA	NA	NA	NA	NA	NA	NA	NA	NA	NA	NA	NA	NA	NA	NA	NA	NA	NA	NA	NA	NA
J4_Locus_31428_Transcript_1/1	2.31781	1168.34	504.071	8.97748	4.59652e-07	2.05005e-05	UP	NA	NA	NA	NA	NA	NA	NA	NA	NA	NA	NA	NA	NA	NA	NA	NA	NA	NA	NA	NA	NA
J4_Locus_11916_Transcript_3/4	2.31781	1541.11	664.897	9.37699	2.05641e-08	1.21845e-06	UP	NA	NA	NA	NA	NA	NA	NA	NA	NA	NA	NA	NA	NA	NA	NA	NA	NA	NA	NA	NA	NA
J4_Locus_15241_Transcript_1/1	2.31781	3234.08	1395.32	10.4464	8.66097e-12	1.46664e-09	UP	NA	NA	NA	NA	NA	NA	NA	NA	NA	NA	NA	NA	NA	NA	NA	NA	NA	NA	NA	NA	NA
J4_Locus_526_Transcript_30/32	2.31781	4119.4	1777.28	10.7955	9.7635e-13	3.02494e-10	UP	NA	NA	NA	NA	NA	NA	NA	NA	NA	NA	NA	NA	NA	NA	NA	NA	NA	NA	NA	NA	NA
J4_Locus_27761_Transcript_2/2	4.63563	904.3	195.076	7.60789	2.23128e-05	0.000698892	UP	NA	NA	NA	NA	NA	NA	NA	NA	NA	NA	NA	NA	NA	NA	NA	NA	NA	NA	NA	NA	NA
J4_Locus_31329_Transcript_1/1	6.95344	1594.61	229.326	7.84126	1.777e-07	8.57583e-06	UP	NA	NA	NA	NA	NA	NA	NA	NA	NA	NA	NA	NA	NA	NA	NA	NA	NA	NA	NA	NA	NA
J4_Locus_3698_Transcript_1/5	2.31781	1285.69	554.701	9.11557	1.56498e-07	7.62549e-06	UP	NA	NA	NA	NA	NA	NA	NA	NA	NA	NA	NA	NA	NA	NA	NA	NA	NA	NA	NA	NA	NA
J4_Locus_33914_Transcript_1/2	2.31781	2202.07	950.065	9.89188	4.4195e-10	3.93606e-08	UP	NA	NA	NA	NA	NA	NA	NA	NA	NA	NA	NA	NA	NA	NA	NA	NA	NA	NA	NA	NA	NA
J4_Locus_3427_Transcript_1/1	2.31781	3955.45	1706.54	10.7369	1.3775e-12	3.79055e-10	UP	NA	NA	NA	NA	NA	NA	NA	NA	NA	NA	NA	NA	NA	NA	NA	NA	NA	NA	NA	NA	NA
J4_Locus_22691_Transcript_1/1	2.31781	845.624	364.837	8.51111	1.38469e-05	0.000458297	UP	NA	NA	NA	NA	NA	NA	NA	NA	NA	NA	NA	NA	NA	NA	NA	NA	NA	NA	NA	NA	NA
J4_Locus_4246_Transcript_1/2	2.31781	811.109	349.946	8.45099	2.06188e-05	0.000650581	UP	NA	NA	NA	NA	NA	NA	NA	NA	NA	NA	NA	NA	NA	NA	NA	NA	NA	NA	NA	NA	NA
J4_Locus_1768_Transcript_3/3	2.31781	740.353	319.418	8.3193	4.73103e-05	0.00137829	UP	NA	NA	NA	NA	NA	NA	NA	NA	NA	NA	NA	NA	NA	NA	NA	NA	NA	NA	NA	NA	NA
J4_Locus_8540_Transcript_1/1	2.31781	1572.17	678.299	9.40578	1.65463e-08	1.00395e-06	UP	NA	NA	NA	NA	NA	NA	NA	NA	NA	NA	NA	NA	NA	NA	NA	NA	NA	NA	NA	NA	NA
J4_Locus_1032_Transcript_2/2	6.95344	7620.97	1096	10.098	3.91384e-13	1.67022e-10	UP	NA	NA	NA	NA	NA	NA	NA	NA	NA	NA	NA	NA	NA	NA	NA	NA	NA	NA	NA	NA	NA
J4_Locus_22607_Transcript_1/1	6.95344	2077.82	298.819	8.22313	1.26894e-08	7.92324e-07	UP	NA	NA	NA	NA	NA	NA	NA	NA	NA	NA	NA	NA	NA	NA	NA	NA	NA	NA	NA	NA	NA
J4_Locus_8458_Transcript_1/1	2.31781	471.134	203.266	7.66723	0.00128169	0.026051	UP	NA	NA	NA	NA	NA	NA	NA	NA	NA	NA	NA	NA	NA	NA	NA	NA	NA	NA	NA	NA	NA
J4_Locus_6610_Transcript_3/3	6.95344	1782.71	256.379	8.00213	5.87069e-08	3.172e-06	UP	NA	NA	NA	NA	NA	NA	NA	NA	NA	NA	NA	NA	NA	NA	NA	NA	NA	NA	NA	NA	NA
J4_Locus_6660_Transcript_5/5	220.192	2964.86	13.4649	3.75113	0.000468702	0.010608	UP	NA	NA	NA	NA	NA	NA	NA	NA	NA	NA	NA	NA	NA	NA	NA	NA	NA	NA	NA	NA	NA
J4_Locus_34337_Transcript_1/1	2.31781	1359.9	586.717	9.19652	8.3e-08	4.32075e-06	UP	NA	NA	NA	NA	NA	NA	NA	NA	NA	NA	NA	NA	NA	NA	NA	NA	NA	NA	NA	NA	NA
J4_Locus_7568_Transcript_1/1	2.31781	543.616	234.538	7.87368	0.000500431	0.0112296	UP	NA	NA	NA	NA	NA	NA	NA	NA	NA	NA	NA	NA	NA	NA	NA	NA	NA	NA	NA	NA	NA
J4_Locus_1205_Transcript_5/5	11.5891	3014.91	260.151	8.02321	2e-09	1.47442e-07	UP	NA	NA	NA	NA	NA	NA	NA	NA	NA	NA	NA	NA	NA	NA	NA	NA	NA	NA	NA	NA	NA
J4_Locus_28457_Transcript_1/1	2.31781	446.973	192.842	7.59128	0.00177348	0.0348347	UP	NA	NA	NA	NA	NA	NA	NA	NA	NA	NA	NA	NA	NA	NA	NA	NA	NA	NA	NA	NA	NA
J4_Locus_10438_Transcript_1/1	2.31781	773.142	333.565	8.38183	3.21341e-05	0.000969387	UP	NA	NA	NA	NA	NA	NA	NA	NA	NA	NA	NA	NA	NA	NA	NA	NA	NA	NA	NA	NA	NA
J4_Locus_432_Transcript_2/2	2.31781	692.031	298.571	8.22193	8.39861e-05	0.00229931	UP	NA	NA	NA	NA	NA	NA	NA	NA	NA	NA	NA	NA	NA	NA	NA	NA	NA	NA	NA	NA	NA
J4_Locus_36230_Transcript_4/5	2.31781	869.785	375.261	8.55175	1.05144e-05	0.000356806	UP	NA	NA	NA	NA	NA	NA	NA	NA	NA	NA	NA	NA	NA	NA	NA	NA	NA	NA	NA	NA	NA
J4_Locus_6364_Transcript_1/1	4.63563	2543.78	548.745	9.09999	5.13808e-10	4.49216e-08	UP	NA	NA	NA	NA	NA	NA	NA	NA	NA	NA	NA	NA	NA	NA	NA	NA	NA	NA	NA	NA	NA
J4_Locus_9729_Transcript_1/2	2.31781	2376.38	1025.27	10.0018	1.97019e-10	1.9398e-08	UP	NA	NA	NA	NA	NA	NA	NA	NA	NA	NA	NA	NA	NA	NA	NA	NA	NA	NA	NA	NA	NA
J4_Locus_6308_Transcript_1/1	2.31781	1812.05	781.793	9.61064	3.58766e-09	2.52681e-07	UP	NA	NA	NA	NA	NA	NA	NA	NA	NA	NA	NA	NA	NA	NA	NA	NA	NA	NA	NA	NA	NA
J4_Locus_5253_Transcript_3/3	4.63563	1439.29	310.484	8.27837	1.82535e-07	8.78945e-06	UP	NA	NA	NA	NA	NA	NA	NA	NA	NA	NA	NA	NA	NA	NA	NA	NA	NA	NA	NA	NA	NA
J4_Locus_27404_Transcript_2/2	27.8138	18645.2	670.357	9.38879	2.28675e-11	3.10157e-09	UP	NA	NA	NA	NA	NA	NA	NA	NA	NA	NA	NA	NA	NA	NA	NA	NA	NA	NA	NA	NA	NA
J4_Locus_4341_Transcript_1/3	4.63563	4990.91	1076.64	10.0723	1.33851e-12	3.71901e-10	UP	NA	NA	NA	NA	NA	NA	NA	NA	NA	NA	NA	NA	NA	NA	NA	NA	NA	NA	NA	NA	NA
J4_Locus_6265_Transcript_1/1	6.95344	1991.53	286.409	8.16194	1.93955e-08	1.162e-06	UP	NA	NA	NA	NA	NA	NA	NA	NA	NA	NA	NA	NA	NA	NA	NA	NA	NA	NA	NA	NA	NA
J4_Locus_12556_Transcript_1/1	2.31781	529.81	228.582	7.83656	0.000596659	0.0131214	UP	NA	NA	NA	NA	NA	NA	NA	NA	NA	NA	NA	NA	NA	NA	NA	NA	NA	NA	NA	NA	NA
J4_Locus_20046_Transcript_1/1	2.31781	3099.47	1337.24	10.385	1.30812e-11	2e-09	UP	NA	NA	NA	NA	NA	NA	NA	NA	NA	NA	NA	NA	NA	NA	NA	NA	NA	NA	NA	NA	NA
J4_Locus_1792_Transcript_3/3	4.63563	7008.33	1511.84	10.5621	1.5595e-13	1.03839e-10	UP	NA	NA	NA	NA	NA	NA	NA	NA	NA	NA	NA	NA	NA	NA	NA	NA	NA	NA	NA	NA	NA
J4_Locus_1985_Transcript_1/2	2.31781	997.492	430.359	8.7494	2.58346e-06	9.98661e-05	UP	NA	NA	NA	NA	NA	NA	NA	NA	NA	NA	NA	NA	NA	NA	NA	NA	NA	NA	NA	NA	NA
J4_Locus_1714_Transcript_1/1	20.8603	33119.1	1587.66	10.6327	6.05277e-11	7e-09	UP	NA	NA	NA	NA	NA	NA	NA	NA	NA	NA	NA	NA	NA	NA	NA	NA	NA	NA	NA	NA	NA
J4_Locus_24258_Transcript_1/1	2.31781	490.117	211.457	7.72422	0.000998977	0.0208173	UP	NA	NA	NA	NA	NA	NA	NA	NA	NA	NA	NA	NA	NA	NA	NA	NA	NA	NA	NA	NA	NA
J4_Locus_10776_Transcript_1/1	2.31781	514.278	221.88	7.79364	0.000729092	0.0156831	UP	NA	NA	NA	NA	NA	NA	NA	NA	NA	NA	NA	NA	NA	NA	NA	NA	NA	NA	NA	NA	NA
J4_Locus_9273_Transcript_1/2	4.63563	1777.54	383.451	8.5829	2.03746e-08	1.21056e-06	UP	NA	NA	NA	NA	NA	NA	NA	NA	NA	NA	NA	NA	NA	NA	NA	NA	NA	NA	NA	NA	NA
JC_Locus_22158_Transcript_1/1	88.0769	71746.9	814.594	9.66994	3.87125e-07	1.75114e-05	UP	NA	NA	NA	NA	NA	NA	NA	NA	NA	NA	NA	NA	NA	NA	NA	NA	NA	NA	NA	NA	NA
J4_Locus_28399_Transcript_1/1	2.31781	937.09	404.299	8.65928	4.96164e-06	0.000181346	UP	NA	NA	NA	NA	NA	NA	NA	NA	NA	NA	NA	NA	NA	NA	NA	NA	NA	NA	NA	NA	NA
J4_Locus_35124_Transcript_1/1	2.31781	502.197	216.668	7.75935	0.000853363	0.0180768	UP	NA	NA	NA	NA	NA	NA	NA	NA	NA	NA	NA	NA	NA	NA	NA	NA	NA	NA	NA	NA	NA
J4_Locus_1275_Transcript_1/1	516.873	4621.6	8.94146	3.16051	0.00168727	0.033263	UP	NA	NA	NA	NA	NA	NA	NA	NA	NA	NA	NA	NA	NA	NA	NA	NA	NA	NA	NA	NA	NA
J4_Locus_6403_Transcript_1/2	2.31781	686.854	296.337	8.21109	8.9326e-05	0.00243	UP	NA	NA	NA	NA	NA	NA	NA	NA	NA	NA	NA	NA	NA	NA	NA	NA	NA	NA	NA	NA	NA
J4_Locus_54_Transcript_1/2	18.5425	26493.9	1428.82	10.4806	1.30006e-11	2e-09	UP	NA	NA	NA	NA	NA	NA	NA	NA	NA	NA	NA	NA	NA	NA	NA	NA	NA	NA	NA	NA	NA
J4_Locus_3804_Transcript_1/1	2.31781	2554.13	1101.96	10.1059	9.25787e-11	1e-08	UP	NA	NA	NA	NA	NA	NA	NA	NA	NA	NA	NA	NA	NA	NA	NA	NA	NA	NA	NA	NA	NA
J4_Locus_6332_Transcript_1/1	2.31781	2831.98	1221.83	10.2548	3.21106e-11	4.10247e-09	UP	NA	NA	NA	NA	NA	NA	NA	NA	NA	NA	NA	NA	NA	NA	NA	NA	NA	NA	NA	NA	NA
J4_Locus_19249_Transcript_2/3	4.63563	1831.04	394.992	8.62568	1.5e-08	9.21e-07	UP	NA	NA	NA	NA	NA	NA	NA	NA	NA	NA	NA	NA	NA	NA	NA	NA	NA	NA	NA	NA	NA
J4_Locus_6304_Transcript_1/1	2.31781	3548.17	1530.83	10.5801	3.62261e-12	7.71759e-10	UP	NA	NA	NA	NA	NA	NA	NA	NA	NA	NA	NA	NA	NA	NA	NA	NA	NA	NA	NA	NA	NA
J4_Locus_10514_Transcript_2/3	2.31781	571.228	246.451	7.94516	0.000354623	0.00826891	UP	NA	NA	NA	NA	NA	NA	NA	NA	NA	NA	NA	NA	NA	NA	NA	NA	NA	NA	NA	NA	NA
J4_Locus_18759_Transcript_1/1	2301.59	25096.1	10.9038	3.44676	0.00263955	0.0497625	UP	NA	NA	NA	NA	NA	NA	NA	NA	NA	NA	NA	NA	NA	NA	NA	NA	NA	NA	NA	NA	NA
J4_Locus_11_Transcript_56/924	2.31781	857.705	370.049	8.53157	1.20618e-05	0.000403258	UP	NA	NA	NA	NA	NA	NA	NA	NA	NA	NA	NA	NA	NA	NA	NA	NA	NA	NA	NA	NA	NA
J4_Locus_17897_Transcript_1/1	2.31781	878.414	378.984	8.56599	9.53657e-06	0.000327767	UP	NA	NA	NA	NA	NA	NA	NA	NA	NA	NA	NA	NA	NA	NA	NA	NA	NA	NA	NA	NA	NA
J4_Locus_1256_Transcript_2/3	2.31781	3268.6	1410.21	10.4617	7.8227e-12	1.34593e-09	UP	NA	NA	NA	NA	NA	NA	NA	NA	NA	NA	NA	NA	NA	NA	NA	NA	NA	NA	NA	NA	NA
[truncated: 91 more rows]
