# Supplementary material for: Transcriptomic dissection reveals wide spread differential expression in chickpea during early time points of Fusarium oxysporum f. sp. ciceri Race 1 attack
Source: PLoS One. 2017 May 25;12(5):e0178164. doi: 10.1371/journal.pone.0178164 (PMC5460890; doi:10.1371/journal.pone.0178164)
Supplement: S7 Table — (XLS) [file pone.0178164.s013.xls]

## Sheet: Q_significant
Transcript_ID	baseMean_WC	baseMean_W4	foldChange	log2FoldChange	pval	padj	Regulation	Protein_ID	Protein_name	Identity	Alignment_length	Mismatches	Gaps	Transcript_start	Transcript_end	Hit_start	Hit_end	E-value	Organism	EC_number	Length	Pathway	Protein_existence	Protein_families	Protein_Desc	GO_MF	GO_BP	GO_CC
WC_Locus_9632_Transcript_1/1	12346.6	907.738	0.0735214	-3.76569	0.00285202	0.0444503	DOWN	Q9ZP08	Q9ZP08_CICAR	100	263	0	0	922	134	4	266	0	Cicer arietinum (Chickpea) (Garbanzo)	NA	266	NA	Evidence at transcript level	NA	Chlorophyll a/b binding protein	NA	GO:0009765~photosynthesis, light harvesting	GO:0009507~chloroplast;GO:0016020~membrane
W4_Locus_12640_Transcript_1/1	9789.88	315.421	0.0322191	-4.95594	0.000192039	0.00425346	DOWN	Q6Q2Z8	Q6Q2Z8_SOYBN	95.48	708	31	1	3	2123	259	966	0	Glycine max (Soybean) (Glycine hispida)	4.1.1.31	966	NA	Evidence at transcript level	NA	Phosphoenolpyruvate carboxylase (EC 4.1.1.31) (Uncharacterized protein)	GO:0008964~phosphoenolpyruvate carboxylase activity	GO:0015977~carbon fixation;GO:0006099~tricarboxylic acid cycle	NA
W4_Locus_35206_Transcript_1/1	809.04	16.8546	0.0208328	-5.585	0.00244458	0.0390125	DOWN	C6TKE6	C6TKE6_SOYBN	83.75	283	29	1	3	800	7	289	5e-173	Glycine max (Soybean) (Glycine hispida)	NA	289	NA	Evidence at transcript level	NA	Putative uncharacterized protein	NA	GO:0009765~photosynthesis, light harvesting	GO:0009507~chloroplast;GO:0016020~membrane
WC_Locus_18946_Transcript_1/1	6611.86	209.478	0.0316821	-4.98019	0.000206294	0.00453365	DOWN	Q0GPH3	Q0GPH3_SOYBN	69.15	201	61	5	978	379	1	194	1e-82	Glycine max (Soybean) (Glycine hispida)	NA	195	NA	Evidence at transcript level	NA	BZIP transcription factor bZIP73A	GO:0043565~sequence-specific DNA binding;GO:0003700~sequence-specific DNA binding transcription factor activity	NA	NA
WC_Locus_3374_Transcript_1/1	3010.23	190.216	0.0631898	-3.98416	0.00316079	0.0485512	DOWN	I1JT24	I1JT24_SOYBN	56.58	228	87	8	264	911	1	214	1e-63	Glycine max (Soybean) (Glycine hispida)	NA	214	NA	Predicted	NA	Uncharacterized protein	NA	NA	NA
WC_Locus_5894_Transcript_3/10	1631.37	33.7091	0.0206631	-5.5968	0.000419386	0.00843823	DOWN	Q6Q2Z8	Q6Q2Z8_SOYBN	96.03	629	25	0	1889	3	186	814	0	Glycine max (Soybean) (Glycine hispida)	4.1.1.31	966	NA	Evidence at transcript level	NA	Phosphoenolpyruvate carboxylase (EC 4.1.1.31) (Uncharacterized protein)	GO:0008964~phosphoenolpyruvate carboxylase activity	GO:0015977~carbon fixation;GO:0006099~tricarboxylic acid cycle	NA
WC_Locus_5894_Transcript_5/10	1543.32	45.7481	0.0296426	-5.07618	0.00113051	0.0200581	DOWN	Q6Q2Z8	Q6Q2Z8_SOYBN	95.51	758	34	0	2276	3	57	814	0	Glycine max (Soybean) (Glycine hispida)	4.1.1.31	966	NA	Evidence at transcript level	NA	Phosphoenolpyruvate carboxylase (EC 4.1.1.31) (Uncharacterized protein)	GO:0008964~phosphoenolpyruvate carboxylase activity	GO:0015977~carbon fixation;GO:0006099~tricarboxylic acid cycle	NA
WC_Locus_5894_Transcript_6/10	1598.14	57.787	0.0361588	-4.78951	0.0017116	0.0286259	DOWN	Q6Q2Z8	Q6Q2Z8_SOYBN	96.33	626	23	0	1880	3	189	814	0	Glycine max (Soybean) (Glycine hispida)	4.1.1.31	966	NA	Evidence at transcript level	NA	Phosphoenolpyruvate carboxylase (EC 4.1.1.31) (Uncharacterized protein)	GO:0008964~phosphoenolpyruvate carboxylase activity	GO:0015977~carbon fixation;GO:0006099~tricarboxylic acid cycle	NA
WC_Locus_5894_Transcript_7/10	1483.52	38.5247	0.0259685	-5.26709	0.000893387	0.0163543	DOWN	Q6Q2Z8	Q6Q2Z8_SOYBN	95.28	741	35	0	2917	695	1	741	0	Glycine max (Soybean) (Glycine hispida)	4.1.1.31	966	NA	Evidence at transcript level	NA	Phosphoenolpyruvate carboxylase (EC 4.1.1.31) (Uncharacterized protein)	GO:0008964~phosphoenolpyruvate carboxylase activity	GO:0015977~carbon fixation;GO:0006099~tricarboxylic acid cycle	NA
WC_Locus_5894_Transcript_8/10	1958.64	33.7091	0.0172105	-5.86057	0.000175883	0.0039504	DOWN	Q6Q2Z8	Q6Q2Z8_SOYBN	95.28	741	35	0	2880	658	1	741	0	Glycine max (Soybean) (Glycine hispida)	4.1.1.31	966	NA	Evidence at transcript level	NA	Phosphoenolpyruvate carboxylase (EC 4.1.1.31) (Uncharacterized protein)	GO:0008964~phosphoenolpyruvate carboxylase activity	GO:0015977~carbon fixation;GO:0006099~tricarboxylic acid cycle	NA
W4_Locus_3719_Transcript_2/3	5183.17	269.673	0.0520286	-4.26455	0.00115841	0.0204712	DOWN	B7FJ81	B7FJ81_MEDTR	71.2	125	36	1	135	509	1	124	9e-57	Medicago truncatula (Barrel medic) (Medicago tribuloides)	NA	126	NA	Evidence at protein level	NA	Uncharacterized protein	GO:0046872~metal ion binding	GO:0030001~metal ion transport	NA
WC_Locus_2333_Transcript_1/2	714.347	12.039	0.0168531	-5.89084	0.00238735	0.0382017	DOWN	G7LGK5	G7LGK5_MEDTR	87.34	308	36	1	2062	1148	10	317	0	Medicago truncatula (Barrel medic) (Medicago tribuloides)	NA	542	NA	Predicted	NA	Metal transporter	GO:0005215~transporter activity	NA	GO:0016020~membrane
WC_Locus_2333_Transcript_2/2	749.234	7.22338	0.00964102	-6.6966	0.000839176	0.0154934	DOWN	G7LGK5	G7LGK5_MEDTR	88.74	533	57	1	1940	351	10	542	0	Medicago truncatula (Barrel medic) (Medicago tribuloides)	NA	542	NA	Predicted	NA	Metal transporter	GO:0005215~transporter activity	NA	GO:0016020~membrane
WC_Locus_245_Transcript_1/6	3487.01	120.39	0.0345252	-4.85621	0.000471266	0.00933533	DOWN	E7ELN7	E7ELN7_MEDTR	91.11	371	31	1	1824	718	1	371	0	Medicago truncatula (Barrel medic) (Medicago tribuloides)	NA	884	NA	Evidence at transcript level	Nitrate reductase family	Nitrate reductase	GO:0009055~electron carrier activity;GO:0050660~flavin adenine dinucleotide binding;GO:0020037~heme binding;GO:0005506~iron ion binding;GO:0030151~molybdenum ion binding;GO:0043546~molybdopterin cofactor binding;GO:0046857~oxidoreductase activity, acting on other nitrogenous compounds as donors, with NAD or NADP as acceptor	GO:0042128~nitrate assimilation	NA
WC_Locus_245_Transcript_2/6	3334.17	120.39	0.0361078	-4.79155	0.000567084	0.0109546	DOWN	E7ELN7	E7ELN7_MEDTR	89.45	379	38	2	1346	216	1	378	0	Medicago truncatula (Barrel medic) (Medicago tribuloides)	NA	884	NA	Evidence at transcript level	Nitrate reductase family	Nitrate reductase	GO:0009055~electron carrier activity;GO:0050660~flavin adenine dinucleotide binding;GO:0020037~heme binding;GO:0005506~iron ion binding;GO:0030151~molybdenum ion binding;GO:0043546~molybdopterin cofactor binding;GO:0046857~oxidoreductase activity, acting on other nitrogenous compounds as donors, with NAD or NADP as acceptor	GO:0042128~nitrate assimilation	NA
WC_Locus_245_Transcript_6/6	13369.9	240.779	0.018009	-5.79514	2.7717e-05	0.000798842	DOWN	E7ELN7	E7ELN7_MEDTR	91.34	531	44	1	2916	1330	1	531	0	Medicago truncatula (Barrel medic) (Medicago tribuloides)	NA	884	NA	Evidence at transcript level	Nitrate reductase family	Nitrate reductase	GO:0009055~electron carrier activity;GO:0050660~flavin adenine dinucleotide binding;GO:0020037~heme binding;GO:0005506~iron ion binding;GO:0030151~molybdenum ion binding;GO:0043546~molybdopterin cofactor binding;GO:0046857~oxidoreductase activity, acting on other nitrogenous compounds as donors, with NAD or NADP as acceptor	GO:0042128~nitrate assimilation	NA
WC_Locus_3325_Transcript_1/1	1643	55.3792	0.0337062	-4.89084	0.00137199	0.0236966	DOWN	G7ZZ39	G7ZZ39_MEDTR	91.48	270	21	3	121	924	1	268	0	Medicago truncatula (Barrel medic) (Medicago tribuloides)	NA	268	NA	Evidence at protein level	NA	Chlorophyll a-b binding protein	NA	GO:0009765~photosynthesis, light harvesting	GO:0009507~chloroplast;GO:0016020~membrane
WC_Locus_512_Transcript_1/2	8867.87	7.22338	0.000814556	-10.2617	1.50896e-09	2.56055e-07	DOWN	I3SV11	I3SV11_MEDTR	69.38	258	78	2	1011	241	4	259	7e-121	Medicago truncatula (Barrel medic) (Medicago tribuloides)	NA	259	NA	Evidence at transcript level	NA	Uncharacterized protein	GO:0030246~carbohydrate binding	NA	NA
WC_Locus_5889_Transcript_3/4	1231	36.1169	0.0293394	-5.09102	0.00175005	0.0292366	DOWN	G7JW11	G7JW11_MEDTR	88.18	330	39	1	857	1846	263	591	0	Medicago truncatula (Barrel medic) (Medicago tribuloides)	NA	591	NA	Inferred from homology	PTR2/POT transporter (TC 2.A.17) family	Nitrate transporter	GO:0005215~transporter activity	GO:0006857~oligopeptide transport	GO:0016021~integral to membrane
WC_Locus_5889_Transcript_4/4	1219.37	33.7091	0.0276446	-5.17686	0.00156649	0.0265997	DOWN	G7JW11	G7JW11_MEDTR	88.18	330	39	1	857	1846	263	591	0	Medicago truncatula (Barrel medic) (Medicago tribuloides)	NA	591	NA	Inferred from homology	PTR2/POT transporter (TC 2.A.17) family	Nitrate transporter	GO:0005215~transporter activity	GO:0006857~oligopeptide transport	GO:0016021~integral to membrane
WC_Locus_5894_Transcript_4/10	1769.25	43.3403	0.0244963	-5.35129	0.000538021	0.0104925	DOWN	G7IU25	G7IU25_MEDTR	97.26	474	13	0	1424	3	341	814	0	Medicago truncatula (Barrel medic) (Medicago tribuloides)	NA	966	NA	Evidence at protein level	NA	Phosphoenolpyruvate carboxylase	GO:0008964~phosphoenolpyruvate carboxylase activity	GO:0015977~carbon fixation;GO:0006099~tricarboxylic acid cycle	NA
WC_Locus_11515_Transcript_1/1	1108.07	16.8546	0.0152107	-6.03876	0.000557012	0.0107987	DOWN	NA	NA	NA	NA	NA	NA	NA	NA	NA	NA	NA	NA	NA	NA	NA	NA	NA	NA	NA	NA	NA
WC_Locus_173_Transcript_1/1	1493.48	45.7481	0.0306318	-5.02883	0.00130413	0.0227537	DOWN	NA	NA	NA	NA	NA	NA	NA	NA	NA	NA	NA	NA	NA	NA	NA	NA	NA	NA	NA	NA	NA
WC_Locus_18354_Transcript_1/1	1770.92	21.6701	0.0122367	-6.35264	9.50385e-05	0.00234069	DOWN	NA	NA	NA	NA	NA	NA	NA	NA	NA	NA	NA	NA	NA	NA	NA	NA	NA	NA	NA	NA	NA
WC_Locus_1942_Transcript_1/2	2050.01	96.3117	0.0469811	-4.41178	0.00222337	0.0359434	DOWN	NA	NA	NA	NA	NA	NA	NA	NA	NA	NA	NA	NA	NA	NA	NA	NA	NA	NA	NA	NA	NA
WC_Locus_2_Transcript_18/24	1618.08	19.2623	0.0119045	-6.39235	0.000113274	0.00271284	DOWN	NA	NA	NA	NA	NA	NA	NA	NA	NA	NA	NA	NA	NA	NA	NA	NA	NA	NA	NA	NA	NA
WC_Locus_245_Transcript_3/6	9038.98	163.73	0.0181138	-5.78677	2.80671e-05	0.000806776	DOWN	NA	NA	NA	NA	NA	NA	NA	NA	NA	NA	NA	NA	NA	NA	NA	NA	NA	NA	NA	NA	NA
WC_Locus_245_Transcript_4/6	11861.5	284.12	0.0239531	-5.38364	7.10779e-05	0.00181448	DOWN	NA	NA	NA	NA	NA	NA	NA	NA	NA	NA	NA	NA	NA	NA	NA	NA	NA	NA	NA	NA	NA
WC_Locus_25184_Transcript_3/6	651.219	9.63117	0.0147895	-6.07929	0.00251903	0.0400541	DOWN	NA	NA	NA	NA	NA	NA	NA	NA	NA	NA	NA	NA	NA	NA	NA	NA	NA	NA	NA	NA	NA
WC_Locus_841_Transcript_7/9	1654.63	57.787	0.0349245	-4.83962	0.00147804	0.0252511	DOWN	NA	NA	NA	NA	NA	NA	NA	NA	NA	NA	NA	NA	NA	NA	NA	NA	NA	NA	NA	NA	NA
W4_Locus_1_Transcript_3/12	107.983	4750.58	43.9939	5.45923	9.13681e-05	0.00226506	UP	Q9ZRW6	Q9ZRW6_CICAR	82.63	426	38	3	38	1207	9	434	0	Cicer arietinum (Chickpea) (Garbanzo)	1.14.14.1	498	NA	Evidence at transcript level	Cytochrome P450 family	Cytochrome P450 (EC 1.14.14.1)	GO:0070330~aromatase activity;GO:0009055~electron carrier activity;GO:0020037~heme binding;GO:0005506~iron ion binding	NA	NA
W4_Locus_1_Transcript_5/12	49.8382	2128.49	42.708	5.41644	0.000323941	0.00672137	UP	Q9ZRW6	Q9ZRW6_CICAR	96.39	249	9	0	38	784	9	257	9e-168	Cicer arietinum (Chickpea) (Garbanzo)	1.14.14.1	498	NA	Evidence at transcript level	Cytochrome P450 family	Cytochrome P450 (EC 1.14.14.1)	GO:0070330~aromatase activity;GO:0009055~electron carrier activity;GO:0020037~heme binding;GO:0005506~iron ion binding	NA	NA
W4_Locus_1_Transcript_7/12	83.0636	3956	47.6262	5.57368	8.79899e-05	0.0021885	UP	Q9XFX0	Q9XFX0_CICAR	98.44	257	4	0	86	856	1	257	5e-177	Cicer arietinum (Chickpea) (Garbanzo)	1.14.14.1	498	NA	Evidence at transcript level	Cytochrome P450 family	Cytochrome P450 monooxygenase (EC 1.14.14.1)	GO:0070330~aromatase activity;GO:0009055~electron carrier activity;GO:0020037~heme binding;GO:0005506~iron ion binding	NA	NA
W4_Locus_16009_Transcript_4/4	3.32254	1309.84	394.228	8.62289	7.87209e-06	0.000267885	UP	Q39450	Q39450_CICAR	53.06	147	56	3	275	676	32	158	9e-34	Cicer arietinum (Chickpea) (Garbanzo)	NA	158	NA	Evidence at transcript level	BetVI family	Pathogenesis related protein	NA	GO:0006952~defense response;GO:0009607~response to biotic stimulus	NA
W4_Locus_269_Transcript_1/3	699.396	15898.7	22.732	4.50665	0.000593605	0.011426	UP	Q9XFW9	Q9XFW9_CICAR	98.55	345	5	0	314	1348	28	372	0	Cicer arietinum (Chickpea) (Garbanzo)	3.2.1.39	372	NA	Evidence at transcript level	Glycosyl hydrolase 17 family	Glucan-endo-1,3-beta-glucosidase (EC 3.2.1.39)	GO:0043169~cation binding;GO:0042973~glucan endo-1,3-beta-D-glucosidase activity	GO:0005975~carbohydrate metabolic process	NA
W4_Locus_34493_Transcript_1/1	119.612	4490.53	37.5426	5.23046	0.000160117	0.00365058	UP	P36908	CHIA_CICAR	97.26	292	8	1	32	907	3	293	0	Cicer arietinum (Chickpea) (Garbanzo)	3.2.1.14	293	NA	Evidence at transcript level	Glycosyl hydrolase 18 family, Chitinase class II subfamily	Acidic endochitinase (EC 3.2.1.14)	GO:0043169~cation binding;GO:0004568~chitinase activity	GO:0006032~chitin catabolic process;GO:0000272~polysaccharide catabolic process	GO:0005615~extracellular space
W4_Locus_6159_Transcript_1/1	202.675	9619.13	47.4608	5.56867	4.63096e-05	0.00125473	UP	Q9ZP10	Q9ZP10_CICAR	100	328	0	0	61	1044	1	328	0	Cicer arietinum (Chickpea) (Garbanzo)	3.2.1.14	328	NA	Evidence at transcript level	NA	Class I chitinase (EC 3.2.1.14)	GO:0008061~chitin binding;GO:0004568~chitinase activity	GO:0005975~carbohydrate metabolic process;GO:0016998~cell wall macromolecule catabolic process;GO:0006032~chitin catabolic process	NA
W4_Locus_775_Transcript_1/1	297.368	31171.3	104.824	6.71183	7.744e-06	0.000263646	UP	O81926	O81926_CICAR	98.73	237	3	0	67	777	3	239	0	Cicer arietinum (Chickpea) (Garbanzo)	NA	239	NA	Evidence at transcript level	NA	Thaumatin-like protein PR-5b (Fragment)	NA	NA	NA
WC_Locus_13012_Transcript_11/12	127.918	6452.89	50.4455	5.65665	4.47419e-05	0.00121662	UP	Q9ZRW6	Q9ZRW6_CICAR	97.42	387	10	0	64	1224	1	387	0	Cicer arietinum (Chickpea) (Garbanzo)	1.14.14.1	498	NA	Evidence at transcript level	Cytochrome P450 family	Cytochrome P450 (EC 1.14.14.1)	GO:0070330~aromatase activity;GO:0009055~electron carrier activity;GO:0020037~heme binding;GO:0005506~iron ion binding	NA	NA
WC_Locus_13012_Transcript_3/12	239.223	8983.48	37.5527	5.23084	0.000103371	0.00251556	UP	Q9ZRW6	Q9ZRW6_CICAR	96.59	498	17	0	64	1557	1	498	0	Cicer arietinum (Chickpea) (Garbanzo)	1.14.14.1	498	NA	Evidence at transcript level	Cytochrome P450 family	Cytochrome P450 (EC 1.14.14.1)	GO:0070330~aromatase activity;GO:0009055~electron carrier activity;GO:0020037~heme binding;GO:0005506~iron ion binding	NA	NA
WC_Locus_13012_Transcript_4/12	194.369	6031.52	31.0313	4.95565	0.000230696	0.0049902	UP	Q9ZRW6	Q9ZRW6_CICAR	97.42	387	10	0	64	1224	1	387	0	Cicer arietinum (Chickpea) (Garbanzo)	1.14.14.1	498	NA	Evidence at transcript level	Cytochrome P450 family	Cytochrome P450 (EC 1.14.14.1)	GO:0070330~aromatase activity;GO:0009055~electron carrier activity;GO:0020037~heme binding;GO:0005506~iron ion binding	NA	NA
WC_Locus_13012_Transcript_6/12	289.061	12441.1	43.0395	5.42759	6.50572e-05	0.0016876	UP	Q9ZRW6	Q9ZRW6_CICAR	98.2	333	6	0	64	1062	1	333	0	Cicer arietinum (Chickpea) (Garbanzo)	1.14.14.1	498	NA	Evidence at transcript level	Cytochrome P450 family	Cytochrome P450 (EC 1.14.14.1)	GO:0070330~aromatase activity;GO:0009055~electron carrier activity;GO:0020037~heme binding;GO:0005506~iron ion binding	NA	NA
WC_Locus_13012_Transcript_7/12	139.547	3308.31	23.7075	4.56727	0.000900015	0.0164716	UP	Q9ZRW6	Q9ZRW6_CICAR	94.06	387	23	0	64	1224	1	387	0	Cicer arietinum (Chickpea) (Garbanzo)	1.14.14.1	498	NA	Evidence at transcript level	Cytochrome P450 family	Cytochrome P450 (EC 1.14.14.1)	GO:0070330~aromatase activity;GO:0009055~electron carrier activity;GO:0020037~heme binding;GO:0005506~iron ion binding	NA	NA
WC_Locus_21199_Transcript_1/2	287.4	56756.5	197.483	7.62558	4.07765e-06	0.000152281	UP	Q39450	Q39450_CICAR	98.1	158	3	0	115	588	1	158	3e-108	Cicer arietinum (Chickpea) (Garbanzo)	NA	158	NA	Evidence at transcript level	BetVI family	Pathogenesis related protein	NA	GO:0006952~defense response;GO:0009607~response to biotic stimulus	NA
WC_Locus_21199_Transcript_2/2	446.882	69070	154.56	7.27202	1.39732e-05	0.000440745	UP	Q39450	Q39450_CICAR	98.1	158	3	0	115	588	1	158	2e-108	Cicer arietinum (Chickpea) (Garbanzo)	NA	158	NA	Evidence at transcript level	BetVI family	Pathogenesis related protein	NA	GO:0006952~defense response;GO:0009607~response to biotic stimulus	NA
WC_Locus_5987_Transcript_1/2	1219.37	31893.6	26.1557	4.70906	0.000642028	0.0122118	UP	Q9XFW9	Q9XFW9_CICAR	100	372	0	0	148	1263	1	372	0	Cicer arietinum (Chickpea) (Garbanzo)	3.2.1.39	372	NA	Evidence at transcript level	Glycosyl hydrolase 17 family	Glucan-endo-1,3-beta-glucosidase (EC 3.2.1.39)	GO:0043169~cation binding;GO:0042973~glucan endo-1,3-beta-D-glucosidase activity	GO:0005975~carbohydrate metabolic process	NA
W4_Locus_1039_Transcript_2/2	186.062	7175.22	38.5635	5.26916	0.000102404	0.00249291	UP	C6T3L5	C6T3L5_SOYBN	50.31	159	79	3	340	816	1	155	2e-36	Glycine max (Soybean) (Glycine hispida)	NA	158	NA	Evidence at transcript level	BetVI family	Uncharacterized protein	NA	GO:0006952~defense response;GO:0009607~response to biotic stimulus	NA
W4_Locus_10942_Transcript_1/1	1.66127	520.083	313.063	8.29031	0.000629165	0.0119702	UP	I1JMB4	I1JMB4_SOYBN	66.94	363	113	2	1310	243	54	416	7e-171	Glycine max (Soybean) (Glycine hispida)	NA	418	NA	Inferred from homology	Glyceraldehyde-3-phosphate dehydrogenase family	Uncharacterized protein	GO:0051287~NAD binding;GO:0050661~NADP binding;GO:0016620~oxidoreductase activity, acting on the aldehyde or oxo group of donors, NAD or NADP as acceptor	GO:0006006~glucose metabolic process	NA
W4_Locus_11061_Transcript_3/3	98.0151	3190.33	32.5493	5.02456	0.000368784	0.0075427	UP	C6T0U7	C6T0U7_SOYBN	86.03	179	25	1	986	450	1	178	3e-108	Glycine max (Soybean) (Glycine hispida)	NA	181	NA	Evidence at transcript level	NA	Putative uncharacterized protein	NA	NA	NA
W4_Locus_11301_Transcript_1/1	1.66127	674.182	405.823	8.66471	0.000163488	0.00371288	UP	I1KCF6	I1KCF6_SOYBN	65	140	49	0	61	480	29	168	2e-58	Glycine max (Soybean) (Glycine hispida)	NA	172	NA	Predicted	NA	Uncharacterized protein	GO:0005506~iron ion binding;GO:0051536~iron-sulfur cluster binding	GO:0016226~iron-sulfur cluster assembly	NA
W4_Locus_11783_Transcript_1/1	1.66127	2022.55	1217.47	10.2497	1.56141e-07	1.0112e-05	UP	I1MCE8	I1MCE8_SOYBN	70.89	2377	684	11	236	7342	9	2358	0	Glycine max (Soybean) (Glycine hispida)	NA	2358	NA	Predicted	NA	Uncharacterized protein	NA	GO:0000398~nuclear mRNA splicing, via spliceosome	GO:0005681~spliceosomal complex
W4_Locus_1254_Transcript_1/1	4.98382	3852.47	772.996	9.59432	2.67595e-08	2.42869e-06	UP	I1LI55	I1LI55_SOYBN	50.87	1663	785	27	412	5304	2	1634	0	Glycine max (Soybean) (Glycine hispida)	2.7.7.6	1803	NA	Inferred from homology	RNA polymerase beta' chain family	DNA-directed RNA polymerase (EC 2.7.7.6)	GO:0003677~DNA binding;GO:0003899~DNA-directed RNA polymerase activity	GO:0006366~transcription from RNA polymerase II promoter	GO:0005665~DNA-directed RNA polymerase II, core complex
W4_Locus_1533_Transcript_1/1	1.66127	496.005	298.57	8.22192	0.000785991	0.0146367	UP	I1K467	I1K467_SOYBN	64.32	412	147	0	1236	1	10	421	0	Glycine max (Soybean) (Glycine hispida)	NA	545	NA	Inferred from homology	TCP-1 chaperonin family	T-complex protein 1 subunit alpha	GO:0005524~ATP binding	GO:0006457~protein folding	GO:0005737~cytoplasm
W4_Locus_1558_Transcript_1/2	1.66127	13430.7	8084.57	12.981	8.77189e-12	1.4e-08	UP	I1LTM3	I1LTM3_SOYBN	50.98	612	299	6	274	2106	1	590	0	Glycine max (Soybean) (Glycine hispida)	NA	595	NA	Inferred from homology	ABC transporter superfamily	Uncharacterized protein	GO:0005524~ATP binding;GO:0016887~ATPase activity	GO:0006200~ATP catabolic process	NA
W4_Locus_16027_Transcript_1/1	387.076	6315.64	16.3163	4.02824	0.00175074	0.0292417	UP	I1LRV1	I1LRV1_SOYBN	85.34	116	17	0	201	548	1	116	6e-66	Glycine max (Soybean) (Glycine hispida)	NA	126	NA	Predicted	NA	Uncharacterized protein	GO:0005509~calcium ion binding	NA	NA
W4_Locus_16257_Transcript_1/2	11.6289	49542.8	4260.31	12.0567	4.08543e-10	1.00162e-07	UP	I1KTM3	I1KTM3_SOYBN	80.14	292	58	0	425	1300	92	383	2e-168	Glycine max (Soybean) (Glycine hispida)	NA	388	NA	Inferred from homology	Mitochondrial carrier family	Uncharacterized protein	GO:0005215~transporter activity	GO:0055085~transmembrane transport	GO:0016021~integral to membrane;GO:0005743~mitochondrial inner membrane
W4_Locus_16852_Transcript_1/1	1.66127	1008.87	607.285	9.24623	1.41266e-05	0.00044373	UP	I1KH65	I1KH65_SOYBN	54.41	816	367	8	2643	211	3	811	0	Glycine max (Soybean) (Glycine hispida)	NA	912	NA	Predicted	NA	Uncharacterized protein	GO:0005198~structural molecule activity	GO:0006886~intracellular protein transport;GO:0016192~vesicle-mediated transport	GO:0030117~membrane coat
W4_Locus_17100_Transcript_1/1	9.96763	2985.66	299.536	8.22658	6.74269e-07	3.38533e-05	UP	I1MG80	I1MG80_SOYBN	80.83	532	102	1	1843	248	8	534	0	Glycine max (Soybean) (Glycine hispida)	NA	535	NA	Predicted	NA	Uncharacterized protein	GO:0008762~UDP-N-acetylmuramate dehydrogenase activity;GO:0050660~flavin adenine dinucleotide binding	NA	NA
W4_Locus_17268_Transcript_1/5	23.2578	1302.62	56.0077	5.80755	0.000483417	0.00954596	UP	K7KDI6	K7KDI6_SOYBN	85.68	433	62	1	823	2121	59	490	0	Glycine max (Soybean) (Glycine hispida)	NA	490	NA	Predicted	NA	Uncharacterized protein	NA	NA	NA
W4_Locus_17268_Transcript_4/5	34.8867	1377.26	39.478	5.30298	0.000955725	0.0173649	UP	K7K347	K7K347_SOYBN	85.2	561	78	6	281	1948	1	556	0	Glycine max (Soybean) (Glycine hispida)	NA	639	NA	Predicted	NA	Uncharacterized protein	NA	NA	NA
W4_Locus_17268_Transcript_5/5	23.2578	1386.89	59.6311	5.89799	0.000357483	0.00733341	UP	K7K347	K7K347_SOYBN	83.85	644	98	7	281	2194	1	639	0	Glycine max (Soybean) (Glycine hispida)	NA	639	NA	Predicted	NA	Uncharacterized protein	NA	NA	NA
W4_Locus_17415_Transcript_1/1	23.2578	2386.12	102.594	6.68081	2.30043e-05	0.000679085	UP	I1J7M3	I1J7M3_SOYBN	73.67	319	84	0	1202	246	1	319	6e-174	Glycine max (Soybean) (Glycine hispida)	NA	319	NA	Inferred from homology	Peroxidase family	Uncharacterized protein	GO:0020037~heme binding;GO:0046872~metal ion binding;GO:0004601~peroxidase activity	GO:0006979~response to oxidative stress	NA
W4_Locus_17810_Transcript_2/2	1.66127	693.444	417.418	8.70535	0.000139439	0.00323581	UP	C6SV94	C6SV94_SOYBN	89.29	140	15	0	119	538	11	150	8e-86	Glycine max (Soybean) (Glycine hispida)	NA	150	NA	Evidence at transcript level	Ribosomal protein S11P family	Uncharacterized protein	GO:0003735~structural constituent of ribosome	GO:0006412~translation	GO:0005840~ribosome
W4_Locus_17967_Transcript_1/1	1.66127	3014.56	1814.61	10.8254	1.21512e-08	1.27794e-06	UP	I1NEH3	I1NEH3_SOYBN	53.33	390	176	5	321	1472	50	436	9e-131	Glycine max (Soybean) (Glycine hispida)	NA	461	NA	Inferred from homology	Thiolase family	Uncharacterized protein	GO:0016747~transferase activity, transferring acyl groups other than amino-acyl groups	NA	NA
W4_Locus_18671_Transcript_1/1	1.66127	4374.96	2633.5	11.3628	1.30343e-09	2.28894e-07	UP	I1ME25	I1ME25_SOYBN	60.09	679	268	4	140	2167	4	674	0	Glycine max (Soybean) (Glycine hispida)	NA	674	NA	Inferred from homology	Heat shock protein 70 family	Uncharacterized protein	GO:0005524~ATP binding	GO:0006457~protein folding	NA
W4_Locus_18983_Transcript_2/3	1.66127	1841.96	1108.77	10.1147	2.87336e-07	1.66597e-05	UP	I1NCD8	I1NCD8_SOYBN	81.43	307	55	2	1686	772	6	311	0	Glycine max (Soybean) (Glycine hispida)	3.1.3.16	326	NA	Inferred from homology	PPP phosphatase family	Serine/threonine-protein phosphatase (EC 3.1.3.16)	GO:0004721~phosphoprotein phosphatase activity	NA	NA
W4_Locus_19268_Transcript_1/1	1.66127	760.863	458	8.8392	8.13298e-05	0.00204713	UP	I1LF60	I1LF60_SOYBN	76.71	468	109	0	1706	303	19	486	0	Glycine max (Soybean) (Glycine hispida)	NA	488	NA	Inferred from homology	ATPase alpha/beta chains family	Uncharacterized protein	GO:0005524~ATP binding;GO:0016820~hydrolase activity, acting on acid anhydrides, catalyzing transmembrane movement of substances	GO:0015991~ATP hydrolysis coupled proton transport;GO:0046034~ATP metabolic process	GO:0033180~proton-transporting V-type ATPase, V1 domain
W4_Locus_1974_Transcript_3/5	34.8867	14355.3	411.482	8.68469	3.1e-08	2.7363e-06	UP	I1LJ26	I1LJ26_SOYBN	65.18	382	129	5	46	1179	2	376	0	Glycine max (Soybean) (Glycine hispida)	NA	507	NA	Inferred from homology	Cytochrome P450 family	Uncharacterized protein	GO:0009055~electron carrier activity;GO:0020037~heme binding;GO:0005506~iron ion binding;GO:0004497~monooxygenase activity;GO:0016705~oxidoreductase activity, acting on paired donors, with incorporation or reduction of molecular oxygen	NA	NA
W4_Locus_20254_Transcript_4/4	18.274	900.515	49.2785	5.62289	0.00165877	0.0278968	UP	I1NA39	I1NA39_SOYBN	71.31	237	67	2	1155	448	1	236	1e-124	Glycine max (Soybean) (Glycine hispida)	NA	237	NA	Predicted	NA	Uncharacterized protein	NA	NA	NA
W4_Locus_20522_Transcript_1/2	1.66127	5183.98	3120.49	11.6076	5.02784e-10	1.16105e-07	UP	I1K042	I1K042_SOYBN	60.55	436	172	4	30	1337	63	490	8e-175	Glycine max (Soybean) (Glycine hispida)	NA	612	NA	Inferred from homology	DEAD box helicase family	Uncharacterized protein	GO:0005524~ATP binding;GO:0008026~ATP-dependent helicase activity;GO:0003676~nucleic acid binding	NA	NA
W4_Locus_21826_Transcript_1/1	1.66127	1006.46	605.835	9.24278	1.43445e-05	0.000450386	UP	I1MS60	I1MS60_SOYBN	60	125	50	0	72	446	1	125	2e-51	Glycine max (Soybean) (Glycine hispida)	NA	168	NA	Predicted	NA	Uncharacterized protein	NA	NA	NA
W4_Locus_2358_Transcript_1/1	9.96763	6753.86	677.579	9.40425	9.50103e-09	1.03827e-06	UP	I1M2W4	I1M2W4_SOYBN	65.92	490	164	3	1727	267	1	485	0	Glycine max (Soybean) (Glycine hispida)	NA	485	NA	Inferred from homology	Cytochrome P450 family	Uncharacterized protein	GO:0009055~electron carrier activity;GO:0020037~heme binding;GO:0005506~iron ion binding;GO:0004497~monooxygenase activity;GO:0016705~oxidoreductase activity, acting on paired donors, with incorporation or reduction of molecular oxygen	NA	NA
W4_Locus_2461_Transcript_2/4	1.66127	5208.06	3134.98	11.6142	4.90223e-10	1.14252e-07	UP	I1MSF4	I1MSF4_SOYBN	63.19	383	132	4	2345	1224	1	378	1e-165	Glycine max (Soybean) (Glycine hispida)	NA	454	NA	Inferred from homology	Protein kinase superfamily	Uncharacterized protein	GO:0005524~ATP binding;GO:0004674~protein serine/threonine kinase activity	NA	NA
W4_Locus_257_Transcript_2/2	3.32254	22308.2	6714.19	12.713	1.41953e-11	1.65716e-08	UP	I1MT10	I1MT10_SOYBN	60.27	589	232	3	74	1834	8	595	0	Glycine max (Soybean) (Glycine hispida)	NA	645	NA	Inferred from homology	Heat shock protein 70 family	Uncharacterized protein	GO:0005524~ATP binding	NA	NA
W4_Locus_27436_Transcript_1/1	1.66127	1779.36	1071.08	10.0649	3.60088e-07	2.01564e-05	UP	I1K766	I1K766_SOYBN	50.55	182	90	1	872	327	10	184	5e-64	Glycine max (Soybean) (Glycine hispida)	NA	194	NA	Predicted	NA	Uncharacterized protein	NA	NA	GO:0016021~integral to membrane
W4_Locus_2778_Transcript_1/1	56.4833	2732.85	48.3833	5.59644	0.000145666	0.00336363	UP	C6T8H3	C6T8H3_SOYBN	77.55	343	72	3	1016	3	9	348	0	Glycine max (Soybean) (Glycine hispida)	NA	390	NA	Evidence at transcript level	NA	Putative uncharacterized protein	NA	NA	NA
W4_Locus_2963_Transcript_8/12	98.0151	2451.13	25.0077	4.6443	0.0011152	0.0198043	UP	K7LUY7	K7LUY7_SOYBN	89.52	315	32	3	213	1154	15	327	0	Glycine max (Soybean) (Glycine hispida)	NA	504	NA	Predicted	NA	Uncharacterized protein	GO:0004143~diacylglycerol kinase activity	GO:0007205~protein kinase C-activating G-protein coupled receptor signaling pathway	NA
W4_Locus_29919_Transcript_1/1	157.821	3026.6	19.1774	4.26134	0.00182548	0.0302432	UP	I1N956	I1N956_SOYBN	72.61	303	81	2	1155	253	30	332	2e-156	Glycine max (Soybean) (Glycine hispida)	NA	333	NA	Predicted	NA	Uncharacterized protein	NA	NA	NA
W4_Locus_30741_Transcript_1/1	1.66127	1418.19	853.677	9.73755	1.57619e-06	6.86793e-05	UP	I1MM85	I1MM85_SOYBN	53.61	388	180	3	1164	1	58	439	2e-131	Glycine max (Soybean) (Glycine hispida)	NA	523	NA	Inferred from homology	Peptidase M16 family	Uncharacterized protein	GO:0004222~metalloendopeptidase activity;GO:0008270~zinc ion binding	GO:0006508~proteolysis	NA
W4_Locus_3161_Transcript_4/5	34.8867	1418.19	40.6513	5.34523	0.000837439	0.0154651	UP	I1MSF5	I1MSF5_SOYBN	63.84	484	107	9	83	1330	52	530	0	Glycine max (Soybean) (Glycine hispida)	NA	530	NA	Predicted	NA	Uncharacterized protein	NA	NA	NA
W4_Locus_32067_Transcript_1/1	3.32254	8412.83	2532.04	11.3061	1.90169e-10	5.9e-08	UP	D6C4Z9	D6C4Z9_SOYBN	67.99	706	219	5	2348	252	4	702	0	Glycine max (Soybean) (Glycine hispida)	NA	702	NA	Evidence at transcript level	NA	HSP90-1 (Uncharacterized protein)	GO:0005524~ATP binding	GO:0006457~protein folding;GO:0006950~response to stress	NA
W4_Locus_32154_Transcript_1/1	1.66127	1993.65	1200.08	10.2289	1.71484e-07	1.09275e-05	UP	K7KLF0	K7KLF0_SOYBN	50.83	901	411	12	340	2946	5	898	0	Glycine max (Soybean) (Glycine hispida)	2.7.7.7	1086	NA	Inferred from homology	DNA polymerase type-B family	DNA polymerase (EC 2.7.7.7)	GO:0003677~DNA binding;GO:0003887~DNA-directed DNA polymerase activity;GO:0000166~nucleotide binding	GO:0006260~DNA replication	NA
W4_Locus_33682_Transcript_1/2	1.66127	2749.7	1655.18	10.6928	2.1631e-08	2.04686e-06	UP	K7LWP1	K7LWP1_SOYBN	62.3	305	112	3	1468	563	128	432	8e-145	Glycine max (Soybean) (Glycine hispida)	NA	433	NA	Inferred from homology	Ribosomal protein L3P family	Uncharacterized protein	GO:0003735~structural constituent of ribosome	GO:0006412~translation	GO:0005840~ribosome
W4_Locus_33682_Transcript_2/2	1.66127	3120.5	1878.38	10.8753	9.81031e-09	1.06436e-06	UP	I1LDE9	I1LDE9_SOYBN	66.49	388	127	3	1717	563	1	388	0	Glycine max (Soybean) (Glycine hispida)	NA	389	NA	Inferred from homology	Ribosomal protein L3P family	Uncharacterized protein	GO:0003735~structural constituent of ribosome	GO:0006412~translation	GO:0005840~ribosome
W4_Locus_3423_Transcript_1/1	1.66127	775.309	466.696	8.86634	7.27174e-05	0.00185195	UP	I1JAC1	I1JAC1_SOYBN	54.79	668	295	7	108	2090	26	689	0	Glycine max (Soybean) (Glycine hispida)	NA	695	NA	Predicted	NA	Uncharacterized protein	NA	GO:0006396~RNA processing	GO:0005622~intracellular
W4_Locus_34506_Transcript_1/1	1.66127	6378.24	3839.37	11.9067	1.69216e-10	5.43738e-08	UP	C6SYZ8	C6SYZ8_SOYBN	61.2	183	71	1	1144	596	12	193	1e-71	Glycine max (Soybean) (Glycine hispida)	NA	206	NA	Evidence at transcript level	Ribosomal protein L13P family	Uncharacterized protein	GO:0003735~structural constituent of ribosome	GO:0006412~translation	GO:0015934~large ribosomal subunit
W4_Locus_35391_Transcript_1/1	1.66127	1687.86	1016.01	9.98869	5.08184e-07	2.68973e-05	UP	I1K5K3	I1K5K3_SOYBN	67.1	231	75	2	876	187	44	268	2e-106	Glycine max (Soybean) (Glycine hispida)	NA	272	NA	Inferred from homology	Ribosomal protein S5P family	Uncharacterized protein	GO:0003723~RNA binding;GO:0003735~structural constituent of ribosome	GO:0006412~translation	GO:0015935~small ribosomal subunit
W4_Locus_35465_Transcript_1/1	1.66127	6464.92	3891.55	11.9261	1.5815e-10	5.21495e-08	UP	I1K668	I1K668_SOYBN	62.5	688	249	6	2225	189	20	701	0	Glycine max (Soybean) (Glycine hispida)	NA	701	NA	Inferred from homology	Heat shock protein 70 family	Uncharacterized protein	GO:0005524~ATP binding	NA	NA
W4_Locus_3608_Transcript_6/7	64.7896	1492.83	23.0412	4.52615	0.00293523	0.0455684	UP	I1LIP3	I1LIP3_SOYBN	86.94	444	58	0	129	1460	10	453	0	Glycine max (Soybean) (Glycine hispida)	NA	547	NA	Predicted	NA	Uncharacterized protein	GO:0005507~copper ion binding;GO:0016491~oxidoreductase activity	NA	NA
W4_Locus_3608_Transcript_7/7	63.1283	1500.06	23.762	4.57058	0.00270554	0.0425184	UP	I1LIP3	I1LIP3_SOYBN	87.52	537	67	0	129	1739	10	546	0	Glycine max (Soybean) (Glycine hispida)	NA	547	NA	Predicted	NA	Uncharacterized protein	GO:0005507~copper ion binding;GO:0016491~oxidoreductase activity	NA	NA
W4_Locus_36859_Transcript_1/1	1.66127	878.845	529.019	9.04718	3.38205e-05	0.000953286	UP	C6SVV7	C6SVV7_SOYBN	51.88	133	63	1	466	71	5	137	2e-42	Glycine max (Soybean) (Glycine hispida)	NA	141	NA	Evidence at transcript level	Ribosomal protein S12e family	40S ribosomal protein S12	GO:0003735~structural constituent of ribosome	GO:0006412~translation	GO:0005840~ribosome
W4_Locus_3895_Transcript_1/1	347.206	8333.37	24.0012	4.58504	0.000464756	0.00923543	UP	K7KV03	K7KV03_SOYBN	53.33	990	369	33	497	3187	1	974	0	Glycine max (Soybean) (Glycine hispida)	NA	981	NA	Predicted	NA	Uncharacterized protein	NA	NA	NA
W4_Locus_467_Transcript_3/9	4.98382	681.405	136.724	7.09512	0.000666367	0.0126138	UP	I1N7F7	I1N7F7_SOYBN	81.22	490	92	3	53	1522	1	451	0	Glycine max (Soybean) (Glycine hispida)	NA	451	NA	Predicted	NA	Uncharacterized protein	NA	NA	GO:0016021~integral to membrane
W4_Locus_467_Transcript_4/9	9.96763	818.65	82.1308	6.35985	0.00083987	0.0155024	UP	I1N7F7	I1N7F7_SOYBN	87.22	454	58	2	53	1414	1	451	0	Glycine max (Soybean) (Glycine hispida)	NA	451	NA	Predicted	NA	Uncharacterized protein	NA	NA	GO:0016021~integral to membrane
W4_Locus_4779_Transcript_1/2	1.66127	1309.84	788.456	9.62289	2.632e-06	0.000105526	UP	I1LPL2	I1LPL2_SOYBN	58.62	261	106	3	1104	328	3	258	1e-94	Glycine max (Soybean) (Glycine hispida)	NA	259	NA	Predicted	NA	Uncharacterized protein	NA	GO:0042254~ribosome biogenesis	GO:0030529~ribonucleoprotein complex
W4_Locus_4961_Transcript_1/1	1.66127	3647.81	2195.79	11.1005	3.79633e-09	5.11907e-07	UP	I1KU39	I1KU39_SOYBN	69.84	451	134	2	401	1747	8	458	0	Glycine max (Soybean) (Glycine hispida)	NA	466	NA	Predicted	NA	Uncharacterized protein	GO:0005525~GTP binding;GO:0003924~GTPase activity	GO:0006184~GTP catabolic process	NA
W4_Locus_509_Transcript_2/8	136.224	2545.04	18.6827	4.22363	0.00237229	0.0379876	UP	I1KKQ3	I1KKQ3_SOYBN	65.71	936	303	12	3125	372	1	886	0	Glycine max (Soybean) (Glycine hispida)	NA	889	NA	Predicted	NA	Uncharacterized protein	GO:0005525~GTP binding;GO:0004871~signal transducer activity	GO:0007186~G-protein coupled receptor signaling pathway	NA
W4_Locus_509_Transcript_6/8	116.289	2573.93	22.1339	4.46819	0.00146656	0.0251483	UP	I1KKQ3	I1KKQ3_SOYBN	66.05	651	205	9	3409	1505	1	636	0	Glycine max (Soybean) (Glycine hispida)	NA	889	NA	Predicted	NA	Uncharacterized protein	GO:0005525~GTP binding;GO:0004871~signal transducer activity	GO:0007186~G-protein coupled receptor signaling pathway	NA
W4_Locus_509_Transcript_7/8	136.224	2833.97	20.8037	4.37877	0.0015556	0.0264267	UP	I1KKQ3	I1KKQ3_SOYBN	66.57	709	221	9	3775	1697	1	694	0	Glycine max (Soybean) (Glycine hispida)	NA	889	NA	Predicted	NA	Uncharacterized protein	GO:0005525~GTP binding;GO:0004871~signal transducer activity	GO:0007186~G-protein coupled receptor signaling pathway	NA
W4_Locus_509_Transcript_8/8	137.886	2742.48	19.8895	4.31394	0.00183184	0.0302551	UP	I1KKQ3	I1KKQ3_SOYBN	68.26	901	268	11	3020	372	1	886	0	Glycine max (Soybean) (Glycine hispida)	NA	889	NA	Predicted	NA	Uncharacterized protein	GO:0005525~GTP binding;GO:0004871~signal transducer activity	GO:0007186~G-protein coupled receptor signaling pathway	NA
W4_Locus_5344_Transcript_1/1	1.66127	6005.04	3614.72	11.8197	2.3007e-10	6.76851e-08	UP	K7KI34	K7KI34_SOYBN	52.17	991	462	8	309	3245	1	976	0	Glycine max (Soybean) (Glycine hispida)	NA	1001	NA	Inferred from homology	Cation transport ATPase (P-type) family	Uncharacterized protein	GO:0005524~ATP binding;GO:0005388~calcium-transporting ATPase activity;GO:0046872~metal ion binding	GO:0006754~ATP biosynthetic process	GO:0016021~integral to membrane
W4_Locus_5628_Transcript_1/1	1.66127	10399.3	6259.82	12.6119	1.99328e-11	1.75019e-08	UP	P25698	EF1A_SOYBN	73.5	434	113	2	152	1447	24	445	0	Glycine max (Soybean) (Glycine hispida)	NA	447	NA	Evidence at protein level	GTP-binding elongation factor family, EF-Tu/EF-1A subfamily	Elongation factor 1-alpha (EF-1-alpha)	GO:0005525~GTP binding;GO:0003924~GTPase activity;GO:0003746~translation elongation factor activity	GO:0006184~GTP catabolic process	GO:0005737~cytoplasm
W4_Locus_7226_Transcript_4/4	127.918	2610.05	20.4041	4.35079	0.00180688	0.0300134	UP	I1LJ15	I1LJ15_SOYBN	71.63	430	84	5	1621	446	4	431	0	Glycine max (Soybean) (Glycine hispida)	NA	431	NA	Predicted	NA	Uncharacterized protein	NA	NA	NA
W4_Locus_8698_Transcript_4/4	1.66127	5253.8	3162.52	11.6269	4.67418e-10	1.1e-07	UP	C6T8F0	C6T8F0_SOYBN	59.21	331	131	3	1157	177	19	349	9e-140	Glycine max (Soybean) (Glycine hispida)	6.3.1.2	356	NA	Evidence at transcript level	Glutamine synthetase family	Glutamine synthetase (EC 6.3.1.2)	GO:0005524~ATP binding;GO:0004356~glutamate-ammonia ligase activity	GO:0006542~glutamine biosynthetic process	NA
W4_Locus_9073_Transcript_1/2	6.64509	671.774	101.093	6.65954	0.00111474	0.0198014	UP	K7LWB2	K7LWB2_SOYBN	59.09	374	91	10	60	995	4	373	6e-132	Glycine max (Soybean) (Glycine hispida)	NA	382	NA	Predicted	NA	Uncharacterized protein	GO:0003677~DNA binding;GO:0003682~chromatin binding	NA	NA
WC_Locus_13477_Transcript_3/3	285.739	8894.39	31.1277	4.96013	0.000194073	0.00429256	UP	C6T0U7	C6T0U7_SOYBN	86.03	179	25	1	166	702	1	178	2e-109	Glycine max (Soybean) (Glycine hispida)	NA	181	NA	Evidence at transcript level	NA	Putative uncharacterized protein	NA	NA	NA
WC_Locus_13773_Transcript_1/1	212.643	4360.51	20.5063	4.35799	0.00107493	0.0191709	UP	I1MZT4	I1MZT4_SOYBN	86.56	320	41	2	44	997	1	320	0	Glycine max (Soybean) (Glycine hispida)	NA	320	NA	Inferred from homology	Peroxidase family	Uncharacterized protein	GO:0020037~heme binding;GO:0046872~metal ion binding;GO:0004601~peroxidase activity	GO:0006979~response to oxidative stress	NA
WC_Locus_13860_Transcript_1/1	96.3538	5251.4	54.5012	5.76822	4.13945e-05	0.0011383	UP	C6T1V6	C6T1V6_SOYBN	81.32	91	15	2	149	415	1	90	9e-46	Glycine max (Soybean) (Glycine hispida)	NA	90	NA	Predicted	NA	Uncharacterized protein	NA	NA	NA
WC_Locus_14211_Transcript_1/1	48.1769	2744.88	56.9751	5.83226	9.01452e-05	0.00223622	UP	I1KF74	I1KF74_SOYBN	81.54	65	12	0	143	337	1	65	5e-30	Glycine max (Soybean) (Glycine hispida)	NA	86	NA	Predicted	NA	Uncharacterized protein	NA	NA	NA
WC_Locus_17285_Transcript_2/2	44.8543	1719.16	38.3277	5.26032	0.000649785	0.0123314	UP	I1MSF5	I1MSF5_SOYBN	82.68	381	60	2	369	1493	150	530	0	Glycine max (Soybean) (Glycine hispida)	NA	530	NA	Predicted	NA	Uncharacterized protein	NA	NA	NA
WC_Locus_21190_Transcript_1/1	191.046	3481.67	18.2242	4.18778	0.00184792	0.0305073	UP	I1N956	I1N956_SOYBN	71.88	320	88	2	1145	192	13	332	4e-164	Glycine max (Soybean) (Glycine hispida)	NA	333	NA	Predicted	NA	Uncharacterized protein	NA	NA	NA
WC_Locus_2609_Transcript_4/5	564.833	8684.91	15.3761	3.94262	0.00193941	0.031906	UP	K7LUY7	K7LUY7_SOYBN	89.26	391	41	3	1363	194	15	403	0	Glycine max (Soybean) (Glycine hispida)	NA	504	NA	Predicted	NA	Uncharacterized protein	GO:0004143~diacylglycerol kinase activity	GO:0007205~protein kinase C-activating G-protein coupled receptor signaling pathway	NA
WC_Locus_4593_Transcript_1/2	313.98	4675.93	14.8924	3.89651	0.00269338	0.042336	UP	I1K4J1	I1K4J1_SOYBN	73.54	1115	281	10	61	3363	4	1107	0	Glycine max (Soybean) (Glycine hispida)	NA	1107	NA	Predicted	NA	Uncharacterized protein	GO:0003677~DNA binding	NA	GO:0005634~nucleus
W4_Locus_1_Transcript_4/12	191.046	7936.09	41.5401	5.37643	7.64389e-05	0.00193693	UP	Q9ZWF2	Q9ZWF2_GLYEC	85.66	244	35	0	1603	872	9	252	0	Glycyrrhiza echinata (Licorice)	NA	499	NA	Evidence at transcript level	Cytochrome P450 family	Cytochrome P450	GO:0009055~electron carrier activity;GO:0020037~heme binding;GO:0005506~iron ion binding;GO:0004497~monooxygenase activity;GO:0016705~oxidoreductase activity, acting on paired donors, with incorporation or reduction of molecular oxygen	NA	NA
W4_Locus_1_Transcript_9/12	88.0474	4680.75	53.1617	5.73232	5.07348e-05	0.00135758	UP	Q9ZWF2	Q9ZWF2_GLYEC	66.59	446	145	4	1731	406	9	421	0	Glycyrrhiza echinata (Licorice)	NA	499	NA	Evidence at transcript level	Cytochrome P450 family	Cytochrome P450	GO:0009055~electron carrier activity;GO:0020037~heme binding;GO:0005506~iron ion binding;GO:0004497~monooxygenase activity;GO:0016705~oxidoreductase activity, acting on paired donors, with incorporation or reduction of molecular oxygen	NA	NA
W4_Locus_2496_Transcript_1/2	9.96763	1317.06	132.134	7.04586	6.82479e-05	0.00175769	UP	I3SQ74	I3SQ74_LOTJA	76.92	442	102	3	94	1419	1	439	0	Lotus japonicus (Lotus corniculatus var. japonicus)	NA	440	NA	Evidence at transcript level	NA	Uncharacterized protein	GO:0004190~aspartic-type endopeptidase activity	GO:0006508~proteolysis	NA
W4_Locus_27628_Transcript_2/2	1.66127	1345.96	810.196	9.66213	2.20925e-06	9.11113e-05	UP	I3SJI7	I3SJI7_LOTJA	77.48	222	50	0	222	887	3	224	3e-116	Lotus japonicus (Lotus corniculatus var. japonicus)	NA	237	NA	Evidence at transcript level	Ribosomal protein S3P family	Uncharacterized protein	GO:0003723~RNA binding;GO:0003735~structural constituent of ribosome	GO:0006412~translation	GO:0015935~small ribosomal subunit
W4_Locus_27291_Transcript_1/2	3.32254	4432.75	1334.14	10.3817	4.69885e-09	6.07568e-07	UP	O24076	GBLP_MEDSA	60.87	322	116	3	186	1121	1	322	3e-141	Medicago sativa (Alfalfa)	NA	325	NA	Evidence at protein level	WD repeat G protein beta family	Guanine nucleotide-binding protein subunit beta-like protein	NA	NA	NA
WC_Locus_10927_Transcript_1/1	265.804	8672.87	32.6289	5.02808	0.000166778	0.00377557	UP	Q9SBR5	Q9SBR5_MEDSV	88.89	90	9	1	49	315	1	90	1e-50	Medicago sativa subsp. varia (Alfalfa) (Medicago varia)	NA	90	NA	Predicted	NA	Putative wound-induced protein	NA	NA	NA
W4_Locus_10482_Transcript_1/3	81.4023	1760.1	21.6222	4.43444	0.0026423	0.0415418	UP	Q2HVU7	Q2HVU7_MEDTR	88.94	850	93	2	268	2814	1	849	0	Medicago truncatula (Barrel medic) (Medicago tribuloides)	NA	851	NA	Predicted	NA	K(+)/H(+) antiporter (Sodium/hydrogen exchanger)	GO:0015299~solute:hydrogen antiporter activity	NA	GO:0016021~integral to membrane
W4_Locus_12774_Transcript_1/1	4.98382	30215.4	6062.7	12.5657	3.25058e-11	2.20837e-08	UP	G7KF50	G7KF50_MEDTR	59.05	525	204	7	362	1903	137	657	0	Medicago truncatula (Barrel medic) (Medicago tribuloides)	NA	658	NA	Inferred from homology	NA	Phosphoenolpyruvate carboxykinase	GO:0005524~ATP binding;GO:0016301~kinase activity;GO:0004612~phosphoenolpyruvate carboxykinase (ATP) activity	GO:0006094~gluconeogenesis	NA
W4_Locus_13337_Transcript_1/5	19.9353	1244.83	62.4436	5.96448	0.000424383	0.00853315	UP	G7KKS5	G7KKS5_MEDTR	80.77	338	65	0	584	1597	180	517	0	Medicago truncatula (Barrel medic) (Medicago tribuloides)	NA	518	NA	Inferred from homology	Glycosyl hydrolase 1 family	Beta-glucosidase D4	GO:0043169~cation binding;GO:0004553~hydrolase activity, hydrolyzing O-glycosyl compounds	GO:0005975~carbohydrate metabolic process	NA
W4_Locus_13337_Transcript_2/5	24.9191	1162.96	46.6696	5.54441	0.000961229	0.0174608	UP	G7KKS5	G7KKS5_MEDTR	85.64	404	57	1	4	1212	18	421	0	Medicago truncatula (Barrel medic) (Medicago tribuloides)	NA	518	NA	Inferred from homology	Glycosyl hydrolase 1 family	Beta-glucosidase D4	GO:0043169~cation binding;GO:0004553~hydrolase activity, hydrolyzing O-glycosyl compounds	GO:0005975~carbohydrate metabolic process	NA
W4_Locus_13337_Transcript_4/5	16.6127	1148.52	69.1348	6.11134	0.000422625	0.00850114	UP	G7KKS5	G7KKS5_MEDTR	84.77	440	66	1	4	1320	18	457	0	Medicago truncatula (Barrel medic) (Medicago tribuloides)	NA	518	NA	Inferred from homology	Glycosyl hydrolase 1 family	Beta-glucosidase D4	GO:0043169~cation binding;GO:0004553~hydrolase activity, hydrolyzing O-glycosyl compounds	GO:0005975~carbohydrate metabolic process	NA
W4_Locus_13337_Transcript_5/5	34.8867	1285.76	36.8553	5.2038	0.00129814	0.0226544	UP	G7KKS5	G7KKS5_MEDTR	83.2	500	83	1	4	1500	18	517	0	Medicago truncatula (Barrel medic) (Medicago tribuloides)	NA	518	NA	Inferred from homology	Glycosyl hydrolase 1 family	Beta-glucosidase D4	GO:0043169~cation binding;GO:0004553~hydrolase activity, hydrolyzing O-glycosyl compounds	GO:0005975~carbohydrate metabolic process	NA
W4_Locus_13491_Transcript_1/4	3.32254	792.164	238.421	7.89737	0.000161587	0.00367191	UP	G7J6A9	G7J6A9_MEDTR	80.92	435	83	1	1445	141	1	406	0	Medicago truncatula (Barrel medic) (Medicago tribuloides)	NA	409	NA	Predicted	NA	Patatin-like protein	GO:0016787~hydrolase activity	GO:0006629~lipid metabolic process	NA
W4_Locus_13491_Transcript_2/4	1.66127	917.369	552.209	9.10907	2.58514e-05	0.000751092	UP	G7J6A9	G7J6A9_MEDTR	78.75	447	95	1	1481	141	1	406	0	Medicago truncatula (Barrel medic) (Medicago tribuloides)	NA	409	NA	Predicted	NA	Patatin-like protein	GO:0016787~hydrolase activity	GO:0006629~lipid metabolic process	NA
W4_Locus_13491_Transcript_3/4	3.32254	1073.88	323.209	8.33632	2.65675e-05	0.000769826	UP	G7J6A9	G7J6A9_MEDTR	80.18	439	87	1	1457	141	1	406	0	Medicago truncatula (Barrel medic) (Medicago tribuloides)	NA	409	NA	Predicted	NA	Patatin-like protein	GO:0016787~hydrolase activity	GO:0006629~lipid metabolic process	NA
W4_Locus_13491_Transcript_4/4	14.9514	1049.8	70.2138	6.13368	0.000530125	0.0103647	UP	G7J6A9	G7J6A9_MEDTR	86.7	406	54	0	1358	141	1	406	0	Medicago truncatula (Barrel medic) (Medicago tribuloides)	NA	409	NA	Predicted	NA	Patatin-like protein	GO:0016787~hydrolase activity	GO:0006629~lipid metabolic process	NA
W4_Locus_1434_Transcript_1/2	450.205	6226.55	13.8305	3.78978	0.00293511	0.0455684	UP	G7J897	G7J897_MEDTR	80.88	617	117	3	51	1898	41	655	0	Medicago truncatula (Barrel medic) (Medicago tribuloides)	NA	1044	NA	Predicted	NA	Kinase-like protein	GO:0005524~ATP binding;GO:0004674~protein serine/threonine kinase activity	NA	GO:0016021~integral to membrane
W4_Locus_1434_Transcript_2/2	478.446	6729.78	14.0659	3.81413	0.00271367	0.0426373	UP	G7J897	G7J897_MEDTR	80.88	617	117	3	51	1898	41	655	0	Medicago truncatula (Barrel medic) (Medicago tribuloides)	NA	1044	NA	Predicted	NA	Kinase-like protein	GO:0005524~ATP binding;GO:0004674~protein serine/threonine kinase activity	NA	GO:0016021~integral to membrane
W4_Locus_1480_Transcript_1/1	6.64509	10237.9	1540.68	10.5893	5.14927e-10	1.18186e-07	UP	G7JFK1	G7JFK1_MEDTR	73.5	634	162	5	112	1995	4	636	0	Medicago truncatula (Barrel medic) (Medicago tribuloides)	NA	653	NA	Evidence at protein level	Heat shock protein 70 family	Heat-shock protein	GO:0005524~ATP binding	NA	NA
W4_Locus_15438_Transcript_2/2	6.64509	558.608	84.0633	6.3934	0.00257353	0.0406978	UP	G7JP17	G7JP17_MEDTR	77.17	368	73	1	18	1088	3	370	0	Medicago truncatula (Barrel medic) (Medicago tribuloides)	NA	371	NA	Inferred from homology	Iron/ascorbate-dependent oxidoreductase family	Leucoanthocyanidin dioxygenase	GO:0005506~iron ion binding;GO:0016706~oxidoreductase activity, acting on paired donors, with incorporation or reduction of molecular oxygen, 2-oxoglutarate as one donor, and incorporation of one atom each of oxygen into both donors;GO:0016702~oxidoreductase activity, acting on single donors with incorporation of molecular oxygen, incorporation of two atoms of oxygen	NA	NA
W4_Locus_15938_Transcript_1/1	649.557	34802.2	53.5784	5.74358	7.70976e-05	0.00195231	UP	A7UQU9	A7UQU9_MEDTR	74.81	524	115	16	329	1849	2	496	0	Medicago truncatula (Barrel medic) (Medicago tribuloides)	NA	496	NA	Predicted	NA	Homeodomain-like	GO:0003677~DNA binding	NA	NA
W4_Locus_16168_Transcript_1/1	98.0151	1964.76	20.0455	4.32521	0.00273167	0.0428132	UP	G7J636	G7J636_MEDTR	88.53	279	32	1	140	976	1	278	0	Medicago truncatula (Barrel medic) (Medicago tribuloides)	NA	278	NA	Predicted	NA	NADH cytochrome b5 reductase	GO:0016491~oxidoreductase activity	NA	NA
W4_Locus_16253_Transcript_1/1	3.32254	18713.4	5632.24	12.4595	1.75098e-11	1.71714e-08	UP	A2Q689	A2Q689_MEDTR	71.65	381	108	0	321	1463	33	413	0	Medicago truncatula (Barrel medic) (Medicago tribuloides)	NA	413	NA	Evidence at protein level	DEAD box helicase family	Eukaryotic initiation factor 4A (Helicase, C-terminal)	GO:0005524~ATP binding;GO:0008026~ATP-dependent helicase activity;GO:0003743~translation initiation factor activity	NA	NA
W4_Locus_16400_Transcript_3/3	99.6763	2061.07	20.6776	4.37	0.00235959	0.0378837	UP	G7KSW6	G7KSW6_MEDTR	72.76	257	61	9	66	809	11	237	2e-116	Medicago truncatula (Barrel medic) (Medicago tribuloides)	NA	239	NA	Predicted	NA	Ethylene-responsive transcription factor	GO:0003677~DNA binding;GO:0003700~sequence-specific DNA binding transcription factor activity	GO:0006351~transcription, DNA-dependent	GO:0005634~nucleus
W4_Locus_16731_Transcript_10/11	59.8058	1697.49	28.3834	4.82698	0.00141769	0.0244011	UP	G7IYG6	G7IYG6_MEDTR	83.65	373	57	2	200	1306	1	373	0	Medicago truncatula (Barrel medic) (Medicago tribuloides)	NA	388	NA	Predicted	NA	Trehalose-phosphate phosphatase	GO:0003824~catalytic activity	GO:0005992~trehalose biosynthetic process	NA
W4_Locus_16731_Transcript_11/11	68.1122	1622.85	23.8262	4.57448	0.00235994	0.0378837	UP	G7IYG6	G7IYG6_MEDTR	84.02	388	58	2	200	1351	1	388	0	Medicago truncatula (Barrel medic) (Medicago tribuloides)	NA	388	NA	Predicted	NA	Trehalose-phosphate phosphatase	GO:0003824~catalytic activity	GO:0005992~trehalose biosynthetic process	NA
W4_Locus_16731_Transcript_4/11	46.5156	1276.13	27.4344	4.77792	0.00258059	0.040801	UP	G7IYG6	G7IYG6_MEDTR	81.69	295	50	2	200	1072	1	295	0	Medicago truncatula (Barrel medic) (Medicago tribuloides)	NA	388	NA	Predicted	NA	Trehalose-phosphate phosphatase	GO:0003824~catalytic activity	GO:0005992~trehalose biosynthetic process	NA
W4_Locus_16731_Transcript_5/11	46.5156	1283.35	27.5897	4.78606	0.00252087	0.040075	UP	G7IYG6	G7IYG6_MEDTR	82.99	341	54	2	200	1210	1	341	0	Medicago truncatula (Barrel medic) (Medicago tribuloides)	NA	388	NA	Predicted	NA	Trehalose-phosphate phosphatase	GO:0003824~catalytic activity	GO:0005992~trehalose biosynthetic process	NA
W4_Locus_17006_Transcript_3/3	279.094	6012.26	21.5421	4.42909	0.00074643	0.0139412	UP	G7K8D4	G7K8D4_MEDTR	79.39	262	50	2	76	849	1	261	9e-146	Medicago truncatula (Barrel medic) (Medicago tribuloides)	NA	261	NA	Predicted	NA	TIR-NBS disease resistance-like protein	NA	GO:0007165~signal transduction	GO:0005622~intracellular
W4_Locus_1730_Transcript_4/4	3.32254	11523.7	3468.34	11.76	5.74875e-11	2.91342e-08	UP	G7JA48	G7JA48_MEDTR	52.15	606	270	11	450	2207	39	585	0	Medicago truncatula (Barrel medic) (Medicago tribuloides)	NA	613	NA	Predicted	NA	DEAD-box ATP-dependent RNA helicase	GO:0005524~ATP binding;GO:0008026~ATP-dependent helicase activity;GO:0003676~nucleic acid binding	NA	NA
W4_Locus_18565_Transcript_2/2	6.64509	719.93	108.34	6.75942	0.000794826	0.014743	UP	G7J397	G7J397_MEDTR	66.31	279	66	13	148	900	1	259	1e-103	Medicago truncatula (Barrel medic) (Medicago tribuloides)	NA	261	NA	Predicted	NA	Ethylene-responsive transcription factor RAP2-6	GO:0003677~DNA binding;GO:0003700~sequence-specific DNA binding transcription factor activity	GO:0006351~transcription, DNA-dependent	GO:0005634~nucleus
W4_Locus_1894_Transcript_3/3	6.64509	613.987	92.3972	6.52978	0.00169704	0.0284655	UP	G7KAV9	G7KAV9_MEDTR	72.78	349	87	5	50	1072	1	343	2e-171	Medicago truncatula (Barrel medic) (Medicago tribuloides)	NA	343	NA	Predicted	NA	Coiled-coil domain-containing protein 109A	NA	NA	NA
W4_Locus_19023_Transcript_1/2	13.2902	842.728	63.4098	5.98663	0.00123496	0.0216569	UP	I3S2R8	I3S2R8_MEDTR	70.7	215	63	2	1175	531	1	181	2e-109	Medicago truncatula (Barrel medic) (Medicago tribuloides)	NA	203	NA	Evidence at transcript level	NA	Uncharacterized protein	NA	NA	NA
W4_Locus_19023_Transcript_2/2	21.5965	1109.99	51.3968	5.68361	0.000876683	0.0160602	UP	I3S2R8	I3S2R8_MEDTR	82.16	185	33	1	1085	531	1	181	4e-116	Medicago truncatula (Barrel medic) (Medicago tribuloides)	NA	203	NA	Evidence at transcript level	NA	Uncharacterized protein	NA	NA	NA
W4_Locus_1974_Transcript_1/5	43.1931	13447.5	311.335	8.28232	7.67778e-08	5.74024e-06	UP	G7JST5	G7JST5_MEDTR	64.13	315	113	3	67	1011	1	297	5e-126	Medicago truncatula (Barrel medic) (Medicago tribuloides)	NA	479	NA	Inferred from homology	Cytochrome P450 family	Cytochrome P450	GO:0009055~electron carrier activity;GO:0020037~heme binding;GO:0005506~iron ion binding;GO:0004497~monooxygenase activity;GO:0016705~oxidoreductase activity, acting on paired donors, with incorporation or reduction of molecular oxygen	NA	NA
W4_Locus_1974_Transcript_4/5	24.9191	7208.93	289.294	8.17639	1.23223e-07	8.39783e-06	UP	G7JST5	G7JST5_MEDTR	67.73	344	111	2	91	1122	1	327	9e-157	Medicago truncatula (Barrel medic) (Medicago tribuloides)	NA	479	NA	Inferred from homology	Cytochrome P450 family	Cytochrome P450	GO:0009055~electron carrier activity;GO:0020037~heme binding;GO:0005506~iron ion binding;GO:0004497~monooxygenase activity;GO:0016705~oxidoreductase activity, acting on paired donors, with incorporation or reduction of molecular oxygen	NA	NA
W4_Locus_198_Transcript_1/1	1016.7	15412.3	15.1591	3.92212	0.00215747	0.0350204	UP	G7JIZ7	G7JIZ7_MEDTR	76.43	157	37	2	76	546	1	143	1e-81	Medicago truncatula (Barrel medic) (Medicago tribuloides)	NA	143	NA	Evidence at transcript level	NA	14 kDa proline-rich protein DC2.15 (Uncharacterized protein)	NA	GO:0006869~lipid transport	NA
W4_Locus_20771_Transcript_1/1	1.66127	948.671	571.051	9.15747	2.09121e-05	0.000626136	UP	Q8W4T7	Q8W4T7_MEDTR	84.78	276	42	0	1121	294	1	276	3e-170	Medicago truncatula (Barrel medic) (Medicago tribuloides)	NA	276	NA	Evidence at transcript level	MIP/aquaporin family	Aquaporin NIP1-2 (Multifunctional aquaporin)	GO:0005215~transporter activity	NA	GO:0016021~integral to membrane
W4_Locus_21_Transcript_1/10	89.7087	1928.64	21.4989	4.42619	0.0023422	0.0377029	UP	G7KUD5	G7KUD5_MEDTR	71.03	680	173	11	2180	213	68	740	0	Medicago truncatula (Barrel medic) (Medicago tribuloides)	NA	740	NA	Inferred from homology	Protein kinase superfamily	Ser/Thr protein kinase	GO:0005524~ATP binding;GO:0004674~protein serine/threonine kinase activity	NA	NA
W4_Locus_21_Transcript_8/10	107.983	2010.51	18.6188	4.21869	0.00320293	0.0491784	UP	G7KUD5	G7KUD5_MEDTR	68.05	723	218	11	2342	213	68	740	0	Medicago truncatula (Barrel medic) (Medicago tribuloides)	NA	740	NA	Inferred from homology	Protein kinase superfamily	Ser/Thr protein kinase	GO:0005524~ATP binding;GO:0004674~protein serine/threonine kinase activity	NA	NA
W4_Locus_21821_Transcript_1/1	1.66127	3366.09	2026.22	10.9846	6.16888e-09	7.5012e-07	UP	I3S7M5	I3S7M5_MEDTR	90.34	145	14	0	777	343	1	145	1e-90	Medicago truncatula (Barrel medic) (Medicago tribuloides)	NA	145	NA	Evidence at transcript level	Ribosomal protein S12P family	Uncharacterized protein	GO:0003735~structural constituent of ribosome	GO:0006412~translation	GO:0015935~small ribosomal subunit
W4_Locus_21854_Transcript_3/3	24.9191	2679.87	107.543	6.74877	1.53172e-05	0.000475085	UP	G7JMH4	G7JMH4_MEDTR	84.66	176	26	1	992	468	5	180	5e-116	Medicago truncatula (Barrel medic) (Medicago tribuloides)	NA	182	NA	Predicted	NA	Putative uncharacterized protein	GO:0005507~copper ion binding;GO:0009055~electron carrier activity	NA	NA
W4_Locus_23038_Transcript_2/3	11.6289	2728.03	234.59	7.874	1.68811e-06	7.25924e-05	UP	G7JQ51	G7JQ51_MEDTR	91.89	185	15	0	111	665	37	221	1e-120	Medicago truncatula (Barrel medic) (Medicago tribuloides)	NA	221	NA	Predicted	NA	Germin-like protein subfamily 1 member	GO:0030145~manganese ion binding;GO:0045735~nutrient reservoir activity	NA	GO:0048046~apoplast
W4_Locus_23038_Transcript_3/3	14.9514	4461.64	298.409	8.22115	2.45585e-07	1.47229e-05	UP	G7JQ51	G7JQ51_MEDTR	92.97	185	13	0	111	665	37	221	2e-122	Medicago truncatula (Barrel medic) (Medicago tribuloides)	NA	221	NA	Predicted	NA	Germin-like protein subfamily 1 member	GO:0030145~manganese ion binding;GO:0045735~nutrient reservoir activity	NA	GO:0048046~apoplast
W4_Locus_23112_Transcript_1/1	1066.54	19411.6	18.2006	4.18592	0.0013425	0.0232938	UP	Q1EDY7	Q1EDY7_MEDTR	87.01	354	46	1	1237	176	3	352	0	Medicago truncatula (Barrel medic) (Medicago tribuloides)	NA	352	NA	Evidence at transcript level	NA	Isoflavone-7-O-methyltransferase (SAM dependent isoflavone 7-O-methyltransferase)	GO:0008171~O-methyltransferase activity	NA	NA
W4_Locus_23204_Transcript_1/1	1.66127	6662.36	4010.4	11.9695	1.36234e-10	4.9e-08	UP	G7J5T2	G7J5T2_MEDTR	80.41	148	27	3	772	335	1	146	5e-76	Medicago truncatula (Barrel medic) (Medicago tribuloides)	NA	146	NA	Predicted	NA	Putative uncharacterized protein	GO:0005507~copper ion binding;GO:0009055~electron carrier activity	NA	NA
W4_Locus_23229_Transcript_1/2	36.548	3069.94	83.9974	6.39227	2.34941e-05	0.000690575	UP	A2Q5S2	A2Q5S2_MEDTR	66.24	465	154	3	92	1477	10	473	0	Medicago truncatula (Barrel medic) (Medicago tribuloides)	NA	539	NA	Predicted	NA	Quinonprotein alcohol dehydrogenase-like	NA	NA	NA
W4_Locus_23273_Transcript_2/2	59.8058	2494.47	41.7096	5.38231	0.000260031	0.00554988	UP	G7IBK4	G7IBK4_MEDTR	89.88	326	33	1	39	1016	1	325	0	Medicago truncatula (Barrel medic) (Medicago tribuloides)	NA	325	NA	Inferred from homology	Peroxidase family	Peroxidase	GO:0020037~heme binding;GO:0046872~metal ion binding;GO:0004601~peroxidase activity	GO:0006979~response to oxidative stress	NA
W4_Locus_23339_Transcript_1/1	16.6127	1856.41	111.746	6.80408	3.54883e-05	0.000993958	UP	I3SV61	I3SV61_MEDTR	74.16	89	22	2	111	374	5	91	9e-38	Medicago truncatula (Barrel medic) (Medicago tribuloides)	NA	91	NA	Predicted	NA	Uncharacterized protein	NA	NA	NA
W4_Locus_23388_Transcript_1/1	99.6763	2573.93	25.8229	4.69058	0.000954347	0.0173441	UP	G7IVK9	G7IVK9_MEDTR	85.49	317	46	1	1288	338	1	316	0	Medicago truncatula (Barrel medic) (Medicago tribuloides)	NA	316	NA	Predicted	NA	Eugenol synthase	GO:0000166~nucleotide binding	NA	NA
W4_Locus_23408_Transcript_1/2	8.30636	917.369	110.442	6.78714	0.000335322	0.00692205	UP	G7IBT2	G7IBT2_MEDTR	79.28	333	64	4	143	1126	2	333	0	Medicago truncatula (Barrel medic) (Medicago tribuloides)	NA	333	NA	Inferred from homology	Peroxidase family	Peroxidase	GO:0020037~heme binding;GO:0046872~metal ion binding;GO:0004601~peroxidase activity	GO:0006979~response to oxidative stress	NA
W4_Locus_23408_Transcript_2/2	1.66127	693.444	417.418	8.70535	0.000139439	0.00323581	UP	G7IBT2	G7IBT2_MEDTR	78.93	261	53	2	134	910	74	333	9e-141	Medicago truncatula (Barrel medic) (Medicago tribuloides)	NA	333	NA	Inferred from homology	Peroxidase family	Peroxidase	GO:0020037~heme binding;GO:0046872~metal ion binding;GO:0004601~peroxidase activity	GO:0006979~response to oxidative stress	NA
W4_Locus_23668_Transcript_1/1	1.66127	780.125	469.595	8.87527	7.0074e-05	0.00179492	UP	G7KH07	G7KH07_MEDTR	54.81	104	47	1	681	370	533	635	6e-30	Medicago truncatula (Barrel medic) (Medicago tribuloides)	NA	648	NA	Predicted	NA	FACT complex subunit SSRP1	GO:0003677~DNA binding	NA	GO:0005634~nucleus
W4_Locus_23686_Transcript_1/3	21.5965	893.291	41.3627	5.37026	0.00238069	0.0381112	UP	G7KV66	G7KV66_MEDTR	88	350	41	2	131	1177	1	348	0	Medicago truncatula (Barrel medic) (Medicago tribuloides)	NA	424	NA	Predicted	NA	Putative uncharacterized protein	GO:0016787~hydrolase activity	GO:0006541~glutamine metabolic process	NA
W4_Locus_23686_Transcript_2/3	21.5965	1052.21	48.721	5.60647	0.00112723	0.0200093	UP	G7KV66	G7KV66_MEDTR	92.34	274	20	1	131	949	1	274	0	Medicago truncatula (Barrel medic) (Medicago tribuloides)	NA	424	NA	Predicted	NA	Putative uncharacterized protein	GO:0016787~hydrolase activity	GO:0006541~glutamine metabolic process	NA
W4_Locus_23686_Transcript_3/3	13.2902	1276.13	96.0206	6.58527	0.000151816	0.00348235	UP	G7KV66	G7KV66_MEDTR	89.91	426	42	2	131	1405	1	424	0	Medicago truncatula (Barrel medic) (Medicago tribuloides)	NA	424	NA	Predicted	NA	Putative uncharacterized protein	GO:0016787~hydrolase activity	GO:0006541~glutamine metabolic process	NA
W4_Locus_23806_Transcript_1/2	89.7087	3356.46	37.4151	5.22555	0.000227887	0.0049378	UP	G7J9S2	G7J9S2_MEDTR	85.71	322	46	0	116	1081	1	322	0	Medicago truncatula (Barrel medic) (Medicago tribuloides)	NA	322	NA	Inferred from homology	Peroxidase family	Peroxidase	GO:0020037~heme binding;GO:0046872~metal ion binding;GO:0004601~peroxidase activity	GO:0006979~response to oxidative stress	NA
W4_Locus_25094_Transcript_1/2	1.66127	681.405	410.171	8.68008	0.000153978	0.00352232	UP	I3T9M3	I3T9M3_MEDTR	70.69	174	50	1	779	261	31	204	1e-84	Medicago truncatula (Barrel medic) (Medicago tribuloides)	NA	204	NA	Evidence at transcript level	Ribosomal protein L15e family	Ribosomal protein L15	GO:0003735~structural constituent of ribosome	GO:0006412~translation	GO:0005840~ribosome
W4_Locus_25392_Transcript_6/6	41.5318	1184.63	28.5235	4.83408	0.00272812	0.0427664	UP	G8A033	G8A033_MEDTR	74.87	191	48	1	908	336	1	158	5e-96	Medicago truncatula (Barrel medic) (Medicago tribuloides)	NA	165	NA	Evidence at transcript level	Nudix hydrolase family	Nudix hydrolase (Uncharacterized protein)	GO:0016787~hydrolase activity	NA	NA
W4_Locus_2555_Transcript_1/1	26.5804	4919.12	185.066	7.5319	8.83147e-07	4.21011e-05	UP	G7I8E6	G7I8E6_MEDTR	81.82	308	56	0	111	1034	1	308	0	Medicago truncatula (Barrel medic) (Medicago tribuloides)	NA	392	NA	Predicted	NA	Early nodulin	GO:0016788~hydrolase activity, acting on ester bonds	GO:0006629~lipid metabolic process	NA
W4_Locus_2641_Transcript_2/3	33.2254	2925.47	88.0491	6.46024	2.25096e-05	0.000666043	UP	G7KQ17	G7KQ17_MEDTR	93.64	220	14	0	81	740	1	220	3e-149	Medicago truncatula (Barrel medic) (Medicago tribuloides)	NA	220	NA	Predicted	NA	Germin-like protein subfamily 1 member	GO:0030145~manganese ion binding;GO:0045735~nutrient reservoir activity	NA	GO:0048046~apoplast
W4_Locus_2641_Transcript_3/3	66.4509	5292.33	79.6427	6.31547	1.19571e-05	0.000385104	UP	G7KQ17	G7KQ17_MEDTR	92.27	220	17	0	81	740	1	220	1e-148	Medicago truncatula (Barrel medic) (Medicago tribuloides)	NA	220	NA	Predicted	NA	Germin-like protein subfamily 1 member	GO:0030145~manganese ion binding;GO:0045735~nutrient reservoir activity	NA	GO:0048046~apoplast
W4_Locus_27174_Transcript_1/1	38.2093	2557.08	66.9229	6.06443	6.51315e-05	0.00168894	UP	I3STU6	I3STU6_MEDTR	88.76	89	10	0	19	285	1	89	3e-52	Medicago truncatula (Barrel medic) (Medicago tribuloides)	NA	89	NA	Predicted	NA	Uncharacterized protein	NA	NA	NA
W4_Locus_27194_Transcript_1/1	23.2578	1519.32	65.325	6.02956	0.000228796	0.00495607	UP	G7K9G3	G7K9G3_MEDTR	70.1	97	23	3	62	334	1	95	2e-36	Medicago truncatula (Barrel medic) (Medicago tribuloides)	NA	97	NA	Predicted	NA	Putative uncharacterized protein	NA	NA	NA
W4_Locus_27345_Transcript_1/1	1.66127	3228.85	1943.6	10.9245	8e-09	9.05786e-07	UP	G7L814	G7L814_MEDTR	80.38	158	31	1	627	154	73	229	2e-85	Medicago truncatula (Barrel medic) (Medicago tribuloides)	NA	232	NA	Predicted	NA	Ubiquitin	GO:0003735~structural constituent of ribosome	GO:0006412~translation	GO:0005840~ribosome
W4_Locus_27414_Transcript_1/1	61.4671	1644.52	26.7545	4.74171	0.00173491	0.0290094	UP	G7IUH2	G7IUH2_MEDTR	88.58	578	66	2	26	1759	1	575	0	Medicago truncatula (Barrel medic) (Medicago tribuloides)	NA	575	NA	Inferred from homology	Glycosyl hydrolase 32 family	Beta-fructofuranosidase, cell wall isozyme	GO:0004553~hydrolase activity, hydrolyzing O-glycosyl compounds	GO:0005975~carbohydrate metabolic process	NA
W4_Locus_28308_Transcript_1/1	1.66127	835.504	502.93	8.97421	4.62352e-05	0.00125316	UP	G7LJD6	G7LJD6_MEDTR	51.9	578	276	5	1729	2	4	554	0	Medicago truncatula (Barrel medic) (Medicago tribuloides)	NA	608	NA	Inferred from homology	NA	CTP synthase like protein	GO:0003883~CTP synthase activity	GO:0006221~pyrimidine nucleotide biosynthetic process	NA
W4_Locus_2868_Transcript_2/6	68.1122	1536.17	22.5536	4.49528	0.00294794	0.045747	UP	A8TVQ5	A8TVQ5_MEDTR	83.39	301	48	2	63	959	1	301	0	Medicago truncatula (Barrel medic) (Medicago tribuloides)	NA	520	NA	Evidence at transcript level	Glycosyl hydrolase 1 family	Beta-glucosidase G2	GO:0043169~cation binding;GO:0004553~hydrolase activity, hydrolyzing O-glycosyl compounds	GO:0005975~carbohydrate metabolic process	NA
W4_Locus_2868_Transcript_4/6	79.7411	1656.56	20.7743	4.37673	0.00319731	0.0491021	UP	A8TVQ5	A8TVQ5_MEDTR	80.88	476	89	3	63	1484	1	468	0	Medicago truncatula (Barrel medic) (Medicago tribuloides)	NA	520	NA	Evidence at transcript level	Glycosyl hydrolase 1 family	Beta-glucosidase G2	GO:0043169~cation binding;GO:0004553~hydrolase activity, hydrolyzing O-glycosyl compounds	GO:0005975~carbohydrate metabolic process	NA
W4_Locus_29977_Transcript_1/1	1.66127	2022.55	1217.47	10.2497	1.56141e-07	1.0112e-05	UP	I3SZS5	I3SZS5_MEDTR	89.35	169	17	1	131	634	23	191	4e-100	Medicago truncatula (Barrel medic) (Medicago tribuloides)	NA	191	NA	Evidence at transcript level	Ribosomal protein S4P family	Uncharacterized protein	GO:0019843~rRNA binding;GO:0003735~structural constituent of ribosome	GO:0006412~translation	GO:0015935~small ribosomal subunit
W4_Locus_29982_Transcript_1/1	11.6289	770.494	66.2568	6.05	0.00148141	0.0252972	UP	I3SWV8	I3SWV8_MEDTR	76.4	89	21	1	35	301	1	88	1e-39	Medicago truncatula (Barrel medic) (Medicago tribuloides)	NA	89	NA	Predicted	NA	Uncharacterized protein	NA	NA	NA
W4_Locus_30033_Transcript_1/1	41.5318	1943.09	46.7856	5.54799	0.000303631	0.00635824	UP	G7JGC2	G7JGC2_MEDTR	60.48	248	93	4	47	775	40	284	2e-87	Medicago truncatula (Barrel medic) (Medicago tribuloides)	NA	826	NA	Predicted	NA	Putative uncharacterized protein	NA	NA	NA
W4_Locus_30075_Transcript_1/1	93.0312	1940.68	20.8605	4.3827	0.00250846	0.0399029	UP	G7IBF6	G7IBF6_MEDTR	80.65	310	58	2	2	925	24	332	9e-180	Medicago truncatula (Barrel medic) (Medicago tribuloides)	NA	332	NA	Inferred from homology	Peroxidase family	Peroxidase	GO:0020037~heme binding;GO:0046872~metal ion binding;GO:0004601~peroxidase activity	GO:0006979~response to oxidative stress	NA
W4_Locus_30301_Transcript_2/3	6.64509	825.873	124.283	6.95749	0.000392624	0.00796128	UP	G7LAH9	G7LAH9_MEDTR	63.03	165	61	1	751	257	49	169	8e-72	Medicago truncatula (Barrel medic) (Medicago tribuloides)	NA	169	NA	Predicted	NA	Putative uncharacterized protein	NA	NA	NA
W4_Locus_30301_Transcript_3/3	13.2902	943.855	71.019	6.15013	0.000711054	0.0133799	UP	G7LAH9	G7LAH9_MEDTR	85.12	121	18	0	619	257	49	169	2e-80	Medicago truncatula (Barrel medic) (Medicago tribuloides)	NA	169	NA	Predicted	NA	Putative uncharacterized protein	NA	NA	NA
W4_Locus_30404_Transcript_2/2	9.96763	647.696	64.98	6.02192	0.00251607	0.0400155	UP	G7ICT9	G7ICT9_MEDTR	79.54	259	46	6	923	168	23	276	8e-143	Medicago truncatula (Barrel medic) (Medicago tribuloides)	NA	278	NA	Predicted	NA	MYB transcription factor	GO:0003677~DNA binding;GO:0003682~chromatin binding	NA	NA
W4_Locus_307_Transcript_1/1	14.9514	1391.7	93.0816	6.54042	0.00012601	0.0029624	UP	G7IKL6	G7IKL6_MEDTR	77.82	248	55	2	895	152	1	246	2e-139	Medicago truncatula (Barrel medic) (Medicago tribuloides)	NA	246	NA	Predicted	NA	Cysteine-rich repeat secretory protein	NA	NA	NA
W4_Locus_3180_Transcript_1/1	23.2578	1875.67	80.6469	6.33355	7.9413e-05	0.00200489	UP	G7KPN3	G7KPN3_MEDTR	94.4	411	23	0	113	1345	1	411	0	Medicago truncatula (Barrel medic) (Medicago tribuloides)	NA	411	NA	Inferred from homology	Glu/Leu/Phe/Val dehydrogenases family	Glutamate dehydrogenase	GO:0000166~nucleotide binding;GO:0016639~oxidoreductase activity, acting on the CH-NH2 group of donors, NAD or NADP as acceptor	GO:0006520~cellular amino acid metabolic process	NA
W4_Locus_324_Transcript_2/4	49.8382	1632.48	32.7557	5.03367	0.00106459	0.0190451	UP	G7J450	G7J450_MEDTR	80.77	260	47	7	93	863	1	254	1e-128	Medicago truncatula (Barrel medic) (Medicago tribuloides)	NA	337	NA	Predicted	NA	Transcription factor bHLH93	NA	NA	NA
W4_Locus_324_Transcript_3/4	53.1607	1919.01	36.0983	5.17386	0.000614558	0.0117485	UP	G7J450	G7J450_MEDTR	83.49	315	49	7	93	1028	1	309	4e-170	Medicago truncatula (Barrel medic) (Medicago tribuloides)	NA	337	NA	Predicted	NA	Transcription factor bHLH93	NA	NA	NA
W4_Locus_324_Transcript_4/4	73.096	1745.65	23.8816	4.57783	0.00208623	0.0339955	UP	G7J450	G7J450_MEDTR	84.26	343	51	7	93	1112	1	337	0	Medicago truncatula (Barrel medic) (Medicago tribuloides)	NA	337	NA	Predicted	NA	Transcription factor bHLH93	NA	NA	NA
W4_Locus_33342_Transcript_1/3	76.4185	2017.73	26.4037	4.72267	0.00128227	0.0223877	UP	B3U399	B3U399_MEDTR	69.08	346	74	10	1380	442	1	339	4e-150	Medicago truncatula (Barrel medic) (Medicago tribuloides)	NA	340	NA	Evidence at transcript level	NA	WRKY transcription factor WRKY109669	GO:0043565~sequence-specific DNA binding;GO:0003700~sequence-specific DNA binding transcription factor activity	NA	NA
W4_Locus_3487_Transcript_2/6	3.32254	515.268	155.082	7.27689	0.00143604	0.0246787	UP	G7IUL7	G7IUL7_MEDTR	79.27	714	117	4	2726	678	1	712	0	Medicago truncatula (Barrel medic) (Medicago tribuloides)	NA	913	NA	Inferred from homology	Protein kinase superfamily	Receptor-like protein kinase	GO:0005524~ATP binding;GO:0004674~protein serine/threonine kinase activity	NA	NA
W4_Locus_3487_Transcript_5/6	3.32254	657.328	197.839	7.62818	0.000445686	0.00889159	UP	G7IUL7	G7IUL7_MEDTR	78.5	521	81	4	2978	1509	1	519	0	Medicago truncatula (Barrel medic) (Medicago tribuloides)	NA	913	NA	Inferred from homology	Protein kinase superfamily	Receptor-like protein kinase	GO:0005524~ATP binding;GO:0004674~protein serine/threonine kinase activity	NA	NA
W4_Locus_3487_Transcript_6/6	8.30636	585.094	70.4392	6.13831	0.0029387	0.045613	UP	G7IUL7	G7IUL7_MEDTR	78.8	915	162	5	2815	167	1	913	0	Medicago truncatula (Barrel medic) (Medicago tribuloides)	NA	913	NA	Inferred from homology	Protein kinase superfamily	Receptor-like protein kinase	GO:0005524~ATP binding;GO:0004674~protein serine/threonine kinase activity	NA	NA
W4_Locus_35574_Transcript_1/1	39.8705	1374.85	34.4829	5.10781	0.00131702	0.0229437	UP	G7JKB4	G7JKB4_MEDTR	83.65	373	61	0	120	1238	1	373	0	Medicago truncatula (Barrel medic) (Medicago tribuloides)	NA	373	NA	Inferred from homology	Iron/ascorbate-dependent oxidoreductase family	1-aminocyclopropane-1-carboxylate oxidase-like protein	GO:0016706~oxidoreductase activity, acting on paired donors, with incorporation or reduction of molecular oxygen, 2-oxoglutarate as one donor, and incorporation of one atom each of oxygen into both donors	NA	NA
W4_Locus_35635_Transcript_1/1	1.66127	780.125	469.595	8.87527	7.0074e-05	0.00179492	UP	G7IUL6	G7IUL6_MEDTR	78.38	74	16	3	72	293	1	71	1e-34	Medicago truncatula (Barrel medic) (Medicago tribuloides)	NA	71	NA	Predicted	NA	Putative uncharacterized protein	NA	NA	NA
W4_Locus_39928_Transcript_1/1	1.66127	2518.55	1516.04	10.5661	3.78163e-08	3.20852e-06	UP	I3T0C3	I3T0C3_MEDTR	91.26	103	9	0	39	347	1	103	1e-63	Medicago truncatula (Barrel medic) (Medicago tribuloides)	NA	103	NA	Inferred from homology	Histone H4 family	Histone H4	GO:0003677~DNA binding	GO:0006334~nucleosome assembly	GO:0000786~nucleosome;GO:0005634~nucleus
W4_Locus_40648_Transcript_1/1	1.66127	1772.14	1066.73	10.059	3.69777e-07	2.06375e-05	UP	I3T0C3	I3T0C3_MEDTR	91.26	103	9	0	542	234	1	103	3e-63	Medicago truncatula (Barrel medic) (Medicago tribuloides)	NA	103	NA	Inferred from homology	Histone H4 family	Histone H4	GO:0003677~DNA binding	GO:0006334~nucleosome assembly	GO:0000786~nucleosome;GO:0005634~nucleus
W4_Locus_4354_Transcript_1/1	24.9191	1362.81	54.6895	5.77319	0.000456869	0.0090811	UP	G8A245	G8A245_MEDTR	84.24	184	29	0	6	557	13	196	5e-113	Medicago truncatula (Barrel medic) (Medicago tribuloides)	NA	231	NA	Predicted	NA	Alpha-amylase/subtilisin inhibitor	GO:0004866~endopeptidase inhibitor activity	GO:0010951~negative regulation of endopeptidase activity	NA
W4_Locus_4449_Transcript_3/3	23.2578	1991.25	85.6162	6.41981	5.84998e-05	0.00153918	UP	G7J9V1	G7J9V1_MEDTR	71.72	297	73	10	1666	809	1	286	8e-129	Medicago truncatula (Barrel medic) (Medicago tribuloides)	NA	294	NA	Predicted	NA	WRKY transcription factor	GO:0043565~sequence-specific DNA binding;GO:0003700~sequence-specific DNA binding transcription factor activity	NA	NA
W4_Locus_4523_Transcript_1/10	81.4023	1971.98	24.2251	4.59843	0.00166415	0.0279812	UP	G7IHR2	G7IHR2_MEDTR	84.68	248	38	0	700	1443	212	459	2e-152	Medicago truncatula (Barrel medic) (Medicago tribuloides)	NA	460	NA	Inferred from homology	Glycosyl hydrolase 1 family	Beta-glucosidase D4	GO:0043169~cation binding;GO:0004553~hydrolase activity, hydrolyzing O-glycosyl compounds	GO:0005975~carbohydrate metabolic process	NA
W4_Locus_4523_Transcript_10/10	159.482	3252.93	20.3968	4.35027	0.00142099	0.0244256	UP	G7IHR1	G7IHR1_MEDTR	82.61	506	88	1	182	1699	3	507	0	Medicago truncatula (Barrel medic) (Medicago tribuloides)	NA	508	NA	Inferred from homology	Glycosyl hydrolase 1 family	Beta-glucosidase D4	GO:0043169~cation binding;GO:0004553~hydrolase activity, hydrolyzing O-glycosyl compounds	GO:0005975~carbohydrate metabolic process	NA
W4_Locus_4523_Transcript_3/10	109.644	2345.19	21.3891	4.41881	0.0018142	0.0301283	UP	G7IHR1	G7IHR1_MEDTR	80.47	384	75	1	182	1333	3	385	0	Medicago truncatula (Barrel medic) (Medicago tribuloides)	NA	508	NA	Inferred from homology	Glycosyl hydrolase 1 family	Beta-glucosidase D4	GO:0043169~cation binding;GO:0004553~hydrolase activity, hydrolyzing O-glycosyl compounds	GO:0005975~carbohydrate metabolic process	NA
W4_Locus_4523_Transcript_4/10	94.6925	2077.93	21.9439	4.45575	0.00199653	0.0326891	UP	G7IHT8	G7IHT8_MEDTR	77.55	383	86	1	158	1306	4	383	0	Medicago truncatula (Barrel medic) (Medicago tribuloides)	NA	515	NA	Inferred from homology	Glycosyl hydrolase 1 family	Beta-glucosidase D2	GO:0043169~cation binding;GO:0004553~hydrolase activity, hydrolyzing O-glycosyl compounds	GO:0005975~carbohydrate metabolic process	NA
W4_Locus_4523_Transcript_5/10	139.547	2759.33	19.7735	4.3055	0.00184926	0.0305227	UP	G7IHR1	G7IHR1_MEDTR	82.44	467	82	1	182	1582	3	468	0	Medicago truncatula (Barrel medic) (Medicago tribuloides)	NA	508	NA	Inferred from homology	Glycosyl hydrolase 1 family	Beta-glucosidase D4	GO:0043169~cation binding;GO:0004553~hydrolase activity, hydrolyzing O-glycosyl compounds	GO:0005975~carbohydrate metabolic process	NA
W4_Locus_4523_Transcript_6/10	112.967	2415.02	21.3782	4.41807	0.00174921	0.029233	UP	A8TVQ5	A8TVQ5_MEDTR	68.35	297	94	0	702	1592	215	511	0	Medicago truncatula (Barrel medic) (Medicago tribuloides)	NA	520	NA	Evidence at transcript level	Glycosyl hydrolase 1 family	Beta-glucosidase G2	GO:0043169~cation binding;GO:0004553~hydrolase activity, hydrolyzing O-glycosyl compounds	GO:0005975~carbohydrate metabolic process	NA
W4_Locus_4523_Transcript_7/10	146.192	2756.92	18.8582	4.23712	0.00211319	0.0344134	UP	G7IHR2	G7IHR2_MEDTR	83.48	333	55	0	909	1907	127	459	0	Medicago truncatula (Barrel medic) (Medicago tribuloides)	NA	460	NA	Inferred from homology	Glycosyl hydrolase 1 family	Beta-glucosidase D4	GO:0043169~cation binding;GO:0004553~hydrolase activity, hydrolyzing O-glycosyl compounds	GO:0005975~carbohydrate metabolic process	NA
W4_Locus_4523_Transcript_8/10	93.0312	2427.06	26.0886	4.70535	0.00100596	0.0180949	UP	G7IHT8	G7IHT8_MEDTR	77.55	383	86	1	158	1306	4	383	0	Medicago truncatula (Barrel medic) (Medicago tribuloides)	NA	515	NA	Inferred from homology	Glycosyl hydrolase 1 family	Beta-glucosidase D2	GO:0043169~cation binding;GO:0004553~hydrolase activity, hydrolyzing O-glycosyl compounds	GO:0005975~carbohydrate metabolic process	NA
W4_Locus_4523_Transcript_9/10	202.675	3645.4	17.9864	4.16884	0.00184418	0.0304522	UP	G7JZL3	G7JZL3_MEDTR	62.43	575	216	3	167	1891	6	524	0	Medicago truncatula (Barrel medic) (Medicago tribuloides)	NA	525	NA	Inferred from homology	Glycosyl hydrolase 1 family	Beta-glucosidase D7	GO:0043169~cation binding;GO:0004553~hydrolase activity, hydrolyzing O-glycosyl compounds	GO:0005975~carbohydrate metabolic process	NA
W4_Locus_5019_Transcript_1/4	8.30636	874.029	105.224	6.71732	0.000432738	0.00866992	UP	A0RZI3	A0RZI3_MEDTR	85.1	302	44	2	192	1094	264	562	0	Medicago truncatula (Barrel medic) (Medicago tribuloides)	NA	567	NA	Evidence at transcript level	NA	Myrcene synthase (Terpene synthase)	GO:0000287~magnesium ion binding;GO:0010333~terpene synthase activity	NA	NA
W4_Locus_5019_Transcript_4/4	11.6289	1088.32	93.5877	6.54825	0.000262452	0.00559839	UP	A0RZI3	A0RZI3_MEDTR	81.68	535	97	2	2	1603	31	562	0	Medicago truncatula (Barrel medic) (Medicago tribuloides)	NA	567	NA	Evidence at transcript level	NA	Myrcene synthase (Terpene synthase)	GO:0000287~magnesium ion binding;GO:0010333~terpene synthase activity	NA	NA
W4_Locus_5041_Transcript_1/1	29.9029	1182.23	39.5355	5.30508	0.00133241	0.023124	UP	I3S8A1	I3S8A1_MEDTR	69.23	169	50	1	54	554	1	169	5e-75	Medicago truncatula (Barrel medic) (Medicago tribuloides)	NA	184	NA	Evidence at transcript level	NA	Uncharacterized protein	NA	NA	NA
W4_Locus_5681_Transcript_1/1	1.66127	2219.99	1336.32	10.384	8.52523e-08	6.23554e-06	UP	G7IL84	G7IL84_MEDTR	50.74	337	166	3	488	1498	10	342	6e-114	Medicago truncatula (Barrel medic) (Medicago tribuloides)	NA	342	NA	Inferred from homology	FBPase class 1 family	Cytosolic fructose-1 6-bisphosphatase	GO:0042132~fructose 1,6-bisphosphate 1-phosphatase activity	GO:0005975~carbohydrate metabolic process	NA
W4_Locus_6_Transcript_5/5	259.158	5263.44	20.3097	4.3441	0.000969858	0.0175499	UP	G7K031	G7K031_MEDTR	77.83	424	82	4	39	1274	38	461	0	Medicago truncatula (Barrel medic) (Medicago tribuloides)	NA	461	NA	Inferred from homology	Protein kinase superfamily	Serine/threonine protein kinase	GO:0005524~ATP binding;GO:0004674~protein serine/threonine kinase activity	NA	NA
W4_Locus_6079_Transcript_1/1	1.66127	3980.08	2395.8	11.2263	2.26107e-09	3.46814e-07	UP	G7KT52	G7KT52_MEDTR	54.17	696	317	3	283	2364	59	745	0	Medicago truncatula (Barrel medic) (Medicago tribuloides)	NA	751	NA	Inferred from homology	NA	Elongation factor G	GO:0005525~GTP binding;GO:0003924~GTPase activity;GO:0003746~translation elongation factor activity	GO:0006184~GTP catabolic process	GO:0005622~intracellular
W4_Locus_696_Transcript_1/1	129.579	26081.2	201.276	7.65303	6.90497e-07	3.44391e-05	UP	G7JKK5	G7JKK5_MEDTR	74.19	186	48	1	154	711	5	189	3e-95	Medicago truncatula (Barrel medic) (Medicago tribuloides)	NA	191	NA	Evidence at transcript level	NA	Disease resistance response protein (Uncharacterized protein)	NA	NA	NA
W4_Locus_7318_Transcript_3/3	666.17	13493.3	20.255	4.34021	0.000817643	0.0151069	UP	I3SQT7	I3SQT7_MEDTR	62.58	155	55	2	909	454	1	154	6e-62	Medicago truncatula (Barrel medic) (Medicago tribuloides)	NA	200	NA	Evidence at transcript level	NA	Uncharacterized protein	GO:0005507~copper ion binding;GO:0009055~electron carrier activity	NA	NA
W4_Locus_7418_Transcript_3/3	41.5318	1497.65	36.0603	5.17234	0.000995536	0.0179954	UP	G7JHC1	G7JHC1_MEDTR	71.43	308	85	1	1	915	23	330	4e-158	Medicago truncatula (Barrel medic) (Medicago tribuloides)	NA	330	NA	Predicted	NA	Isoflavone reductase-like protein	GO:0000166~nucleotide binding	NA	NA
W4_Locus_7894_Transcript_1/1	1.66127	399.694	240.595	7.91046	0.0021598	0.0350432	UP	G7IV48	G7IV48_MEDTR	75.52	388	95	2	1388	225	31	415	0	Medicago truncatula (Barrel medic) (Medicago tribuloides)	NA	415	NA	Evidence at protein level	AAA ATPase family	26S protease regulatory subunit 6B	GO:0005524~ATP binding;GO:0017111~nucleoside-triphosphatase activity;GO:0008233~peptidase activity	GO:0030163~protein catabolic process;GO:0006508~proteolysis	GO:0005737~cytoplasm
W4_Locus_8124_Transcript_1/1	3.32254	1762.5	530.468	9.05112	1.24475e-06	5.64525e-05	UP	I3T1M6	I3T1M6_MEDTR	78.39	236	42	1	960	280	1	236	6e-147	Medicago truncatula (Barrel medic) (Medicago tribuloides)	NA	236	NA	Evidence at transcript level	NA	Uncharacterized protein	NA	NA	NA
W4_Locus_892_Transcript_3/7	16.6127	5301.96	319.151	8.31809	1.41887e-07	9.41817e-06	UP	G7KAS8	G7KAS8_MEDTR	60	325	77	3	123	938	182	506	5e-125	Medicago truncatula (Barrel medic) (Medicago tribuloides)	NA	507	NA	Inferred from homology	Cytochrome P450 family	Cytochrome P450	GO:0009055~electron carrier activity;GO:0020037~heme binding;GO:0005506~iron ion binding;GO:0004497~monooxygenase activity;GO:0016705~oxidoreductase activity, acting on paired donors, with incorporation or reduction of molecular oxygen	NA	NA
W4_Locus_892_Transcript_4/7	4.98382	1565.07	314.03	8.29476	5.78354e-06	0.000204556	UP	G7KAS8	G7KAS8_MEDTR	73.63	201	42	3	4	573	11	205	6e-90	Medicago truncatula (Barrel medic) (Medicago tribuloides)	NA	507	NA	Inferred from homology	Cytochrome P450 family	Cytochrome P450	GO:0009055~electron carrier activity;GO:0020037~heme binding;GO:0005506~iron ion binding;GO:0004497~monooxygenase activity;GO:0016705~oxidoreductase activity, acting on paired donors, with incorporation or reduction of molecular oxygen	NA	NA
W4_Locus_892_Transcript_5/7	3.32254	1071.47	322.484	8.33308	2.69346e-05	0.000778967	UP	G7KAS8	G7KAS8_MEDTR	74.77	222	52	2	264	917	58	279	3e-107	Medicago truncatula (Barrel medic) (Medicago tribuloides)	NA	507	NA	Inferred from homology	Cytochrome P450 family	Cytochrome P450	GO:0009055~electron carrier activity;GO:0020037~heme binding;GO:0005506~iron ion binding;GO:0004497~monooxygenase activity;GO:0016705~oxidoreductase activity, acting on paired donors, with incorporation or reduction of molecular oxygen	NA	NA
W4_Locus_892_Transcript_6/7	29.9029	5350.12	178.916	7.48314	8.6e-07	4.12842e-05	UP	G7KAS8	G7KAS8_MEDTR	68.6	449	87	5	264	1448	58	506	0	Medicago truncatula (Barrel medic) (Medicago tribuloides)	NA	507	NA	Inferred from homology	Cytochrome P450 family	Cytochrome P450	GO:0009055~electron carrier activity;GO:0020037~heme binding;GO:0005506~iron ion binding;GO:0004497~monooxygenase activity;GO:0016705~oxidoreductase activity, acting on paired donors, with incorporation or reduction of molecular oxygen	NA	NA
W4_Locus_892_Transcript_7/7	19.9353	6332.5	317.653	8.31131	1.07587e-07	7.52235e-06	UP	G7KAS8	G7KAS8_MEDTR	68.37	449	88	5	264	1448	58	506	0	Medicago truncatula (Barrel medic) (Medicago tribuloides)	NA	507	NA	Inferred from homology	Cytochrome P450 family	Cytochrome P450	GO:0009055~electron carrier activity;GO:0020037~heme binding;GO:0005506~iron ion binding;GO:0004497~monooxygenase activity;GO:0016705~oxidoreductase activity, acting on paired donors, with incorporation or reduction of molecular oxygen	NA	NA
W4_Locus_9056_Transcript_2/10	161.143	2665.43	16.5407	4.04795	0.00314836	0.04837	UP	I3SJF9	I3SJF9_MEDTR	95.45	132	6	0	150	545	19	150	7e-83	Medicago truncatula (Barrel medic) (Medicago tribuloides)	NA	150	NA	Evidence at transcript level	NA	Uncharacterized protein	GO:0005509~calcium ion binding	NA	NA
W4_Locus_9218_Transcript_1/1	1.66127	1386.89	834.835	9.70535	1.8209e-06	7.73338e-05	UP	G7JZK0	G7JZK0_MEDTR	52.1	595	267	10	84	1814	1	556	0	Medicago truncatula (Barrel medic) (Medicago tribuloides)	6.3.5.4	584	Amino-acid biosynthesis; L-asparagine biosynthesis.	Predicted	NA	Asparagine synthetase (EC 6.3.5.4)	GO:0005524~ATP binding;GO:0004066~asparagine synthase (glutamine-hydrolyzing) activity	GO:0070981~L-asparagine biosynthetic process	NA
W4_Locus_951_Transcript_1/4	282.416	5297.15	18.7565	4.22932	0.0012374	0.0216946	UP	G7KCB0	G7KCB0_MEDTR	91.14	858	75	2	3053	483	267	1121	0	Medicago truncatula (Barrel medic) (Medicago tribuloides)	NA	1121	NA	Predicted	NA	Cellulose synthase-like protein	GO:0016760~cellulose synthase (UDP-forming) activity	GO:0030244~cellulose biosynthetic process	GO:0016021~integral to membrane
W4_Locus_951_Transcript_4/4	408.673	7471.38	18.2821	4.19236	0.00115354	0.02039	UP	G7KCB0	G7KCB0_MEDTR	87.32	1136	138	9	3872	483	1	1121	0	Medicago truncatula (Barrel medic) (Medicago tribuloides)	NA	1121	NA	Predicted	NA	Cellulose synthase-like protein	GO:0016760~cellulose synthase (UDP-forming) activity	GO:0030244~cellulose biosynthetic process	GO:0016021~integral to membrane
WC_Locus_1022_Transcript_1/1	915.361	21985.6	24.0185	4.58607	0.000602236	0.0115721	UP	I3SRQ7	I3SRQ7_MEDTR	82.57	304	51	7	1286	381	1	283	4e-164	Medicago truncatula (Barrel medic) (Medicago tribuloides)	NA	287	NA	Evidence at transcript level	NA	Uncharacterized protein	NA	NA	NA
WC_Locus_12416_Transcript_1/1	33.2254	1531.36	46.0899	5.52638	0.000523596	0.0102589	UP	I3SV61	I3SV61_MEDTR	73.26	86	22	2	197	451	5	88	9e-36	Medicago truncatula (Barrel medic) (Medicago tribuloides)	NA	91	NA	Predicted	NA	Uncharacterized protein	NA	NA	NA
WC_Locus_12719_Transcript_1/4	717.67	9322.98	12.9906	3.6994	0.00327247	0.0499214	UP	G7IEJ4	G7IEJ4_MEDTR	72.16	255	56	8	1037	318	61	305	2e-115	Medicago truncatula (Barrel medic) (Medicago tribuloides)	NA	305	NA	Predicted	NA	Ethylene responsive transcription factor 2b	GO:0003677~DNA binding;GO:0003700~sequence-specific DNA binding transcription factor activity	GO:0006351~transcription, DNA-dependent	GO:0005634~nucleus
WC_Locus_13814_Transcript_1/2	96.3538	18499.1	191.991	7.5849	5.01148e-07	2.65933e-05	UP	G7JST5	G7JST5_MEDTR	76.13	331	79	1	10	1002	149	477	4e-178	Medicago truncatula (Barrel medic) (Medicago tribuloides)	NA	479	NA	Inferred from homology	Cytochrome P450 family	Cytochrome P450	GO:0009055~electron carrier activity;GO:0020037~heme binding;GO:0005506~iron ion binding;GO:0004497~monooxygenase activity;GO:0016705~oxidoreductase activity, acting on paired donors, with incorporation or reduction of molecular oxygen	NA	NA
WC_Locus_13978_Transcript_1/1	13.2902	731.969	55.0759	5.78335	0.00236833	0.0379419	UP	G7J845	G7J845_MEDTR	73.13	67	18	0	75	275	1	67	2e-26	Medicago truncatula (Barrel medic) (Medicago tribuloides)	NA	115	NA	Predicted	NA	ATFP4-like protein	NA	NA	NA
WC_Locus_14767_Transcript_1/1	46.5156	4902.27	105.39	6.71959	5.32829e-06	0.000190416	UP	G7IP76	G7IP76_MEDTR	93.21	221	15	0	72	734	1	221	1e-149	Medicago truncatula (Barrel medic) (Medicago tribuloides)	NA	221	NA	Evidence at transcript level	NA	Germin-like protein subfamily 1 member (Uncharacterized protein)	GO:0030145~manganese ion binding;GO:0045735~nutrient reservoir activity	NA	GO:0048046~apoplast
WC_Locus_16804_Transcript_1/2	483.43	8172.05	16.9043	4.07932	0.00144953	0.0249048	UP	G7IGC8	G7IGC8_MEDTR	85.19	459	63	3	183	1544	1	457	0	Medicago truncatula (Barrel medic) (Medicago tribuloides)	NA	543	NA	Predicted	NA	Kinase-like protein	GO:0005524~ATP binding;GO:0004672~protein kinase activity	NA	NA
WC_Locus_20215_Transcript_1/1	68.1122	3334.79	48.9603	5.61354	0.000102408	0.00249291	UP	I3S2R8	I3S2R8_MEDTR	80.77	208	40	2	75	698	1	203	2e-130	Medicago truncatula (Barrel medic) (Medicago tribuloides)	NA	203	NA	Evidence at transcript level	NA	Uncharacterized protein	NA	NA	NA
WC_Locus_20993_Transcript_1/1	83.0636	4088.43	49.2205	5.62119	7.61502e-05	0.00193026	UP	G7K9G3	G7K9G3_MEDTR	71.72	99	22	3	425	147	1	97	1e-37	Medicago truncatula (Barrel medic) (Medicago tribuloides)	NA	97	NA	Predicted	NA	Putative uncharacterized protein	NA	NA	NA
WC_Locus_21175_Transcript_2/2	220.949	12922.6	58.4869	5.87004	2.31053e-05	0.000681801	UP	G7KAS8	G7KAS8_MEDTR	82.17	359	61	1	3	1070	148	506	0	Medicago truncatula (Barrel medic) (Medicago tribuloides)	NA	507	NA	Inferred from homology	Cytochrome P450 family	Cytochrome P450	GO:0009055~electron carrier activity;GO:0020037~heme binding;GO:0005506~iron ion binding;GO:0004497~monooxygenase activity;GO:0016705~oxidoreductase activity, acting on paired donors, with incorporation or reduction of molecular oxygen	NA	NA
WC_Locus_22651_Transcript_1/1	9.96763	910.146	91.3101	6.5127	0.000491584	0.0097047	UP	G7JJK4	G7JJK4_MEDTR	80.95	105	20	1	378	64	95	198	3e-55	Medicago truncatula (Barrel medic) (Medicago tribuloides)	NA	199	NA	Predicted	NA	Putative uncharacterized protein	NA	NA	NA
WC_Locus_22699_Transcript_1/1	14.9514	1090.73	72.9515	6.18887	0.000437545	0.00876389	UP	I3SQV0	I3SQV0_MEDTR	85.42	96	14	0	2	289	4	99	8e-60	Medicago truncatula (Barrel medic) (Medicago tribuloides)	NA	144	NA	Evidence at transcript level	NA	Uncharacterized protein	NA	GO:0042742~defense response to bacterium;GO:0050832~defense response to fungus	NA
WC_Locus_23635_Transcript_1/1	186.062	3681.52	19.7864	4.30644	0.00138036	0.0238303	UP	I3T8W3	I3T8W3_MEDTR	87.7	187	21	3	72	626	1	185	4e-114	Medicago truncatula (Barrel medic) (Medicago tribuloides)	NA	185	NA	Evidence at transcript level	NA	Uncharacterized protein	NA	NA	NA
WC_Locus_6464_Transcript_1/1	1036.63	15246.1	14.7074	3.87847	0.00236487	0.0378981	UP	E1AXT3	E1AXT3_MEDTR	81.64	207	30	4	396	992	1	204	1e-111	Medicago truncatula (Barrel medic) (Medicago tribuloides)	NA	205	NA	Evidence at transcript level	NA	CRT/DRE binding factor 4	GO:0003677~DNA binding;GO:0003700~sequence-specific DNA binding transcription factor activity	GO:0006351~transcription, DNA-dependent	GO:0005634~nucleus
WC_Locus_6740_Transcript_2/2	106.321	2499.29	23.5069	4.55501	0.00128907	0.0225012	UP	G7JHC1	G7JHC1_MEDTR	71.52	330	91	1	1062	82	1	330	2e-171	Medicago truncatula (Barrel medic) (Medicago tribuloides)	NA	330	NA	Predicted	NA	Isoflavone reductase-like protein	GO:0000166~nucleotide binding	NA	NA
WC_Locus_7390_Transcript_1/3	775.814	11157.7	14.3819	3.84619	0.00238184	0.0381216	UP	G7LAE5	G7LAE5_MEDTR	87.83	378	44	2	850	1977	195	572	0	Medicago truncatula (Barrel medic) (Medicago tribuloides)	NA	577	NA	Predicted	NA	L-ascorbate oxidase	GO:0005507~copper ion binding;GO:0016491~oxidoreductase activity	NA	GO:0005576~extracellular region
WC_Locus_9122_Transcript_1/1	36.548	1329.1	36.3659	5.18452	0.00124805	0.0218761	UP	G8A245	G8A245_MEDTR	83.16	196	33	0	112	699	1	196	6e-119	Medicago truncatula (Barrel medic) (Medicago tribuloides)	NA	231	NA	Predicted	NA	Alpha-amylase/subtilisin inhibitor	GO:0004866~endopeptidase inhibitor activity	GO:0010951~negative regulation of endopeptidase activity	NA
W4_Locus_1_Transcript_10/12	127.918	3544.27	27.7074	4.7922	0.000525568	0.0102949	UP	NA	NA	NA	NA	NA	NA	NA	NA	NA	NA	NA	NA	NA	NA	NA	NA	NA	NA	NA	NA	NA
W4_Locus_1_Transcript_11/12	63.1283	3144.58	49.8125	5.63843	0.000106319	0.0025699	UP	NA	NA	NA	NA	NA	NA	NA	NA	NA	NA	NA	NA	NA	NA	NA	NA	NA	NA	NA	NA	NA
W4_Locus_1_Transcript_6/12	36.548	1309.84	35.8389	5.16345	0.00133091	0.0231034	UP	NA	NA	NA	NA	NA	NA	NA	NA	NA	NA	NA	NA	NA	NA	NA	NA	NA	NA	NA	NA	NA
W4_Locus_1_Transcript_8/12	156.16	8971.44	57.4504	5.84425	2.45635e-05	0.000718652	UP	NA	NA	NA	NA	NA	NA	NA	NA	NA	NA	NA	NA	NA	NA	NA	NA	NA	NA	NA	NA	NA
W4_Locus_10019_Transcript_1/4	1.66127	486.374	292.772	8.19363	0.00086055	0.0158261	UP	NA	NA	NA	NA	NA	NA	NA	NA	NA	NA	NA	NA	NA	NA	NA	NA	NA	NA	NA	NA	NA
W4_Locus_10035_Transcript_1/2	1.66127	3486.48	2098.68	11.0353	5e-09	6.39084e-07	UP	NA	NA	NA	NA	NA	NA	NA	NA	NA	NA	NA	NA	NA	NA	NA	NA	NA	NA	NA	NA	NA
W4_Locus_10035_Transcript_2/2	1.66127	3479.26	2094.34	11.0323	5e-09	6.42784e-07	UP	NA	NA	NA	NA	NA	NA	NA	NA	NA	NA	NA	NA	NA	NA	NA	NA	NA	NA	NA	NA	NA
W4_Locus_1010_Transcript_2/3	91.37	1979.21	21.6614	4.43706	0.00221313	0.0357931	UP	NA	NA	NA	NA	NA	NA	NA	NA	NA	NA	NA	NA	NA	NA	NA	NA	NA	NA	NA	NA	NA
W4_Locus_1010_Transcript_3/3	222.61	4319.58	19.4042	4.2783	0.00128067	0.022365	UP	NA	NA	NA	NA	NA	NA	NA	NA	NA	NA	NA	NA	NA	NA	NA	NA	NA	NA	NA	NA	NA
W4_Locus_10124_Transcript_1/1	1.66127	645.289	388.43	8.60151	0.000208434	0.0045621	UP	NA	NA	NA	NA	NA	NA	NA	NA	NA	NA	NA	NA	NA	NA	NA	NA	NA	NA	NA	NA	NA
W4_Locus_1014_Transcript_1/1	3.32254	9705.81	2921.2	11.5123	1.064e-10	4.22865e-08	UP	NA	NA	NA	NA	NA	NA	NA	NA	NA	NA	NA	NA	NA	NA	NA	NA	NA	NA	NA	NA	NA
W4_Locus_10243_Transcript_1/1	1.66127	2179.05	1311.68	10.3572	9.61834e-08	6.85836e-06	UP	NA	NA	NA	NA	NA	NA	NA	NA	NA	NA	NA	NA	NA	NA	NA	NA	NA	NA	NA	NA	NA
W4_Locus_10356_Transcript_1/1	3.32254	4030.65	1213.12	10.2445	8.05555e-09	9.12e-07	UP	NA	NA	NA	NA	NA	NA	NA	NA	NA	NA	NA	NA	NA	NA	NA	NA	NA	NA	NA	NA	NA
W4_Locus_10401_Transcript_1/1	3.32254	6371.02	1917.51	10.905	6.87017e-10	1.43824e-07	UP	NA	NA	NA	NA	NA	NA	NA	NA	NA	NA	NA	NA	NA	NA	NA	NA	NA	NA	NA	NA	NA
W4_Locus_10552_Transcript_1/1	1.66127	443.034	266.684	8.05898	0.00132846	0.0230662	UP	NA	NA	NA	NA	NA	NA	NA	NA	NA	NA	NA	NA	NA	NA	NA	NA	NA	NA	NA	NA	NA
W4_Locus_10577_Transcript_1/2	1.66127	1731.2	1042.09	10.0253	4.30703e-07	2.3398e-05	UP	NA	NA	NA	NA	NA	NA	NA	NA	NA	NA	NA	NA	NA	NA	NA	NA	NA	NA	NA	NA	NA
W4_Locus_10641_Transcript_1/1	1.66127	438.218	263.785	8.04322	0.00139868	0.0241356	UP	NA	NA	NA	NA	NA	NA	NA	NA	NA	NA	NA	NA	NA	NA	NA	NA	NA	NA	NA	NA	NA
W4_Locus_10734_Transcript_2/2	1.66127	1974.39	1188.48	10.2149	1.82684e-07	1.15053e-05	UP	NA	NA	NA	NA	NA	NA	NA	NA	NA	NA	NA	NA	NA	NA	NA	NA	NA	NA	NA	NA	NA
W4_Locus_1075_Transcript_13/15	245.868	3717.63	15.1204	3.91843	0.00301116	0.0466897	UP	NA	NA	NA	NA	NA	NA	NA	NA	NA	NA	NA	NA	NA	NA	NA	NA	NA	NA	NA	NA	NA
W4_Locus_1077_Transcript_1/1	1.66127	6746.64	4061.13	11.9877	1.28085e-10	4.81191e-08	UP	NA	NA	NA	NA	NA	NA	NA	NA	NA	NA	NA	NA	NA	NA	NA	NA	NA	NA	NA	NA	NA
W4_Locus_10894_Transcript_1/1	1.66127	368.392	221.753	7.79281	0.00314738	0.0483649	UP	NA	NA	NA	NA	NA	NA	NA	NA	NA	NA	NA	NA	NA	NA	NA	NA	NA	NA	NA	NA	NA
W4_Locus_10954_Transcript_1/1	1.66127	1350.77	813.095	9.66728	2.159e-06	8.94775e-05	UP	NA	NA	NA	NA	NA	NA	NA	NA	NA	NA	NA	NA	NA	NA	NA	NA	NA	NA	NA	NA	NA
W4_Locus_1100_Transcript_1/1	1.66127	5400.68	3250.93	11.6666	4.02626e-10	1e-07	UP	NA	NA	NA	NA	NA	NA	NA	NA	NA	NA	NA	NA	NA	NA	NA	NA	NA	NA	NA	NA	NA
W4_Locus_11061_Transcript_1/3	93.0312	2723.21	29.272	4.87145	0.000620087	0.0118482	UP	NA	NA	NA	NA	NA	NA	NA	NA	NA	NA	NA	NA	NA	NA	NA	NA	NA	NA	NA	NA	NA
W4_Locus_11061_Transcript_2/3	194.369	3970.45	20.4274	4.35243	0.00117454	0.0207515	UP	NA	NA	NA	NA	NA	NA	NA	NA	NA	NA	NA	NA	NA	NA	NA	NA	NA	NA	NA	NA	NA
W4_Locus_11077_Transcript_1/1	3.32254	1011.27	304.367	8.24967	3.83072e-05	0.00106075	UP	NA	NA	NA	NA	NA	NA	NA	NA	NA	NA	NA	NA	NA	NA	NA	NA	NA	NA	NA	NA	NA
W4_Locus_11279_Transcript_1/1	1.66127	1622.85	976.873	9.93203	6.56516e-07	3.31604e-05	UP	NA	NA	NA	NA	NA	NA	NA	NA	NA	NA	NA	NA	NA	NA	NA	NA	NA	NA	NA	NA	NA
W4_Locus_1137_Transcript_1/1	4.98382	21056.2	4224.91	12.0447	3.97958e-11	2.32951e-08	UP	NA	NA	NA	NA	NA	NA	NA	NA	NA	NA	NA	NA	NA	NA	NA	NA	NA	NA	NA	NA	NA
W4_Locus_11387_Transcript_1/1	1.66127	2183.87	1314.58	10.3604	9.48161e-08	6.78336e-06	UP	NA	NA	NA	NA	NA	NA	NA	NA	NA	NA	NA	NA	NA	NA	NA	NA	NA	NA	NA	NA	NA
W4_Locus_11505_Transcript_1/1	1.66127	2614.86	1574.01	10.6202	2.97598e-08	2.65316e-06	UP	NA	NA	NA	NA	NA	NA	NA	NA	NA	NA	NA	NA	NA	NA	NA	NA	NA	NA	NA	NA	NA
W4_Locus_11572_Transcript_1/1	1.66127	387.655	233.348	7.86634	0.00249137	0.0396477	UP	NA	NA	NA	NA	NA	NA	NA	NA	NA	NA	NA	NA	NA	NA	NA	NA	NA	NA	NA	NA	NA
W4_Locus_11607_Transcript_7/10	6.64509	539.346	81.1646	6.34278	0.00298089	0.0462393	UP	NA	NA	NA	NA	NA	NA	NA	NA	NA	NA	NA	NA	NA	NA	NA	NA	NA	NA	NA	NA	NA
W4_Locus_11718_Transcript_1/1	1.66127	1878.08	1130.51	10.1428	2.53136e-07	1.50986e-05	UP	NA	NA	NA	NA	NA	NA	NA	NA	NA	NA	NA	NA	NA	NA	NA	NA	NA	NA	NA	NA	NA
W4_Locus_1176_Transcript_1/1	1.66127	1562.66	940.639	9.8775	8.39744e-07	4.06219e-05	UP	NA	NA	NA	NA	NA	NA	NA	NA	NA	NA	NA	NA	NA	NA	NA	NA	NA	NA	NA	NA	NA
W4_Locus_11859_Transcript_1/1	1.66127	7411.19	4461.15	12.1232	8.17944e-11	3.57021e-08	UP	NA	NA	NA	NA	NA	NA	NA	NA	NA	NA	NA	NA	NA	NA	NA	NA	NA	NA	NA	NA	NA
W4_Locus_1189_Transcript_1/6	23.2578	1153.33	49.5891	5.63195	0.000859279	0.0158065	UP	NA	NA	NA	NA	NA	NA	NA	NA	NA	NA	NA	NA	NA	NA	NA	NA	NA	NA	NA	NA	NA
W4_Locus_1189_Transcript_5/6	74.7572	3500.93	46.8307	5.54938	0.000109218	0.00263071	UP	NA	NA	NA	NA	NA	NA	NA	NA	NA	NA	NA	NA	NA	NA	NA	NA	NA	NA	NA	NA	NA
W4_Locus_1197_Transcript_2/7	235.901	5679.98	24.0779	4.58964	0.000541215	0.0105521	UP	NA	NA	NA	NA	NA	NA	NA	NA	NA	NA	NA	NA	NA	NA	NA	NA	NA	NA	NA	NA	NA
W4_Locus_1197_Transcript_5/7	249.191	5802.78	23.2865	4.54142	0.000594285	0.0114362	UP	NA	NA	NA	NA	NA	NA	NA	NA	NA	NA	NA	NA	NA	NA	NA	NA	NA	NA	NA	NA	NA
W4_Locus_1197_Transcript_6/7	182.74	5210.46	28.513	4.83355	0.000335309	0.00692205	UP	NA	NA	NA	NA	NA	NA	NA	NA	NA	NA	NA	NA	NA	NA	NA	NA	NA	NA	NA	NA	NA
W4_Locus_12142_Transcript_2/2	1.66127	717.522	431.911	8.75459	0.000114653	0.00273372	UP	NA	NA	NA	NA	NA	NA	NA	NA	NA	NA	NA	NA	NA	NA	NA	NA	NA	NA	NA	NA	NA
W4_Locus_1220_Transcript_1/2	1.66127	2347.6	1413.13	10.4647	5.94027e-08	4.6339e-06	UP	NA	NA	NA	NA	NA	NA	NA	NA	NA	NA	NA	NA	NA	NA	NA	NA	NA	NA	NA	NA	NA
W4_Locus_12209_Transcript_1/1	1.66127	573.055	344.949	8.43024	0.000390859	0.00792763	UP	NA	NA	NA	NA	NA	NA	NA	NA	NA	NA	NA	NA	NA	NA	NA	NA	NA	NA	NA	NA	NA
W4_Locus_12273_Transcript_1/1	1.66127	2217.58	1334.87	10.3825	8.58538e-08	6.25771e-06	UP	NA	NA	NA	NA	NA	NA	NA	NA	NA	NA	NA	NA	NA	NA	NA	NA	NA	NA	NA	NA	NA
W4_Locus_12369_Transcript_1/1	1.66127	1023.31	615.981	9.26674	1.28956e-05	0.000411917	UP	NA	NA	NA	NA	NA	NA	NA	NA	NA	NA	NA	NA	NA	NA	NA	NA	NA	NA	NA	NA	NA
W4_Locus_12390_Transcript_1/1	1.66127	539.346	324.658	8.34278	0.000528265	0.0103423	UP	NA	NA	NA	NA	NA	NA	NA	NA	NA	NA	NA	NA	NA	NA	NA	NA	NA	NA	NA	NA	NA
W4_Locus_1255_Transcript_1/1	4.98382	10950.6	2197.24	11.1015	1.86032e-10	5.85318e-08	UP	NA	NA	NA	NA	NA	NA	NA	NA	NA	NA	NA	NA	NA	NA	NA	NA	NA	NA	NA	NA	NA
W4_Locus_12559_Transcript_1/2	1.66127	1124.44	676.854	9.4027	7.02711e-06	0.000242441	UP	NA	NA	NA	NA	NA	NA	NA	NA	NA	NA	NA	NA	NA	NA	NA	NA	NA	NA	NA	NA	NA
W4_Locus_12610_Transcript_1/1	1.66127	2470.4	1487.05	10.5382	4.27951e-08	3.53561e-06	UP	NA	NA	NA	NA	NA	NA	NA	NA	NA	NA	NA	NA	NA	NA	NA	NA	NA	NA	NA	NA	NA
W4_Locus_12633_Transcript_1/1	1.66127	534.53	321.759	8.32984	0.000551738	0.010702	UP	NA	NA	NA	NA	NA	NA	NA	NA	NA	NA	NA	NA	NA	NA	NA	NA	NA	NA	NA	NA	NA
W4_Locus_12701_Transcript_1/1	1.66127	426.179	256.538	8.00303	0.00159554	0.0269596	UP	NA	NA	NA	NA	NA	NA	NA	NA	NA	NA	NA	NA	NA	NA	NA	NA	NA	NA	NA	NA	NA
W4_Locus_12839_Transcript_1/1	1.66127	821.057	494.234	8.94905	5.14413e-05	0.00137162	UP	NA	NA	NA	NA	NA	NA	NA	NA	NA	NA	NA	NA	NA	NA	NA	NA	NA	NA	NA	NA	NA
W4_Locus_1285_Transcript_4/10	48.1769	1401.34	29.0873	4.86232	0.00189104	0.0312054	UP	NA	NA	NA	NA	NA	NA	NA	NA	NA	NA	NA	NA	NA	NA	NA	NA	NA	NA	NA	NA	NA
W4_Locus_1285_Transcript_8/10	56.4833	1343.55	23.7867	4.57208	0.00325666	0.0496902	UP	NA	NA	NA	NA	NA	NA	NA	NA	NA	NA	NA	NA	NA	NA	NA	NA	NA	NA	NA	NA	NA
W4_Locus_1285_Transcript_9/10	63.1283	2133.3	33.7931	5.07866	0.000606889	0.0116048	UP	NA	NA	NA	NA	NA	NA	NA	NA	NA	NA	NA	NA	NA	NA	NA	NA	NA	NA	NA	NA	NA
W4_Locus_1286_Transcript_1/1	1.66127	2407.79	1449.37	10.5012	5.04655e-08	4.06263e-06	UP	NA	NA	NA	NA	NA	NA	NA	NA	NA	NA	NA	NA	NA	NA	NA	NA	NA	NA	NA	NA	NA
W4_Locus_1287_Transcript_1/1	1.66127	1810.66	1089.92	10.09	3.21347e-07	1.82174e-05	UP	NA	NA	NA	NA	NA	NA	NA	NA	NA	NA	NA	NA	NA	NA	NA	NA	NA	NA	NA	NA	NA
W4_Locus_13_Transcript_2/2	1.66127	2458.36	1479.8	10.5312	4.41577e-08	3.61309e-06	UP	NA	NA	NA	NA	NA	NA	NA	NA	NA	NA	NA	NA	NA	NA	NA	NA	NA	NA	NA	NA	NA
W4_Locus_13006_Transcript_1/1	1.66127	6717.74	4043.73	11.9815	1.30805e-10	4.84185e-08	UP	NA	NA	NA	NA	NA	NA	NA	NA	NA	NA	NA	NA	NA	NA	NA	NA	NA	NA	NA	NA	NA
W4_Locus_13042_Transcript_1/3	1.66127	1769.73	1065.28	10.057	3.73073e-07	2.07448e-05	UP	NA	NA	NA	NA	NA	NA	NA	NA	NA	NA	NA	NA	NA	NA	NA	NA	NA	NA	NA	NA	NA
W4_Locus_13045_Transcript_1/1	1.66127	1410.97	849.329	9.73018	1.62914e-06	7.06062e-05	UP	NA	NA	NA	NA	NA	NA	NA	NA	NA	NA	NA	NA	NA	NA	NA	NA	NA	NA	NA	NA	NA
W4_Locus_13079_Transcript_1/1	1.66127	1203.9	724.684	9.50121	4.52374e-06	0.000166065	UP	NA	NA	NA	NA	NA	NA	NA	NA	NA	NA	NA	NA	NA	NA	NA	NA	NA	NA	NA	NA	NA
W4_Locus_1315_Transcript_1/1	6.64509	10989.2	1653.73	10.6915	3.99803e-10	9.96367e-08	UP	NA	NA	NA	NA	NA	NA	NA	NA	NA	NA	NA	NA	NA	NA	NA	NA	NA	NA	NA	NA	NA
W4_Locus_13154_Transcript_2/2	1.66127	666.959	401.475	8.64917	0.000173641	0.0039012	UP	NA	NA	NA	NA	NA	NA	NA	NA	NA	NA	NA	NA	NA	NA	NA	NA	NA	NA	NA	NA	NA
W4_Locus_13522_Transcript_2/2	1.66127	1601.18	963.829	9.91263	7.1661e-07	3.56005e-05	UP	NA	NA	NA	NA	NA	NA	NA	NA	NA	NA	NA	NA	NA	NA	NA	NA	NA	NA	NA	NA	NA
W4_Locus_13622_Transcript_3/4	3.32254	1914.2	576.123	9.17023	7.41653e-07	3.65321e-05	UP	NA	NA	NA	NA	NA	NA	NA	NA	NA	NA	NA	NA	NA	NA	NA	NA	NA	NA	NA	NA	NA
W4_Locus_1367_Transcript_3/3	1.66127	11258.8	6777.24	12.7265	1.50781e-11	1.67437e-08	UP	NA	NA	NA	NA	NA	NA	NA	NA	NA	NA	NA	NA	NA	NA	NA	NA	NA	NA	NA	NA	NA
W4_Locus_13691_Transcript_1/1	1.66127	3703.19	2229.13	11.1223	3.4688e-09	4.7886e-07	UP	NA	NA	NA	NA	NA	NA	NA	NA	NA	NA	NA	NA	NA	NA	NA	NA	NA	NA	NA	NA	NA
W4_Locus_1380_Transcript_1/1	3.32254	19565.7	5888.78	12.5238	1.64114e-11	1.7e-08	UP	NA	NA	NA	NA	NA	NA	NA	NA	NA	NA	NA	NA	NA	NA	NA	NA	NA	NA	NA	NA	NA
W4_Locus_1385_Transcript_1/10	3.32254	7403.96	2228.4	11.1218	3.35078e-10	8.66521e-08	UP	NA	NA	NA	NA	NA	NA	NA	NA	NA	NA	NA	NA	NA	NA	NA	NA	NA	NA	NA	NA	NA
W4_Locus_1385_Transcript_2/10	3.32254	5333.26	1605.17	10.6485	1.71144e-09	2.79728e-07	UP	NA	NA	NA	NA	NA	NA	NA	NA	NA	NA	NA	NA	NA	NA	NA	NA	NA	NA	NA	NA	NA
W4_Locus_1385_Transcript_4/10	3.32254	2330.74	701.494	9.45429	2.16244e-07	1.32756e-05	UP	NA	NA	NA	NA	NA	NA	NA	NA	NA	NA	NA	NA	NA	NA	NA	NA	NA	NA	NA	NA	NA
W4_Locus_1385_Transcript_6/10	1.66127	6414.36	3861.11	11.9148	1.64487e-10	5.32226e-08	UP	NA	NA	NA	NA	NA	NA	NA	NA	NA	NA	NA	NA	NA	NA	NA	NA	NA	NA	NA	NA	NA
W4_Locus_1389_Transcript_3/4	1.66127	3763.38	2265.36	11.1455	3.15048e-09	4.51421e-07	UP	NA	NA	NA	NA	NA	NA	NA	NA	NA	NA	NA	NA	NA	NA	NA	NA	NA	NA	NA	NA	NA
W4_Locus_1391_Transcript_1/1	3.32254	898.107	270.307	8.07845	7.80556e-05	0.00197194	UP	NA	NA	NA	NA	NA	NA	NA	NA	NA	NA	NA	NA	NA	NA	NA	NA	NA	NA	NA	NA	NA
W4_Locus_13952_Transcript_1/1	8.30636	41238.3	4964.66	12.2775	1.37224e-10	4.91093e-08	UP	NA	NA	NA	NA	NA	NA	NA	NA	NA	NA	NA	NA	NA	NA	NA	NA	NA	NA	NA	NA	NA
W4_Locus_14025_Transcript_1/1	1.66127	922.185	555.108	9.11662	2.50126e-05	0.000728965	UP	NA	NA	NA	NA	NA	NA	NA	NA	NA	NA	NA	NA	NA	NA	NA	NA	NA	NA	NA	NA	NA
W4_Locus_1406_Transcript_1/1	8.30636	42584.2	5126.7	12.3238	1.41485e-10	4.96922e-08	UP	NA	NA	NA	NA	NA	NA	NA	NA	NA	NA	NA	NA	NA	NA	NA	NA	NA	NA	NA	NA	NA
W4_Locus_1407_Transcript_1/2	3.32254	2311.48	695.696	9.44231	2.27723e-07	1.38788e-05	UP	NA	NA	NA	NA	NA	NA	NA	NA	NA	NA	NA	NA	NA	NA	NA	NA	NA	NA	NA	NA	NA
W4_Locus_1420_Transcript_2/8	142.869	2788.22	19.5159	4.28658	0.00189632	0.0312544	UP	NA	NA	NA	NA	NA	NA	NA	NA	NA	NA	NA	NA	NA	NA	NA	NA	NA	NA	NA	NA	NA
W4_Locus_1420_Transcript_3/8	249.191	4644.63	18.6389	4.22024	0.00137263	0.0237023	UP	NA	NA	NA	NA	NA	NA	NA	NA	NA	NA	NA	NA	NA	NA	NA	NA	NA	NA	NA	NA	NA
W4_Locus_1420_Transcript_5/8	239.223	4341.25	18.1473	4.18168	0.00156217	0.0265322	UP	NA	NA	NA	NA	NA	NA	NA	NA	NA	NA	NA	NA	NA	NA	NA	NA	NA	NA	NA	NA	NA
W4_Locus_1420_Transcript_6/8	182.74	5000.99	27.3667	4.77435	0.000394125	0.00798957	UP	NA	NA	NA	NA	NA	NA	NA	NA	NA	NA	NA	NA	NA	NA	NA	NA	NA	NA	NA	NA	NA
W4_Locus_1420_Transcript_7/8	224.272	5711.29	25.4659	4.6705	0.000451139	0.00899562	UP	NA	NA	NA	NA	NA	NA	NA	NA	NA	NA	NA	NA	NA	NA	NA	NA	NA	NA	NA	NA	NA
W4_Locus_14334_Transcript_1/1	1.66127	652.512	392.778	8.61757	0.000196062	0.00433529	UP	NA	NA	NA	NA	NA	NA	NA	NA	NA	NA	NA	NA	NA	NA	NA	NA	NA	NA	NA	NA	NA
W4_Locus_14660_Transcript_1/5	11.6289	883.66	75.9882	6.2477	0.00076336	0.0142188	UP	NA	NA	NA	NA	NA	NA	NA	NA	NA	NA	NA	NA	NA	NA	NA	NA	NA	NA	NA	NA	NA
W4_Locus_14660_Transcript_2/5	23.2578	878.845	37.7871	5.23982	0.00295226	0.0458046	UP	NA	NA	NA	NA	NA	NA	NA	NA	NA	NA	NA	NA	NA	NA	NA	NA	NA	NA	NA	NA	NA
W4_Locus_14660_Transcript_3/5	11.6289	874.029	75.16	6.23189	0.000806016	0.0149433	UP	NA	NA	NA	NA	NA	NA	NA	NA	NA	NA	NA	NA	NA	NA	NA	NA	NA	NA	NA	NA	NA
W4_Locus_14660_Transcript_4/5	21.5965	1134.07	52.5117	5.71457	0.000791976	0.0146938	UP	NA	NA	NA	NA	NA	NA	NA	NA	NA	NA	NA	NA	NA	NA	NA	NA	NA	NA	NA	NA	NA
W4_Locus_14660_Transcript_5/5	9.96763	888.476	89.1361	6.47794	0.000556275	0.0107872	UP	NA	NA	NA	NA	NA	NA	NA	NA	NA	NA	NA	NA	NA	NA	NA	NA	NA	NA	NA	NA	NA
W4_Locus_14683_Transcript_1/1	1.66127	606.764	365.241	8.5127	0.000290401	0.00610489	UP	NA	NA	NA	NA	NA	NA	NA	NA	NA	NA	NA	NA	NA	NA	NA	NA	NA	NA	NA	NA	NA
W4_Locus_14737_Transcript_2/5	1.66127	4136.59	2490.01	11.2819	1.80347e-09	2.92239e-07	UP	NA	NA	NA	NA	NA	NA	NA	NA	NA	NA	NA	NA	NA	NA	NA	NA	NA	NA	NA	NA	NA
W4_Locus_14737_Transcript_4/5	1.66127	2754.52	1658.08	10.6953	2.13931e-08	2.02689e-06	UP	NA	NA	NA	NA	NA	NA	NA	NA	NA	NA	NA	NA	NA	NA	NA	NA	NA	NA	NA	NA	NA
W4_Locus_14737_Transcript_5/5	1.66127	3744.12	2253.77	11.1381	3.24837e-09	4.58488e-07	UP	NA	NA	NA	NA	NA	NA	NA	NA	NA	NA	NA	NA	NA	NA	NA	NA	NA	NA	NA	NA	NA
W4_Locus_14823_Transcript_1/1	1.66127	365.985	220.304	7.78335	0.00324186	0.0495368	UP	NA	NA	NA	NA	NA	NA	NA	NA	NA	NA	NA	NA	NA	NA	NA	NA	NA	NA	NA	NA	NA
W4_Locus_14868_Transcript_2/3	1.66127	1341.14	807.297	9.65696	2.26087e-06	9.25534e-05	UP	NA	NA	NA	NA	NA	NA	NA	NA	NA	NA	NA	NA	NA	NA	NA	NA	NA	NA	NA	NA	NA
W4_Locus_14920_Transcript_1/1	1.66127	2983.26	1795.77	10.8104	1.3e-08	1.34826e-06	UP	NA	NA	NA	NA	NA	NA	NA	NA	NA	NA	NA	NA	NA	NA	NA	NA	NA	NA	NA	NA	NA
W4_Locus_14983_Transcript_1/1	1.66127	647.696	389.88	8.60689	0.000204218	0.00448935	UP	NA	NA	NA	NA	NA	NA	NA	NA	NA	NA	NA	NA	NA	NA	NA	NA	NA	NA	NA	NA	NA
W4_Locus_15066_Transcript_1/1	1.66127	370.8	223.203	7.80221	0.00305587	0.0471794	UP	NA	NA	NA	NA	NA	NA	NA	NA	NA	NA	NA	NA	NA	NA	NA	NA	NA	NA	NA	NA	NA
W4_Locus_15153_Transcript_1/1	1.66127	23131.7	13924.1	13.7653	3.49356e-12	1.29112e-08	UP	NA	NA	NA	NA	NA	NA	NA	NA	NA	NA	NA	NA	NA	NA	NA	NA	NA	NA	NA	NA	NA
W4_Locus_1531_Transcript_3/10	1.66127	1331.51	801.5	9.64656	2.3683e-06	9.61996e-05	UP	NA	NA	NA	NA	NA	NA	NA	NA	NA	NA	NA	NA	NA	NA	NA	NA	NA	NA	NA	NA	NA
W4_Locus_15403_Transcript_1/1	1.66127	1093.14	658.013	9.36197	8.43155e-06	0.000284234	UP	NA	NA	NA	NA	NA	NA	NA	NA	NA	NA	NA	NA	NA	NA	NA	NA	NA	NA	NA	NA	NA
W4_Locus_15623_Transcript_1/1	1.66127	3325.16	2001.58	10.9669	6.6459e-09	7.97846e-07	UP	NA	NA	NA	NA	NA	NA	NA	NA	NA	NA	NA	NA	NA	NA	NA	NA	NA	NA	NA	NA	NA
W4_Locus_1577_Transcript_4/13	1.66127	2643.76	1591.41	10.6361	2.77499e-08	2.50652e-06	UP	NA	NA	NA	NA	NA	NA	NA	NA	NA	NA	NA	NA	NA	NA	NA	NA	NA	NA	NA	NA	NA
W4_Locus_15945_Transcript_1/2	4.98382	29736.2	5966.56	12.5427	3.25067e-11	2.20837e-08	UP	NA	NA	NA	NA	NA	NA	NA	NA	NA	NA	NA	NA	NA	NA	NA	NA	NA	NA	NA	NA	NA
W4_Locus_1597_Transcript_1/2	1.66127	3951.19	2378.41	11.2158	2.36028e-09	3.55748e-07	UP	NA	NA	NA	NA	NA	NA	NA	NA	NA	NA	NA	NA	NA	NA	NA	NA	NA	NA	NA	NA	NA
W4_Locus_16009_Transcript_1/4	4.98382	1420.6	285.042	8.15503	1.03392e-05	0.000339154	UP	NA	NA	NA	NA	NA	NA	NA	NA	NA	NA	NA	NA	NA	NA	NA	NA	NA	NA	NA	NA	NA
W4_Locus_16073_Transcript_1/1	1.66127	4687.97	2821.92	11.4625	8.79095e-10	1.73775e-07	UP	NA	NA	NA	NA	NA	NA	NA	NA	NA	NA	NA	NA	NA	NA	NA	NA	NA	NA	NA	NA	NA
W4_Locus_16088_Transcript_1/1	368.802	9416.88	25.5337	4.67433	0.000371243	0.00759094	UP	NA	NA	NA	NA	NA	NA	NA	NA	NA	NA	NA	NA	NA	NA	NA	NA	NA	NA	NA	NA	NA
W4_Locus_16097_Transcript_1/1	3.32254	8155.2	2454.5	11.2612	2.17427e-10	6.46392e-08	UP	NA	NA	NA	NA	NA	NA	NA	NA	NA	NA	NA	NA	NA	NA	NA	NA	NA	NA	NA	NA	NA
W4_Locus_16106_Transcript_1/2	1.66127	1348.36	811.646	9.66471	2.18394e-06	9.03638e-05	UP	NA	NA	NA	NA	NA	NA	NA	NA	NA	NA	NA	NA	NA	NA	NA	NA	NA	NA	NA	NA	NA
W4_Locus_1613_Transcript_3/4	498.382	7271.54	14.5903	3.86694	0.00236861	0.0379419	UP	NA	NA	NA	NA	NA	NA	NA	NA	NA	NA	NA	NA	NA	NA	NA	NA	NA	NA	NA	NA	NA
W4_Locus_16139_Transcript_1/2	3.32254	5427.17	1633.44	10.6737	1.5605e-09	2.61859e-07	UP	NA	NA	NA	NA	NA	NA	NA	NA	NA	NA	NA	NA	NA	NA	NA	NA	NA	NA	NA	NA	NA
W4_Locus_16139_Transcript_2/2	3.32254	6859.8	2064.62	11.0117	4.79403e-10	1.12424e-07	UP	NA	NA	NA	NA	NA	NA	NA	NA	NA	NA	NA	NA	NA	NA	NA	NA	NA	NA	NA	NA	NA
W4_Locus_16213_Transcript_1/1	1.66127	666.959	401.475	8.64917	0.000173641	0.0039012	UP	NA	NA	NA	NA	NA	NA	NA	NA	NA	NA	NA	NA	NA	NA	NA	NA	NA	NA	NA	NA	NA
W4_Locus_16278_Transcript_1/2	1.66127	1943.09	1169.64	10.1918	2.02744e-07	1.2515e-05	UP	NA	NA	NA	NA	NA	NA	NA	NA	NA	NA	NA	NA	NA	NA	NA	NA	NA	NA	NA	NA	NA
W4_Locus_16295_Transcript_1/1	166.127	4228.08	25.4509	4.66964	0.000569621	0.0110008	UP	NA	NA	NA	NA	NA	NA	NA	NA	NA	NA	NA	NA	NA	NA	NA	NA	NA	NA	NA	NA	NA
W4_Locus_16371_Transcript_1/1	1.66127	2605.23	1568.22	10.6149	3.04676e-08	2.694e-06	UP	NA	NA	NA	NA	NA	NA	NA	NA	NA	NA	NA	NA	NA	NA	NA	NA	NA	NA	NA	NA	NA
W4_Locus_16384_Transcript_1/1	1.66127	6765.9	4072.72	11.9918	1.26312e-10	4.793e-08	UP	NA	NA	NA	NA	NA	NA	NA	NA	NA	NA	NA	NA	NA	NA	NA	NA	NA	NA	NA	NA	NA
W4_Locus_16413_Transcript_1/1	1.66127	1300.21	782.658	9.61224	2.75988e-06	0.000110034	UP	NA	NA	NA	NA	NA	NA	NA	NA	NA	NA	NA	NA	NA	NA	NA	NA	NA	NA	NA	NA	NA
W4_Locus_16425_Transcript_1/1	4.98382	28505.9	5719.69	12.4817	3.26423e-11	2.20837e-08	UP	NA	NA	NA	NA	NA	NA	NA	NA	NA	NA	NA	NA	NA	NA	NA	NA	NA	NA	NA	NA	NA
W4_Locus_16451_Transcript_1/2	1.66127	3939.15	2371.16	11.2114	2.40317e-09	3.6149e-07	UP	NA	NA	NA	NA	NA	NA	NA	NA	NA	NA	NA	NA	NA	NA	NA	NA	NA	NA	NA	NA	NA
W4_Locus_16465_Transcript_1/1	1.66127	3927.11	2363.92	11.207	2.447e-09	3.67351e-07	UP	NA	NA	NA	NA	NA	NA	NA	NA	NA	NA	NA	NA	NA	NA	NA	NA	NA	NA	NA	NA	NA
W4_Locus_16469_Transcript_1/1	1.66127	1254.46	755.12	9.56056	3.47275e-06	0.000133589	UP	NA	NA	NA	NA	NA	NA	NA	NA	NA	NA	NA	NA	NA	NA	NA	NA	NA	NA	NA	NA	NA
W4_Locus_16506_Transcript_1/1	9.96763	1307.43	131.168	7.03527	7.1035e-05	0.001814	UP	NA	NA	NA	NA	NA	NA	NA	NA	NA	NA	NA	NA	NA	NA	NA	NA	NA	NA	NA	NA	NA
W4_Locus_16520_Transcript_1/1	3.32254	1432.64	431.187	8.75217	4.53147e-06	0.000166268	UP	NA	NA	NA	NA	NA	NA	NA	NA	NA	NA	NA	NA	NA	NA	NA	NA	NA	NA	NA	NA	NA
W4_Locus_16524_Transcript_1/1	1.66127	4283.46	2578.42	11.3323	1.47248e-09	2.52607e-07	UP	NA	NA	NA	NA	NA	NA	NA	NA	NA	NA	NA	NA	NA	NA	NA	NA	NA	NA	NA	NA	NA
W4_Locus_1654_Transcript_1/2	1.66127	1314.66	791.354	9.62818	2.57064e-06	0.000103417	UP	NA	NA	NA	NA	NA	NA	NA	NA	NA	NA	NA	NA	NA	NA	NA	NA	NA	NA	NA	NA	NA
W4_Locus_16585_Transcript_1/1	1.66127	6900.74	4153.89	12.0202	1.1476e-10	4.46689e-08	UP	NA	NA	NA	NA	NA	NA	NA	NA	NA	NA	NA	NA	NA	NA	NA	NA	NA	NA	NA	NA	NA
W4_Locus_1664_Transcript_17/21	375.448	5528.29	14.7245	3.88015	0.00254769	0.0403145	UP	NA	NA	NA	NA	NA	NA	NA	NA	NA	NA	NA	NA	NA	NA	NA	NA	NA	NA	NA	NA	NA
W4_Locus_1666_Transcript_3/3	4.98382	26531.5	5323.53	12.3782	3.33186e-11	2.22651e-08	UP	NA	NA	NA	NA	NA	NA	NA	NA	NA	NA	NA	NA	NA	NA	NA	NA	NA	NA	NA	NA	NA
W4_Locus_16666_Transcript_3/4	3.32254	3334.79	1003.69	9.97109	2.43312e-08	2.26547e-06	UP	NA	NA	NA	NA	NA	NA	NA	NA	NA	NA	NA	NA	NA	NA	NA	NA	NA	NA	NA	NA	NA
W4_Locus_16686_Transcript_1/1	1.66127	3602.06	2168.25	11.0823	4.09516e-09	5.43469e-07	UP	NA	NA	NA	NA	NA	NA	NA	NA	NA	NA	NA	NA	NA	NA	NA	NA	NA	NA	NA	NA	NA
W4_Locus_16731_Transcript_6/11	38.2093	1194.27	31.2559	4.96606	0.002193	0.0355539	UP	NA	NA	NA	NA	NA	NA	NA	NA	NA	NA	NA	NA	NA	NA	NA	NA	NA	NA	NA	NA	NA
W4_Locus_16731_Transcript_7/11	48.1769	1437.45	29.837	4.89903	0.00169749	0.0284655	UP	NA	NA	NA	NA	NA	NA	NA	NA	NA	NA	NA	NA	NA	NA	NA	NA	NA	NA	NA	NA	NA
W4_Locus_16731_Transcript_9/11	53.1607	1461.53	27.4927	4.78098	0.00199948	0.0327303	UP	NA	NA	NA	NA	NA	NA	NA	NA	NA	NA	NA	NA	NA	NA	NA	NA	NA	NA	NA	NA	NA
W4_Locus_1675_Transcript_6/7	1.66127	2217.58	1334.87	10.3825	8.58538e-08	6.25771e-06	UP	NA	NA	NA	NA	NA	NA	NA	NA	NA	NA	NA	NA	NA	NA	NA	NA	NA	NA	NA	NA	NA
W4_Locus_16760_Transcript_1/1	1.66127	3146.99	1894.32	10.8875	9.31205e-09	1.02354e-06	UP	NA	NA	NA	NA	NA	NA	NA	NA	NA	NA	NA	NA	NA	NA	NA	NA	NA	NA	NA	NA	NA
W4_Locus_16787_Transcript_1/1	1.66127	17442.1	10499.2	13.358	4.86445e-12	1.29112e-08	UP	NA	NA	NA	NA	NA	NA	NA	NA	NA	NA	NA	NA	NA	NA	NA	NA	NA	NA	NA	NA	NA
W4_Locus_1680_Transcript_2/4	1.66127	474.335	285.525	8.15747	0.00096619	0.0174974	UP	NA	NA	NA	NA	NA	NA	NA	NA	NA	NA	NA	NA	NA	NA	NA	NA	NA	NA	NA	NA	NA
W4_Locus_16885_Transcript_3/3	3.32254	1223.16	368.139	8.52411	1.19665e-05	0.000385104	UP	NA	NA	NA	NA	NA	NA	NA	NA	NA	NA	NA	NA	NA	NA	NA	NA	NA	NA	NA	NA	NA
W4_Locus_16919_Transcript_3/3	71.4347	1788.99	25.0437	4.64638	0.00177952	0.0295654	UP	NA	NA	NA	NA	NA	NA	NA	NA	NA	NA	NA	NA	NA	NA	NA	NA	NA	NA	NA	NA	NA
W4_Locus_1692_Transcript_1/1	1.66127	3493.71	2103.03	11.0383	4.92293e-09	6.32211e-07	UP	NA	NA	NA	NA	NA	NA	NA	NA	NA	NA	NA	NA	NA	NA	NA	NA	NA	NA	NA	NA	NA
W4_Locus_16923_Transcript_1/1	3.32254	5099.71	1534.88	10.5839	2.1743e-09	3.36446e-07	UP	NA	NA	NA	NA	NA	NA	NA	NA	NA	NA	NA	NA	NA	NA	NA	NA	NA	NA	NA	NA	NA
W4_Locus_16953_Transcript_1/1	1.66127	630.842	379.734	8.56885	0.000235792	0.00508717	UP	NA	NA	NA	NA	NA	NA	NA	NA	NA	NA	NA	NA	NA	NA	NA	NA	NA	NA	NA	NA	NA
W4_Locus_16955_Transcript_1/1	4.98382	11747.6	2357.15	11.2028	1.46836e-10	5.03994e-08	UP	NA	NA	NA	NA	NA	NA	NA	NA	NA	NA	NA	NA	NA	NA	NA	NA	NA	NA	NA	NA	NA
W4_Locus_16973_Transcript_2/2	1.66127	1557.84	937.741	9.87304	8.5678e-07	4.11559e-05	UP	NA	NA	NA	NA	NA	NA	NA	NA	NA	NA	NA	NA	NA	NA	NA	NA	NA	NA	NA	NA	NA
W4_Locus_16979_Transcript_1/2	3.32254	5720.92	1721.85	10.7497	1.18487e-09	2.13938e-07	UP	NA	NA	NA	NA	NA	NA	NA	NA	NA	NA	NA	NA	NA	NA	NA	NA	NA	NA	NA	NA	NA
W4_Locus_17006_Transcript_2/3	250.852	4659.08	18.573	4.21514	0.00138456	0.0238973	UP	NA	NA	NA	NA	NA	NA	NA	NA	NA	NA	NA	NA	NA	NA	NA	NA	NA	NA	NA	NA	NA
W4_Locus_17082_Transcript_1/1	1.66127	5145.45	3097.3	11.5968	5.23727e-10	1.19479e-07	UP	NA	NA	NA	NA	NA	NA	NA	NA	NA	NA	NA	NA	NA	NA	NA	NA	NA	NA	NA	NA	NA
W4_Locus_17175_Transcript_1/1	1.66127	777.717	468.146	8.87081	7.13822e-05	0.00182163	UP	NA	NA	NA	NA	NA	NA	NA	NA	NA	NA	NA	NA	NA	NA	NA	NA	NA	NA	NA	NA	NA
W4_Locus_17207_Transcript_1/1	1.66127	2783.41	1675.47	10.7103	2e-08	1.90964e-06	UP	NA	NA	NA	NA	NA	NA	NA	NA	NA	NA	NA	NA	NA	NA	NA	NA	NA	NA	NA	NA	NA
W4_Locus_17223_Transcript_1/1	1.66127	1122.03	675.405	9.39961	7.125e-06	0.000245674	UP	NA	NA	NA	NA	NA	NA	NA	NA	NA	NA	NA	NA	NA	NA	NA	NA	NA	NA	NA	NA	NA
W4_Locus_17268_Transcript_2/5	26.5804	1244.83	46.8327	5.54944	0.000810224	0.0150176	UP	NA	NA	NA	NA	NA	NA	NA	NA	NA	NA	NA	NA	NA	NA	NA	NA	NA	NA	NA	NA	NA
W4_Locus_17307_Transcript_1/1	1.66127	1348.36	811.646	9.66471	2.18394e-06	9.03638e-05	UP	NA	NA	NA	NA	NA	NA	NA	NA	NA	NA	NA	NA	NA	NA	NA	NA	NA	NA	NA	NA	NA
W4_Locus_17326_Transcript_1/1	1.66127	1454.31	875.418	9.77383	1.33927e-06	5.99116e-05	UP	NA	NA	NA	NA	NA	NA	NA	NA	NA	NA	NA	NA	NA	NA	NA	NA	NA	NA	NA	NA	NA
W4_Locus_17335_Transcript_2/2	1.66127	2737.66	1647.93	10.6864	2.22395e-08	2.09919e-06	UP	NA	NA	NA	NA	NA	NA	NA	NA	NA	NA	NA	NA	NA	NA	NA	NA	NA	NA	NA	NA	NA
W4_Locus_17350_Transcript_1/1	1.66127	1206.3	726.133	9.50409	4.46591e-06	0.000164422	UP	NA	NA	NA	NA	NA	NA	NA	NA	NA	NA	NA	NA	NA	NA	NA	NA	NA	NA	NA	NA	NA
W4_Locus_17453_Transcript_1/1	3.32254	5444.02	1638.51	10.6782	1.5352e-09	2.59343e-07	UP	NA	NA	NA	NA	NA	NA	NA	NA	NA	NA	NA	NA	NA	NA	NA	NA	NA	NA	NA	NA	NA
W4_Locus_1752_Transcript_2/7	1.66127	1194.27	718.886	9.48962	4.76395e-06	0.000173283	UP	NA	NA	NA	NA	NA	NA	NA	NA	NA	NA	NA	NA	NA	NA	NA	NA	NA	NA	NA	NA	NA
W4_Locus_17553_Transcript_1/1	1.66127	5617.38	3381.37	11.7234	3.26268e-10	8.46638e-08	UP	NA	NA	NA	NA	NA	NA	NA	NA	NA	NA	NA	NA	NA	NA	NA	NA	NA	NA	NA	NA	NA
W4_Locus_17631_Transcript_1/1	1.66127	2590.79	1559.52	10.6069	3.15668e-08	2.7685e-06	UP	NA	NA	NA	NA	NA	NA	NA	NA	NA	NA	NA	NA	NA	NA	NA	NA	NA	NA	NA	NA	NA
W4_Locus_17635_Transcript_1/1	3.32254	15667.5	4715.52	12.2032	2.44812e-11	1.921e-08	UP	NA	NA	NA	NA	NA	NA	NA	NA	NA	NA	NA	NA	NA	NA	NA	NA	NA	NA	NA	NA	NA
W4_Locus_17650_Transcript_1/1	1.66127	1988.84	1197.18	10.2254	1.74208e-07	1.10763e-05	UP	NA	NA	NA	NA	NA	NA	NA	NA	NA	NA	NA	NA	NA	NA	NA	NA	NA	NA	NA	NA	NA
W4_Locus_1766_Transcript_1/1	9.96763	39781.6	3991.07	11.9626	2.15985e-10	6.44644e-08	UP	NA	NA	NA	NA	NA	NA	NA	NA	NA	NA	NA	NA	NA	NA	NA	NA	NA	NA	NA	NA	NA
W4_Locus_17684_Transcript_1/1	1.66127	1502.46	904.405	9.82083	1.08409e-06	5.02333e-05	UP	NA	NA	NA	NA	NA	NA	NA	NA	NA	NA	NA	NA	NA	NA	NA	NA	NA	NA	NA	NA	NA
W4_Locus_17701_Transcript_1/1	1.66127	5261.03	3166.87	11.6288	4.63939e-10	1.09478e-07	UP	NA	NA	NA	NA	NA	NA	NA	NA	NA	NA	NA	NA	NA	NA	NA	NA	NA	NA	NA	NA	NA
W4_Locus_17743_Transcript_1/1	1.66127	878.845	529.019	9.04718	3.38205e-05	0.000953286	UP	NA	NA	NA	NA	NA	NA	NA	NA	NA	NA	NA	NA	NA	NA	NA	NA	NA	NA	NA	NA	NA
W4_Locus_17744_Transcript_1/1	3.32254	3089.2	929.769	9.86073	3.83928e-08	3.23625e-06	UP	NA	NA	NA	NA	NA	NA	NA	NA	NA	NA	NA	NA	NA	NA	NA	NA	NA	NA	NA	NA	NA
W4_Locus_17817_Transcript_1/1	1.66127	992.011	597.139	9.22192	1.57347e-05	0.00048695	UP	NA	NA	NA	NA	NA	NA	NA	NA	NA	NA	NA	NA	NA	NA	NA	NA	NA	NA	NA	NA	NA
W4_Locus_1791_Transcript_1/4	1.66127	606.764	365.241	8.5127	0.000290401	0.00610489	UP	NA	NA	NA	NA	NA	NA	NA	NA	NA	NA	NA	NA	NA	NA	NA	NA	NA	NA	NA	NA	NA
W4_Locus_1791_Transcript_4/4	1.66127	674.182	405.823	8.66471	0.000163488	0.00371288	UP	NA	NA	NA	NA	NA	NA	NA	NA	NA	NA	NA	NA	NA	NA	NA	NA	NA	NA	NA	NA	NA
W4_Locus_17921_Transcript_1/1	1.66127	3053.08	1837.8	10.8438	1.12298e-08	1.19772e-06	UP	NA	NA	NA	NA	NA	NA	NA	NA	NA	NA	NA	NA	NA	NA	NA	NA	NA	NA	NA	NA	NA
W4_Locus_17984_Transcript_2/2	1.66127	563.424	339.152	8.40579	0.000425799	0.00853315	UP	NA	NA	NA	NA	NA	NA	NA	NA	NA	NA	NA	NA	NA	NA	NA	NA	NA	NA	NA	NA	NA
W4_Locus_17987_Transcript_3/7	73.096	2819.53	38.5729	5.26952	0.000266724	0.00565754	UP	NA	NA	NA	NA	NA	NA	NA	NA	NA	NA	NA	NA	NA	NA	NA	NA	NA	NA	NA	NA	NA
W4_Locus_1800_Transcript_2/2	1.66127	1182.23	711.639	9.475	5.08543e-06	0.000183299	UP	NA	NA	NA	NA	NA	NA	NA	NA	NA	NA	NA	NA	NA	NA	NA	NA	NA	NA	NA	NA	NA
W4_Locus_18096_Transcript_1/2	1.66127	457.481	275.38	8.10528	0.00114306	0.0202711	UP	NA	NA	NA	NA	NA	NA	NA	NA	NA	NA	NA	NA	NA	NA	NA	NA	NA	NA	NA	NA	NA
W4_Locus_182_Transcript_2/3	6.64509	29271.5	4404.99	12.1049	6.7611e-11	3.1909e-08	UP	NA	NA	NA	NA	NA	NA	NA	NA	NA	NA	NA	NA	NA	NA	NA	NA	NA	NA	NA	NA	NA
W4_Locus_182_Transcript_3/3	1.66127	6139.87	3695.89	11.8517	2.05262e-10	6.24136e-08	UP	NA	NA	NA	NA	NA	NA	NA	NA	NA	NA	NA	NA	NA	NA	NA	NA	NA	NA	NA	NA	NA
W4_Locus_18206_Transcript_1/1	1.66127	3616.51	2176.95	11.0881	4e-09	5.32425e-07	UP	NA	NA	NA	NA	NA	NA	NA	NA	NA	NA	NA	NA	NA	NA	NA	NA	NA	NA	NA	NA	NA
W4_Locus_18308_Transcript_1/1	1.66127	534.53	321.759	8.32984	0.000551738	0.010702	UP	NA	NA	NA	NA	NA	NA	NA	NA	NA	NA	NA	NA	NA	NA	NA	NA	NA	NA	NA	NA	NA
W4_Locus_18323_Transcript_1/1	1.66127	1004.05	604.386	9.23933	1.45662e-05	0.000456209	UP	NA	NA	NA	NA	NA	NA	NA	NA	NA	NA	NA	NA	NA	NA	NA	NA	NA	NA	NA	NA	NA
W4_Locus_1835_Transcript_1/1	1.66127	2015.32	1213.12	10.2445	1.59822e-07	1.03061e-05	UP	NA	NA	NA	NA	NA	NA	NA	NA	NA	NA	NA	NA	NA	NA	NA	NA	NA	NA	NA	NA	NA
W4_Locus_18375_Transcript_2/4	1.66127	1714.35	1031.95	10.0112	4.59097e-07	2.46743e-05	UP	NA	NA	NA	NA	NA	NA	NA	NA	NA	NA	NA	NA	NA	NA	NA	NA	NA	NA	NA	NA	NA
W4_Locus_18375_Transcript_3/4	4.98382	1755.28	352.196	8.46024	2.89e-06	0.000114076	UP	NA	NA	NA	NA	NA	NA	NA	NA	NA	NA	NA	NA	NA	NA	NA	NA	NA	NA	NA	NA	NA
W4_Locus_18375_Transcript_4/4	3.32254	2123.67	639.171	9.32006	3.86732e-07	2.13784e-05	UP	NA	NA	NA	NA	NA	NA	NA	NA	NA	NA	NA	NA	NA	NA	NA	NA	NA	NA	NA	NA	NA
W4_Locus_18403_Transcript_1/1	1.66127	5889.46	3545.15	11.7916	2.54457e-10	7.1696e-08	UP	NA	NA	NA	NA	NA	NA	NA	NA	NA	NA	NA	NA	NA	NA	NA	NA	NA	NA	NA	NA	NA
W4_Locus_18559_Transcript_1/1	1.66127	2718.4	1636.34	10.6763	2.32559e-08	2.18474e-06	UP	NA	NA	NA	NA	NA	NA	NA	NA	NA	NA	NA	NA	NA	NA	NA	NA	NA	NA	NA	NA	NA
W4_Locus_18565_Transcript_1/2	3.32254	573.055	172.475	7.43024	0.000883205	0.0161757	UP	NA	NA	NA	NA	NA	NA	NA	NA	NA	NA	NA	NA	NA	NA	NA	NA	NA	NA	NA	NA	NA
W4_Locus_18601_Transcript_2/2	1.66127	833.096	501.481	8.97005	4.70607e-05	0.00126961	UP	NA	NA	NA	NA	NA	NA	NA	NA	NA	NA	NA	NA	NA	NA	NA	NA	NA	NA	NA	NA	NA
W4_Locus_18647_Transcript_1/1	1.66127	2626.9	1581.26	10.6269	2.89022e-08	2.58279e-06	UP	NA	NA	NA	NA	NA	NA	NA	NA	NA	NA	NA	NA	NA	NA	NA	NA	NA	NA	NA	NA	NA
W4_Locus_18654_Transcript_1/1	1.66127	1485.61	894.259	9.80455	1.16648e-06	5.33513e-05	UP	NA	NA	NA	NA	NA	NA	NA	NA	NA	NA	NA	NA	NA	NA	NA	NA	NA	NA	NA	NA	NA
W4_Locus_18696_Transcript_1/2	1.66127	2128.49	1281.24	10.3233	1.12e-07	7.7532e-06	UP	NA	NA	NA	NA	NA	NA	NA	NA	NA	NA	NA	NA	NA	NA	NA	NA	NA	NA	NA	NA	NA
W4_Locus_18741_Transcript_1/1	1.66127	433.403	260.886	8.02728	0.00147363	0.0251814	UP	NA	NA	NA	NA	NA	NA	NA	NA	NA	NA	NA	NA	NA	NA	NA	NA	NA	NA	NA	NA	NA
W4_Locus_18843_Transcript_1/2	1.66127	1683.05	1013.11	9.98457	5.17745e-07	2.72635e-05	UP	NA	NA	NA	NA	NA	NA	NA	NA	NA	NA	NA	NA	NA	NA	NA	NA	NA	NA	NA	NA	NA
W4_Locus_18862_Transcript_1/1	1.66127	2672.65	1608.8	10.6518	2.58981e-08	2.37045e-06	UP	NA	NA	NA	NA	NA	NA	NA	NA	NA	NA	NA	NA	NA	NA	NA	NA	NA	NA	NA	NA	NA
W4_Locus_18895_Transcript_1/1	1.66127	599.541	360.892	8.49542	0.000309335	0.00646335	UP	NA	NA	NA	NA	NA	NA	NA	NA	NA	NA	NA	NA	NA	NA	NA	NA	NA	NA	NA	NA	NA
W4_Locus_18931_Transcript_1/1	1.66127	4630.19	2787.13	11.4446	9.42954e-10	1.80722e-07	UP	NA	NA	NA	NA	NA	NA	NA	NA	NA	NA	NA	NA	NA	NA	NA	NA	NA	NA	NA	NA	NA
W4_Locus_18970_Transcript_1/1	1.66127	650.104	391.329	8.61224	0.000200095	0.00441284	UP	NA	NA	NA	NA	NA	NA	NA	NA	NA	NA	NA	NA	NA	NA	NA	NA	NA	NA	NA	NA	NA
W4_Locus_1903_Transcript_1/1	1.66127	1321.88	795.703	9.63609	2.4816e-06	0.000100048	UP	NA	NA	NA	NA	NA	NA	NA	NA	NA	NA	NA	NA	NA	NA	NA	NA	NA	NA	NA	NA	NA
W4_Locus_19065_Transcript_1/1	3.32254	756.047	227.551	7.83004	0.000209984	0.00459469	UP	NA	NA	NA	NA	NA	NA	NA	NA	NA	NA	NA	NA	NA	NA	NA	NA	NA	NA	NA	NA	NA
W4_Locus_191_Transcript_1/2	4.98382	12101.6	2428.17	11.2457	1.33498e-10	4.87369e-08	UP	NA	NA	NA	NA	NA	NA	NA	NA	NA	NA	NA	NA	NA	NA	NA	NA	NA	NA	NA	NA	NA
W4_Locus_191_Transcript_2/2	4.98382	13705.2	2749.93	11.4252	9.24465e-11	3.8224e-08	UP	NA	NA	NA	NA	NA	NA	NA	NA	NA	NA	NA	NA	NA	NA	NA	NA	NA	NA	NA	NA	NA
W4_Locus_19129_Transcript_2/2	1.66127	1613.22	971.076	9.92344	6.8248e-07	3.4152e-05	UP	NA	NA	NA	NA	NA	NA	NA	NA	NA	NA	NA	NA	NA	NA	NA	NA	NA	NA	NA	NA	NA
W4_Locus_1918_Transcript_19/27	1.66127	10035.7	6040.96	12.5606	2.27419e-11	1.8269e-08	UP	NA	NA	NA	NA	NA	NA	NA	NA	NA	NA	NA	NA	NA	NA	NA	NA	NA	NA	NA	NA	NA
W4_Locus_1918_Transcript_21/27	1.66127	15470.1	9312.18	13.1849	6.17084e-12	1.29112e-08	UP	NA	NA	NA	NA	NA	NA	NA	NA	NA	NA	NA	NA	NA	NA	NA	NA	NA	NA	NA	NA	NA
W4_Locus_1918_Transcript_22/27	3.32254	15626.6	4703.2	12.1994	2.46245e-11	1.921e-08	UP	NA	NA	NA	NA	NA	NA	NA	NA	NA	NA	NA	NA	NA	NA	NA	NA	NA	NA	NA	NA	NA
W4_Locus_1918_Transcript_25/27	1.66127	1194.27	718.886	9.48962	4.76395e-06	0.000173283	UP	NA	NA	NA	NA	NA	NA	NA	NA	NA	NA	NA	NA	NA	NA	NA	NA	NA	NA	NA	NA	NA
W4_Locus_1929_Transcript_1/1	1.66127	3000.11	1805.91	10.8185	1.25198e-08	1.31123e-06	UP	NA	NA	NA	NA	NA	NA	NA	NA	NA	NA	NA	NA	NA	NA	NA	NA	NA	NA	NA	NA	NA
W4_Locus_19362_Transcript_1/2	1.66127	1199.08	721.785	9.49542	4.642e-06	0.000169748	UP	NA	NA	NA	NA	NA	NA	NA	NA	NA	NA	NA	NA	NA	NA	NA	NA	NA	NA	NA	NA	NA
W4_Locus_19371_Transcript_1/1	1.66127	1490.42	897.158	9.80922	1.14223e-06	5.23373e-05	UP	NA	NA	NA	NA	NA	NA	NA	NA	NA	NA	NA	NA	NA	NA	NA	NA	NA	NA	NA	NA	NA
W4_Locus_19435_Transcript_1/1	1.66127	6209.7	3737.92	11.868	1.93757e-10	5.97184e-08	UP	NA	NA	NA	NA	NA	NA	NA	NA	NA	NA	NA	NA	NA	NA	NA	NA	NA	NA	NA	NA	NA
W4_Locus_19527_Transcript_1/1	1.66127	1555.43	936.291	9.87081	8.65446e-07	4.15194e-05	UP	NA	NA	NA	NA	NA	NA	NA	NA	NA	NA	NA	NA	NA	NA	NA	NA	NA	NA	NA	NA	NA
W4_Locus_19545_Transcript_1/1	1.66127	1560.25	939.19	9.87527	8.48213e-07	4.08484e-05	UP	NA	NA	NA	NA	NA	NA	NA	NA	NA	NA	NA	NA	NA	NA	NA	NA	NA	NA	NA	NA	NA
W4_Locus_1961_Transcript_2/2	3.32254	6696.07	2015.34	10.9768	5.3849e-10	1.2138e-07	UP	NA	NA	NA	NA	NA	NA	NA	NA	NA	NA	NA	NA	NA	NA	NA	NA	NA	NA	NA	NA	NA
W4_Locus_19626_Transcript_4/4	1.66127	493.598	297.12	8.2149	0.000803923	0.0149081	UP	NA	NA	NA	NA	NA	NA	NA	NA	NA	NA	NA	NA	NA	NA	NA	NA	NA	NA	NA	NA	NA
W4_Locus_19793_Transcript_1/1	1.66127	476.743	286.975	8.16478	0.000943816	0.017161	UP	NA	NA	NA	NA	NA	NA	NA	NA	NA	NA	NA	NA	NA	NA	NA	NA	NA	NA	NA	NA	NA
W4_Locus_1989_Transcript_1/2	1.66127	842.728	507.278	8.98663	4.38536e-05	0.00119591	UP	NA	NA	NA	NA	NA	NA	NA	NA	NA	NA	NA	NA	NA	NA	NA	NA	NA	NA	NA	NA	NA
W4_Locus_19902_Transcript_1/2	1.66127	2605.23	1568.22	10.6149	3.04676e-08	2.694e-06	UP	NA	NA	NA	NA	NA	NA	NA	NA	NA	NA	NA	NA	NA	NA	NA	NA	NA	NA	NA	NA	NA
W4_Locus_2001_Transcript_2/2	1.66127	15686.8	9442.63	13.205	5.98559e-12	1.29112e-08	UP	NA	NA	NA	NA	NA	NA	NA	NA	NA	NA	NA	NA	NA	NA	NA	NA	NA	NA	NA	NA	NA
W4_Locus_20051_Transcript_1/1	1.66127	1292.98	778.31	9.6042	2.86043e-06	0.000113384	UP	NA	NA	NA	NA	NA	NA	NA	NA	NA	NA	NA	NA	NA	NA	NA	NA	NA	NA	NA	NA	NA
W4_Locus_2008_Transcript_2/5	86.3862	1829.92	21.1831	4.40484	0.00262579	0.0413999	UP	NA	NA	NA	NA	NA	NA	NA	NA	NA	NA	NA	NA	NA	NA	NA	NA	NA	NA	NA	NA	NA
W4_Locus_2008_Transcript_5/5	129.579	2675.06	20.6442	4.36766	0.00169897	0.0284655	UP	NA	NA	NA	NA	NA	NA	NA	NA	NA	NA	NA	NA	NA	NA	NA	NA	NA	NA	NA	NA	NA
W4_Locus_2024_Transcript_1/1	1.66127	8940.14	5381.5	12.3938	3.58802e-11	2.26261e-08	UP	NA	NA	NA	NA	NA	NA	NA	NA	NA	NA	NA	NA	NA	NA	NA	NA	NA	NA	NA	NA	NA
W4_Locus_20254_Transcript_3/4	23.2578	859.582	36.9589	5.20785	0.00324906	0.0495843	UP	NA	NA	NA	NA	NA	NA	NA	NA	NA	NA	NA	NA	NA	NA	NA	NA	NA	NA	NA	NA	NA
W4_Locus_20328_Transcript_8/9	1.66127	830.689	500.032	8.96588	4.79026e-05	0.00129002	UP	NA	NA	NA	NA	NA	NA	NA	NA	NA	NA	NA	NA	NA	NA	NA	NA	NA	NA	NA	NA	NA
W4_Locus_20344_Transcript_1/1	1.66127	563.424	339.152	8.40579	0.000425799	0.00853315	UP	NA	NA	NA	NA	NA	NA	NA	NA	NA	NA	NA	NA	NA	NA	NA	NA	NA	NA	NA	NA	NA
W4_Locus_20538_Transcript_1/1	3.32254	3703.19	1114.56	10.1223	1.31447e-08	1.35971e-06	UP	NA	NA	NA	NA	NA	NA	NA	NA	NA	NA	NA	NA	NA	NA	NA	NA	NA	NA	NA	NA	NA
W4_Locus_20680_Transcript_1/1	1.66127	7052.43	4245.2	12.0516	1.03367e-10	4.15182e-08	UP	NA	NA	NA	NA	NA	NA	NA	NA	NA	NA	NA	NA	NA	NA	NA	NA	NA	NA	NA	NA	NA
W4_Locus_2076_Transcript_2/2	3.32254	6409.55	1929.11	10.9137	6.66843e-10	1.41e-07	UP	NA	NA	NA	NA	NA	NA	NA	NA	NA	NA	NA	NA	NA	NA	NA	NA	NA	NA	NA	NA	NA
W4_Locus_2082_Transcript_5/10	1.66127	2282.59	1374	10.4242	7.12113e-08	5.40976e-06	UP	NA	NA	NA	NA	NA	NA	NA	NA	NA	NA	NA	NA	NA	NA	NA	NA	NA	NA	NA	NA	NA
W4_Locus_20869_Transcript_1/1	1.66127	570.647	343.5	8.42417	0.000399305	0.00808989	UP	NA	NA	NA	NA	NA	NA	NA	NA	NA	NA	NA	NA	NA	NA	NA	NA	NA	NA	NA	NA	NA
W4_Locus_20919_Transcript_1/1	1.66127	3248.11	1955.2	10.9331	7.6685e-09	8.88135e-07	UP	NA	NA	NA	NA	NA	NA	NA	NA	NA	NA	NA	NA	NA	NA	NA	NA	NA	NA	NA	NA	NA
W4_Locus_21_Transcript_7/10	161.143	4175.11	25.9093	4.6954	0.000545501	0.0106302	UP	NA	NA	NA	NA	NA	NA	NA	NA	NA	NA	NA	NA	NA	NA	NA	NA	NA	NA	NA	NA	NA
W4_Locus_21_Transcript_9/10	865.523	13844.8	15.9959	3.99963	0.00176146	0.02933	UP	NA	NA	NA	NA	NA	NA	NA	NA	NA	NA	NA	NA	NA	NA	NA	NA	NA	NA	NA	NA	NA
W4_Locus_2106_Transcript_1/1	1.66127	654.92	394.228	8.62289	0.000192116	0.00425346	UP	NA	NA	NA	NA	NA	NA	NA	NA	NA	NA	NA	NA	NA	NA	NA	NA	NA	NA	NA	NA	NA
W4_Locus_2113_Transcript_10/18	1.66127	8090.19	4869.87	12.2497	5.49662e-11	2.88558e-08	UP	NA	NA	NA	NA	NA	NA	NA	NA	NA	NA	NA	NA	NA	NA	NA	NA	NA	NA	NA	NA	NA
W4_Locus_2113_Transcript_11/18	1.66127	4497.76	2707.42	11.4027	1.11216e-09	2.05067e-07	UP	NA	NA	NA	NA	NA	NA	NA	NA	NA	NA	NA	NA	NA	NA	NA	NA	NA	NA	NA	NA	NA
W4_Locus_2113_Transcript_12/18	3.32254	5872.61	1767.5	10.7875	1e-09	1.94682e-07	UP	NA	NA	NA	NA	NA	NA	NA	NA	NA	NA	NA	NA	NA	NA	NA	NA	NA	NA	NA	NA	NA
W4_Locus_2113_Transcript_14/18	1.66127	4439.97	2672.63	11.384	1.19756e-09	2.15311e-07	UP	NA	NA	NA	NA	NA	NA	NA	NA	NA	NA	NA	NA	NA	NA	NA	NA	NA	NA	NA	NA	NA
W4_Locus_2113_Transcript_15/18	1.66127	8196.13	4933.65	12.2684	5.19113e-11	2.78009e-08	UP	NA	NA	NA	NA	NA	NA	NA	NA	NA	NA	NA	NA	NA	NA	NA	NA	NA	NA	NA	NA	NA
W4_Locus_2113_Transcript_16/18	1.66127	3989.71	2401.6	11.2298	2.22912e-09	3.42822e-07	UP	NA	NA	NA	NA	NA	NA	NA	NA	NA	NA	NA	NA	NA	NA	NA	NA	NA	NA	NA	NA	NA
W4_Locus_2113_Transcript_9/18	1.66127	6688.85	4026.34	11.9753	1.33602e-10	4.87369e-08	UP	NA	NA	NA	NA	NA	NA	NA	NA	NA	NA	NA	NA	NA	NA	NA	NA	NA	NA	NA	NA	NA
W4_Locus_2130_Transcript_1/1	6.64509	5595.71	842.082	9.71782	7.51554e-09	8.74443e-07	UP	NA	NA	NA	NA	NA	NA	NA	NA	NA	NA	NA	NA	NA	NA	NA	NA	NA	NA	NA	NA	NA
W4_Locus_21453_Transcript_1/1	1.66127	385.247	231.899	7.85735	0.00256441	0.0405621	UP	NA	NA	NA	NA	NA	NA	NA	NA	NA	NA	NA	NA	NA	NA	NA	NA	NA	NA	NA	NA	NA
W4_Locus_21456_Transcript_1/1	1.66127	563.424	339.152	8.40579	0.000425799	0.00853315	UP	NA	NA	NA	NA	NA	NA	NA	NA	NA	NA	NA	NA	NA	NA	NA	NA	NA	NA	NA	NA	NA
W4_Locus_21670_Transcript_1/1	1.66127	1090.73	656.563	9.35879	8.55234e-06	0.000286769	UP	NA	NA	NA	NA	NA	NA	NA	NA	NA	NA	NA	NA	NA	NA	NA	NA	NA	NA	NA	NA	NA
W4_Locus_21698_Transcript_1/1	1.66127	765.678	460.899	8.84831	7.83402e-05	0.00197847	UP	NA	NA	NA	NA	NA	NA	NA	NA	NA	NA	NA	NA	NA	NA	NA	NA	NA	NA	NA	NA	NA
W4_Locus_21737_Transcript_1/1	1.66127	3534.64	2127.67	11.0551	4.58859e-09	5.9535e-07	UP	NA	NA	NA	NA	NA	NA	NA	NA	NA	NA	NA	NA	NA	NA	NA	NA	NA	NA	NA	NA	NA
W4_Locus_21800_Transcript_1/1	1.66127	522.491	314.513	8.29697	0.000615482	0.0117632	UP	NA	NA	NA	NA	NA	NA	NA	NA	NA	NA	NA	NA	NA	NA	NA	NA	NA	NA	NA	NA	NA
W4_Locus_22031_Transcript_1/2	1.66127	876.437	527.57	9.04322	3.44031e-05	0.000966462	UP	NA	NA	NA	NA	NA	NA	NA	NA	NA	NA	NA	NA	NA	NA	NA	NA	NA	NA	NA	NA	NA
W4_Locus_22324_Transcript_1/1	1.66127	1367.63	823.241	9.68517	1.993e-06	8.37482e-05	UP	NA	NA	NA	NA	NA	NA	NA	NA	NA	NA	NA	NA	NA	NA	NA	NA	NA	NA	NA	NA	NA
W4_Locus_2248_Transcript_1/1	4.98382	3267.38	655.597	9.35667	6.89132e-08	5.27766e-06	UP	NA	NA	NA	NA	NA	NA	NA	NA	NA	NA	NA	NA	NA	NA	NA	NA	NA	NA	NA	NA	NA
W4_Locus_22525_Transcript_1/1	1.66127	618.803	372.487	8.54105	0.000261563	0.00558099	UP	NA	NA	NA	NA	NA	NA	NA	NA	NA	NA	NA	NA	NA	NA	NA	NA	NA	NA	NA	NA	NA
W4_Locus_227_Transcript_17/18	189.385	5224.91	27.5888	4.78601	0.000371543	0.00759501	UP	NA	NA	NA	NA	NA	NA	NA	NA	NA	NA	NA	NA	NA	NA	NA	NA	NA	NA	NA	NA	NA
W4_Locus_23026_Transcript_1/1	1.66127	556.2	334.804	8.38717	0.000454133	0.00902909	UP	NA	NA	NA	NA	NA	NA	NA	NA	NA	NA	NA	NA	NA	NA	NA	NA	NA	NA	NA	NA	NA
W4_Locus_23076_Transcript_1/1	1.66127	3893.4	2343.63	11.1945	2.57495e-09	3.85e-07	UP	NA	NA	NA	NA	NA	NA	NA	NA	NA	NA	NA	NA	NA	NA	NA	NA	NA	NA	NA	NA	NA
W4_Locus_23091_Transcript_1/1	1.66127	5954.47	3584.28	11.8075	2.40355e-10	6.8719e-08	UP	NA	NA	NA	NA	NA	NA	NA	NA	NA	NA	NA	NA	NA	NA	NA	NA	NA	NA	NA	NA	NA
W4_Locus_23146_Transcript_1/1	6.64509	11889.7	1789.24	10.8051	3.07129e-10	8.05275e-08	UP	NA	NA	NA	NA	NA	NA	NA	NA	NA	NA	NA	NA	NA	NA	NA	NA	NA	NA	NA	NA	NA
W4_Locus_23150_Transcript_1/1	1.66127	1401.34	843.532	9.7203	1.70293e-06	7.31881e-05	UP	NA	NA	NA	NA	NA	NA	NA	NA	NA	NA	NA	NA	NA	NA	NA	NA	NA	NA	NA	NA	NA
W4_Locus_23165_Transcript_1/1	1.66127	8742.7	5262.65	12.3616	3.93697e-11	2.32951e-08	UP	NA	NA	NA	NA	NA	NA	NA	NA	NA	NA	NA	NA	NA	NA	NA	NA	NA	NA	NA	NA	NA
W4_Locus_23173_Transcript_1/1	1.66127	10979.5	6609.11	12.6902	1.64321e-11	1.7e-08	UP	NA	NA	NA	NA	NA	NA	NA	NA	NA	NA	NA	NA	NA	NA	NA	NA	NA	NA	NA	NA	NA
W4_Locus_23190_Transcript_1/1	4.98382	16924.4	3395.87	11.7296	5.60902e-11	2.88558e-08	UP	NA	NA	NA	NA	NA	NA	NA	NA	NA	NA	NA	NA	NA	NA	NA	NA	NA	NA	NA	NA	NA
W4_Locus_23254_Transcript_1/1	1.66127	1827.52	1100.07	10.1034	3.02489e-07	1.73635e-05	UP	NA	NA	NA	NA	NA	NA	NA	NA	NA	NA	NA	NA	NA	NA	NA	NA	NA	NA	NA	NA	NA
W4_Locus_23260_Transcript_4/5	1.66127	2549.85	1534.88	10.5839	3.49444e-08	3.0088e-06	UP	NA	NA	NA	NA	NA	NA	NA	NA	NA	NA	NA	NA	NA	NA	NA	NA	NA	NA	NA	NA	NA
W4_Locus_23266_Transcript_1/1	3.32254	13440.3	4045.18	11.982	3.59562e-11	2.26261e-08	UP	NA	NA	NA	NA	NA	NA	NA	NA	NA	NA	NA	NA	NA	NA	NA	NA	NA	NA	NA	NA	NA
W4_Locus_23286_Transcript_1/1	1.66127	2073.11	1247.91	10.2853	1.33e-07	8.92444e-06	UP	NA	NA	NA	NA	NA	NA	NA	NA	NA	NA	NA	NA	NA	NA	NA	NA	NA	NA	NA	NA	NA
W4_Locus_2332_Transcript_9/13	224.272	3486.48	15.5458	3.95845	0.00292399	0.045457	UP	NA	NA	NA	NA	NA	NA	NA	NA	NA	NA	NA	NA	NA	NA	NA	NA	NA	NA	NA	NA	NA
W4_Locus_23323_Transcript_1/1	1.66127	2838.79	1708.8	10.7388	1.76918e-08	1.7238e-06	UP	NA	NA	NA	NA	NA	NA	NA	NA	NA	NA	NA	NA	NA	NA	NA	NA	NA	NA	NA	NA	NA
W4_Locus_23361_Transcript_2/2	1.66127	13136.9	7907.75	12.9491	9.33099e-12	1.43796e-08	UP	NA	NA	NA	NA	NA	NA	NA	NA	NA	NA	NA	NA	NA	NA	NA	NA	NA	NA	NA	NA	NA
W4_Locus_23518_Transcript_1/1	1.66127	703.076	423.215	8.72525	0.000128885	0.00302193	UP	NA	NA	NA	NA	NA	NA	NA	NA	NA	NA	NA	NA	NA	NA	NA	NA	NA	NA	NA	NA	NA
W4_Locus_23534_Transcript_1/1	1.66127	2886.94	1737.79	10.763	1.59187e-08	1.58582e-06	UP	NA	NA	NA	NA	NA	NA	NA	NA	NA	NA	NA	NA	NA	NA	NA	NA	NA	NA	NA	NA	NA
W4_Locus_23600_Transcript_1/1	1.66127	1459.12	878.316	9.7786	1.31087e-06	5.88155e-05	UP	NA	NA	NA	NA	NA	NA	NA	NA	NA	NA	NA	NA	NA	NA	NA	NA	NA	NA	NA	NA	NA
W4_Locus_23611_Transcript_1/2	1.66127	3110.87	1872.58	10.8708	1e-08	1.08176e-06	UP	NA	NA	NA	NA	NA	NA	NA	NA	NA	NA	NA	NA	NA	NA	NA	NA	NA	NA	NA	NA	NA
W4_Locus_23613_Transcript_1/1	53.1607	1519.32	28.5797	4.83692	0.00169824	0.0284655	UP	NA	NA	NA	NA	NA	NA	NA	NA	NA	NA	NA	NA	NA	NA	NA	NA	NA	NA	NA	NA	NA
W4_Locus_23709_Transcript_3/3	1.66127	616.395	371.038	8.53542	0.000267073	0.00566019	UP	NA	NA	NA	NA	NA	NA	NA	NA	NA	NA	NA	NA	NA	NA	NA	NA	NA	NA	NA	NA	NA
W4_Locus_23734_Transcript_1/1	1.66127	724.746	436.259	8.76904	0.00010819	0.00261428	UP	NA	NA	NA	NA	NA	NA	NA	NA	NA	NA	NA	NA	NA	NA	NA	NA	NA	NA	NA	NA	NA
W4_Locus_23768_Transcript_3/4	1.66127	1740.83	1047.89	10.0333	4.15388e-07	2.2746e-05	UP	NA	NA	NA	NA	NA	NA	NA	NA	NA	NA	NA	NA	NA	NA	NA	NA	NA	NA	NA	NA	NA
W4_Locus_23774_Transcript_1/1	1.66127	4740.94	2853.8	11.4787	8.2517e-10	1.65279e-07	UP	NA	NA	NA	NA	NA	NA	NA	NA	NA	NA	NA	NA	NA	NA	NA	NA	NA	NA	NA	NA	NA
W4_Locus_23798_Transcript_1/1	1.66127	10355.9	6233.73	12.6059	2.02393e-11	1.75668e-08	UP	NA	NA	NA	NA	NA	NA	NA	NA	NA	NA	NA	NA	NA	NA	NA	NA	NA	NA	NA	NA	NA
W4_Locus_2380_Transcript_1/1	1.66127	1601.18	963.829	9.91263	7.1661e-07	3.56005e-05	UP	NA	NA	NA	NA	NA	NA	NA	NA	NA	NA	NA	NA	NA	NA	NA	NA	NA	NA	NA	NA	NA
W4_Locus_23916_Transcript_1/1	1.66127	2713.58	1633.44	10.6737	2.35185e-08	2.20339e-06	UP	NA	NA	NA	NA	NA	NA	NA	NA	NA	NA	NA	NA	NA	NA	NA	NA	NA	NA	NA	NA	NA
W4_Locus_23936_Transcript_1/1	1.66127	2475.21	1489.95	10.541	4.2264e-08	3.49555e-06	UP	NA	NA	NA	NA	NA	NA	NA	NA	NA	NA	NA	NA	NA	NA	NA	NA	NA	NA	NA	NA	NA
W4_Locus_24038_Transcript_1/1	1.66127	659.735	397.127	8.63346	0.000184482	0.00411417	UP	NA	NA	NA	NA	NA	NA	NA	NA	NA	NA	NA	NA	NA	NA	NA	NA	NA	NA	NA	NA	NA
W4_Locus_24063_Transcript_1/1	1.66127	6717.74	4043.73	11.9815	1.30805e-10	4.84185e-08	UP	NA	NA	NA	NA	NA	NA	NA	NA	NA	NA	NA	NA	NA	NA	NA	NA	NA	NA	NA	NA	NA
W4_Locus_24130_Transcript_1/1	1.66127	1964.76	1182.68	10.2078	1.88601e-07	1.17992e-05	UP	NA	NA	NA	NA	NA	NA	NA	NA	NA	NA	NA	NA	NA	NA	NA	NA	NA	NA	NA	NA	NA
W4_Locus_24159_Transcript_1/1	1.66127	6818.87	4104.61	12.003	1.216e-10	4.66104e-08	UP	NA	NA	NA	NA	NA	NA	NA	NA	NA	NA	NA	NA	NA	NA	NA	NA	NA	NA	NA	NA	NA
W4_Locus_24162_Transcript_1/2	1.66127	575.463	346.399	8.43629	0.000382598	0.00778726	UP	NA	NA	NA	NA	NA	NA	NA	NA	NA	NA	NA	NA	NA	NA	NA	NA	NA	NA	NA	NA	NA
W4_Locus_24315_Transcript_1/1	1.66127	4668.71	2810.32	11.4565	8.99774e-10	1.75113e-07	UP	NA	NA	NA	NA	NA	NA	NA	NA	NA	NA	NA	NA	NA	NA	NA	NA	NA	NA	NA	NA	NA
W4_Locus_24408_Transcript_5/5	1.66127	1601.18	963.829	9.91263	7.1661e-07	3.56005e-05	UP	NA	NA	NA	NA	NA	NA	NA	NA	NA	NA	NA	NA	NA	NA	NA	NA	NA	NA	NA	NA	NA
W4_Locus_24445_Transcript_2/2	1.66127	1550.62	933.392	9.86634	8.83082e-07	4.21011e-05	UP	NA	NA	NA	NA	NA	NA	NA	NA	NA	NA	NA	NA	NA	NA	NA	NA	NA	NA	NA	NA	NA
W4_Locus_24463_Transcript_1/1	1.66127	5099.71	3069.76	11.5839	5.50027e-10	1.232e-07	UP	NA	NA	NA	NA	NA	NA	NA	NA	NA	NA	NA	NA	NA	NA	NA	NA	NA	NA	NA	NA	NA
W4_Locus_24565_Transcript_1/1	1.66127	842.728	507.278	8.98663	4.38536e-05	0.00119591	UP	NA	NA	NA	NA	NA	NA	NA	NA	NA	NA	NA	NA	NA	NA	NA	NA	NA	NA	NA	NA	NA
W4_Locus_24578_Transcript_2/2	1.66127	722.338	434.81	8.76424	0.000110299	0.00265505	UP	NA	NA	NA	NA	NA	NA	NA	NA	NA	NA	NA	NA	NA	NA	NA	NA	NA	NA	NA	NA	NA
W4_Locus_2461_Transcript_3/4	1.66127	5412.72	3258.18	11.6698	3.97829e-10	9.96367e-08	UP	NA	NA	NA	NA	NA	NA	NA	NA	NA	NA	NA	NA	NA	NA	NA	NA	NA	NA	NA	NA	NA
W4_Locus_24678_Transcript_1/1	1.66127	1752.87	1055.14	10.0432	3.97118e-07	2.19044e-05	UP	NA	NA	NA	NA	NA	NA	NA	NA	NA	NA	NA	NA	NA	NA	NA	NA	NA	NA	NA	NA	NA
W4_Locus_25061_Transcript_1/1	3.32254	3329.98	1002.24	9.96901	2.45404e-08	2.27653e-06	UP	NA	NA	NA	NA	NA	NA	NA	NA	NA	NA	NA	NA	NA	NA	NA	NA	NA	NA	NA	NA	NA
W4_Locus_25475_Transcript_1/1	1.66127	414.14	249.291	7.96169	0.00182712	0.0302432	UP	NA	NA	NA	NA	NA	NA	NA	NA	NA	NA	NA	NA	NA	NA	NA	NA	NA	NA	NA	NA	NA
W4_Locus_25479_Transcript_1/1	1.66127	1093.14	658.013	9.36197	8.43155e-06	0.000284234	UP	NA	NA	NA	NA	NA	NA	NA	NA	NA	NA	NA	NA	NA	NA	NA	NA	NA	NA	NA	NA	NA
W4_Locus_2562_Transcript_1/10	3.32254	10902.5	3281.37	11.6801	6.94109e-11	3.2555e-08	UP	NA	NA	NA	NA	NA	NA	NA	NA	NA	NA	NA	NA	NA	NA	NA	NA	NA	NA	NA	NA	NA
W4_Locus_25746_Transcript_1/1	1.66127	447.85	269.582	8.07458	0.00126267	0.0221274	UP	NA	NA	NA	NA	NA	NA	NA	NA	NA	NA	NA	NA	NA	NA	NA	NA	NA	NA	NA	NA	NA
W4_Locus_2595_Transcript_1/1	1.66127	1365.22	821.791	9.68263	2.01579e-06	8.45179e-05	UP	NA	NA	NA	NA	NA	NA	NA	NA	NA	NA	NA	NA	NA	NA	NA	NA	NA	NA	NA	NA	NA
W4_Locus_25967_Transcript_2/2	1.66127	2467.99	1485.6	10.5368	4.30637e-08	3.54615e-06	UP	NA	NA	NA	NA	NA	NA	NA	NA	NA	NA	NA	NA	NA	NA	NA	NA	NA	NA	NA	NA	NA
W4_Locus_260_Transcript_1/1	1.66127	2552.26	1536.33	10.5853	3.47343e-08	2.99413e-06	UP	NA	NA	NA	NA	NA	NA	NA	NA	NA	NA	NA	NA	NA	NA	NA	NA	NA	NA	NA	NA	NA
W4_Locus_26147_Transcript_1/1	1.66127	5304.37	3192.96	11.6407	4.43732e-10	1.07051e-07	UP	NA	NA	NA	NA	NA	NA	NA	NA	NA	NA	NA	NA	NA	NA	NA	NA	NA	NA	NA	NA	NA
W4_Locus_26286_Transcript_1/1	1.66127	505.637	304.367	8.24967	0.000718595	0.013468	UP	NA	NA	NA	NA	NA	NA	NA	NA	NA	NA	NA	NA	NA	NA	NA	NA	NA	NA	NA	NA	NA
W4_Locus_2649_Transcript_2/2	1.66127	1878.08	1130.51	10.1428	2.53136e-07	1.50986e-05	UP	NA	NA	NA	NA	NA	NA	NA	NA	NA	NA	NA	NA	NA	NA	NA	NA	NA	NA	NA	NA	NA
W4_Locus_2664_Transcript_1/1	1.66127	4521.84	2721.91	11.4104	1.07879e-09	2.0114e-07	UP	NA	NA	NA	NA	NA	NA	NA	NA	NA	NA	NA	NA	NA	NA	NA	NA	NA	NA	NA	NA	NA
W4_Locus_26683_Transcript_1/2	1.66127	1608.41	968.177	9.91913	6.95903e-07	3.46858e-05	UP	NA	NA	NA	NA	NA	NA	NA	NA	NA	NA	NA	NA	NA	NA	NA	NA	NA	NA	NA	NA	NA
W4_Locus_27_Transcript_1/2	6.64509	8217.8	1236.67	10.2722	1.23521e-09	2.21e-07	UP	NA	NA	NA	NA	NA	NA	NA	NA	NA	NA	NA	NA	NA	NA	NA	NA	NA	NA	NA	NA	NA
W4_Locus_27_Transcript_2/2	4.98382	9580.61	1922.34	10.9087	3.04245e-10	8e-08	UP	NA	NA	NA	NA	NA	NA	NA	NA	NA	NA	NA	NA	NA	NA	NA	NA	NA	NA	NA	NA	NA
W4_Locus_27002_Transcript_1/1	1.66127	1692.68	1018.91	9.9928	4.98827e-07	2.65263e-05	UP	NA	NA	NA	NA	NA	NA	NA	NA	NA	NA	NA	NA	NA	NA	NA	NA	NA	NA	NA	NA	NA
W4_Locus_27216_Transcript_2/2	1.66127	2323.52	1398.64	10.4498	6.34877e-08	4.917e-06	UP	NA	NA	NA	NA	NA	NA	NA	NA	NA	NA	NA	NA	NA	NA	NA	NA	NA	NA	NA	NA	NA
W4_Locus_27241_Transcript_1/1	1.66127	1249.64	752.222	9.55501	3.55947e-06	0.00013623	UP	NA	NA	NA	NA	NA	NA	NA	NA	NA	NA	NA	NA	NA	NA	NA	NA	NA	NA	NA	NA	NA
W4_Locus_27249_Transcript_1/1	1.66127	10290.9	6194.59	12.5968	2.07126e-11	1.77733e-08	UP	NA	NA	NA	NA	NA	NA	NA	NA	NA	NA	NA	NA	NA	NA	NA	NA	NA	NA	NA	NA	NA
W4_Locus_27255_Transcript_1/1	1.66127	503.229	302.918	8.24278	0.00073482	0.0137618	UP	NA	NA	NA	NA	NA	NA	NA	NA	NA	NA	NA	NA	NA	NA	NA	NA	NA	NA	NA	NA	NA
W4_Locus_27267_Transcript_1/1	1.66127	1454.31	875.418	9.77383	1.33927e-06	5.99116e-05	UP	NA	NA	NA	NA	NA	NA	NA	NA	NA	NA	NA	NA	NA	NA	NA	NA	NA	NA	NA	NA	NA
W4_Locus_27306_Transcript_1/1	1.66127	842.728	507.278	8.98663	4.38536e-05	0.00119591	UP	NA	NA	NA	NA	NA	NA	NA	NA	NA	NA	NA	NA	NA	NA	NA	NA	NA	NA	NA	NA	NA
W4_Locus_27318_Transcript_1/1	1.66127	3081.98	1855.19	10.8574	1.05933e-08	1.13949e-06	UP	NA	NA	NA	NA	NA	NA	NA	NA	NA	NA	NA	NA	NA	NA	NA	NA	NA	NA	NA	NA	NA
W4_Locus_2733_Transcript_4/6	152.837	2833.97	18.5424	4.21276	0.0021505	0.0349148	UP	NA	NA	NA	NA	NA	NA	NA	NA	NA	NA	NA	NA	NA	NA	NA	NA	NA	NA	NA	NA	NA
W4_Locus_2733_Transcript_5/6	151.176	3219.22	21.2945	4.41241	0.00126745	0.0222059	UP	NA	NA	NA	NA	NA	NA	NA	NA	NA	NA	NA	NA	NA	NA	NA	NA	NA	NA	NA	NA	NA
W4_Locus_27364_Transcript_1/2	1.66127	2236.84	1346.46	10.395	8.11769e-08	5.99788e-06	UP	NA	NA	NA	NA	NA	NA	NA	NA	NA	NA	NA	NA	NA	NA	NA	NA	NA	NA	NA	NA	NA
W4_Locus_27384_Transcript_1/2	3.32254	1743.24	524.671	9.03527	1.33348e-06	5.97235e-05	UP	NA	NA	NA	NA	NA	NA	NA	NA	NA	NA	NA	NA	NA	NA	NA	NA	NA	NA	NA	NA	NA
W4_Locus_27395_Transcript_1/1	1.66127	3565.94	2146.51	11.0678	4.35113e-09	5.70422e-07	UP	NA	NA	NA	NA	NA	NA	NA	NA	NA	NA	NA	NA	NA	NA	NA	NA	NA	NA	NA	NA	NA
W4_Locus_278_Transcript_1/2	3.32254	10671.3	3211.8	11.6492	7.48578e-11	3.40522e-08	UP	NA	NA	NA	NA	NA	NA	NA	NA	NA	NA	NA	NA	NA	NA	NA	NA	NA	NA	NA	NA	NA
W4_Locus_278_Transcript_2/2	1.66127	11528.5	6939.57	12.7606	1.39319e-11	1.65716e-08	UP	NA	NA	NA	NA	NA	NA	NA	NA	NA	NA	NA	NA	NA	NA	NA	NA	NA	NA	NA	NA	NA
W4_Locus_2783_Transcript_2/2	1.66127	2128.49	1281.24	10.3233	1.12e-07	7.7532e-06	UP	NA	NA	NA	NA	NA	NA	NA	NA	NA	NA	NA	NA	NA	NA	NA	NA	NA	NA	NA	NA	NA
W4_Locus_27852_Transcript_1/1	1.66127	3775.42	2272.61	11.1501	3.09109e-09	4.44599e-07	UP	NA	NA	NA	NA	NA	NA	NA	NA	NA	NA	NA	NA	NA	NA	NA	NA	NA	NA	NA	NA	NA
W4_Locus_27866_Transcript_1/1	1.66127	1162.96	700.044	9.4513	5.65385e-06	0.00020025	UP	NA	NA	NA	NA	NA	NA	NA	NA	NA	NA	NA	NA	NA	NA	NA	NA	NA	NA	NA	NA	NA
W4_Locus_27909_Transcript_1/2	1.66127	1213.53	730.481	9.5127	4.29755e-06	0.000158843	UP	NA	NA	NA	NA	NA	NA	NA	NA	NA	NA	NA	NA	NA	NA	NA	NA	NA	NA	NA	NA	NA
W4_Locus_27917_Transcript_2/2	1.66127	1473.57	887.013	9.79281	1.22972e-06	5.58047e-05	UP	NA	NA	NA	NA	NA	NA	NA	NA	NA	NA	NA	NA	NA	NA	NA	NA	NA	NA	NA	NA	NA
W4_Locus_28138_Transcript_1/1	1.66127	927	558.006	9.12414	2.42042e-05	0.000709238	UP	NA	NA	NA	NA	NA	NA	NA	NA	NA	NA	NA	NA	NA	NA	NA	NA	NA	NA	NA	NA	NA
W4_Locus_28139_Transcript_1/1	1.66127	450.257	271.032	8.08232	0.00123133	0.0215982	UP	NA	NA	NA	NA	NA	NA	NA	NA	NA	NA	NA	NA	NA	NA	NA	NA	NA	NA	NA	NA	NA
W4_Locus_286_Transcript_2/10	1.66127	1668.6	1004.41	9.97213	5.4769e-07	2.85813e-05	UP	NA	NA	NA	NA	NA	NA	NA	NA	NA	NA	NA	NA	NA	NA	NA	NA	NA	NA	NA	NA	NA
W4_Locus_286_Transcript_5/10	3.32254	1536.17	462.348	8.85284	2.93831e-06	0.000115501	UP	NA	NA	NA	NA	NA	NA	NA	NA	NA	NA	NA	NA	NA	NA	NA	NA	NA	NA	NA	NA	NA
W4_Locus_286_Transcript_8/10	1.66127	3286.64	1978.39	10.9501	7.13546e-09	8.4586e-07	UP	NA	NA	NA	NA	NA	NA	NA	NA	NA	NA	NA	NA	NA	NA	NA	NA	NA	NA	NA	NA	NA
W4_Locus_2862_Transcript_1/1	1.66127	1408.56	847.88	9.72772	1.64724e-06	7.12406e-05	UP	NA	NA	NA	NA	NA	NA	NA	NA	NA	NA	NA	NA	NA	NA	NA	NA	NA	NA	NA	NA	NA
W4_Locus_28839_Transcript_1/1	1.66127	1016.09	611.633	9.25652	1.34951e-05	0.000428872	UP	NA	NA	NA	NA	NA	NA	NA	NA	NA	NA	NA	NA	NA	NA	NA	NA	NA	NA	NA	NA	NA
W4_Locus_2896_Transcript_1/2	1.66127	1622.85	976.873	9.93203	6.56516e-07	3.31604e-05	UP	NA	NA	NA	NA	NA	NA	NA	NA	NA	NA	NA	NA	NA	NA	NA	NA	NA	NA	NA	NA	NA
W4_Locus_2900_Transcript_1/1	1.66127	3476.85	2092.89	11.0313	5.069e-09	6.44395e-07	UP	NA	NA	NA	NA	NA	NA	NA	NA	NA	NA	NA	NA	NA	NA	NA	NA	NA	NA	NA	NA	NA
W4_Locus_2918_Transcript_2/2	3.32254	6517.9	1961.72	10.9379	6.14066e-10	1.31731e-07	UP	NA	NA	NA	NA	NA	NA	NA	NA	NA	NA	NA	NA	NA	NA	NA	NA	NA	NA	NA	NA	NA
W4_Locus_2955_Transcript_1/1	3.32254	1131.66	340.601	8.41194	1.92732e-05	0.000582376	UP	NA	NA	NA	NA	NA	NA	NA	NA	NA	NA	NA	NA	NA	NA	NA	NA	NA	NA	NA	NA	NA
W4_Locus_2963_Transcript_10/12	219.288	4955.24	22.597	4.49806	0.000723883	0.0135637	UP	NA	NA	NA	NA	NA	NA	NA	NA	NA	NA	NA	NA	NA	NA	NA	NA	NA	NA	NA	NA	NA
W4_Locus_2963_Transcript_11/12	240.884	10418.5	43.2511	5.43467	6.30038e-05	0.00163892	UP	NA	NA	NA	NA	NA	NA	NA	NA	NA	NA	NA	NA	NA	NA	NA	NA	NA	NA	NA	NA	NA
W4_Locus_2963_Transcript_6/12	197.691	3298.68	16.686	4.06057	0.00250205	0.0398093	UP	NA	NA	NA	NA	NA	NA	NA	NA	NA	NA	NA	NA	NA	NA	NA	NA	NA	NA	NA	NA	NA
W4_Locus_2963_Transcript_7/12	222.61	3527.42	15.8457	3.98602	0.00274111	0.0429523	UP	NA	NA	NA	NA	NA	NA	NA	NA	NA	NA	NA	NA	NA	NA	NA	NA	NA	NA	NA	NA	NA
W4_Locus_2963_Transcript_9/12	161.143	3433.51	21.3072	4.41327	0.00118519	0.0209285	UP	NA	NA	NA	NA	NA	NA	NA	NA	NA	NA	NA	NA	NA	NA	NA	NA	NA	NA	NA	NA	NA
W4_Locus_29832_Transcript_2/2	1.66127	9200.18	5538.03	12.4352	3.19198e-11	2.20837e-08	UP	NA	NA	NA	NA	NA	NA	NA	NA	NA	NA	NA	NA	NA	NA	NA	NA	NA	NA	NA	NA	NA
W4_Locus_29860_Transcript_1/1	1.66127	8335.78	5017.71	12.2928	4.82308e-11	2.71828e-08	UP	NA	NA	NA	NA	NA	NA	NA	NA	NA	NA	NA	NA	NA	NA	NA	NA	NA	NA	NA	NA	NA
W4_Locus_29872_Transcript_1/1	1.66127	616.395	371.038	8.53542	0.000267073	0.00566019	UP	NA	NA	NA	NA	NA	NA	NA	NA	NA	NA	NA	NA	NA	NA	NA	NA	NA	NA	NA	NA	NA
W4_Locus_29930_Transcript_1/1	1.66127	809.019	486.987	8.92774	5.62784e-05	0.00148383	UP	NA	NA	NA	NA	NA	NA	NA	NA	NA	NA	NA	NA	NA	NA	NA	NA	NA	NA	NA	NA	NA
W4_Locus_2995_Transcript_10/12	1.66127	2005.69	1207.32	10.2376	1.64888e-07	1.05607e-05	UP	NA	NA	NA	NA	NA	NA	NA	NA	NA	NA	NA	NA	NA	NA	NA	NA	NA	NA	NA	NA	NA
W4_Locus_2995_Transcript_8/12	1.66127	1740.83	1047.89	10.0333	4.15388e-07	2.2746e-05	UP	NA	NA	NA	NA	NA	NA	NA	NA	NA	NA	NA	NA	NA	NA	NA	NA	NA	NA	NA	NA	NA
W4_Locus_2995_Transcript_9/12	1.66127	1114.81	671.057	9.39029	7.42836e-06	0.000254877	UP	NA	NA	NA	NA	NA	NA	NA	NA	NA	NA	NA	NA	NA	NA	NA	NA	NA	NA	NA	NA	NA
W4_Locus_29963_Transcript_1/1	1.66127	1762.5	1060.94	10.0511	3.83167e-07	2.12124e-05	UP	NA	NA	NA	NA	NA	NA	NA	NA	NA	NA	NA	NA	NA	NA	NA	NA	NA	NA	NA	NA	NA
W4_Locus_3001_Transcript_1/2	3.32254	13201.9	3973.44	11.9562	3.78141e-11	2.29012e-08	UP	NA	NA	NA	NA	NA	NA	NA	NA	NA	NA	NA	NA	NA	NA	NA	NA	NA	NA	NA	NA	NA
W4_Locus_30042_Transcript_1/1	1.66127	2260.92	1360.96	10.4104	7.57423e-08	5.6797e-06	UP	NA	NA	NA	NA	NA	NA	NA	NA	NA	NA	NA	NA	NA	NA	NA	NA	NA	NA	NA	NA	NA
W4_Locus_3005_Transcript_1/1	1.66127	2458.36	1479.8	10.5312	4.41577e-08	3.61309e-06	UP	NA	NA	NA	NA	NA	NA	NA	NA	NA	NA	NA	NA	NA	NA	NA	NA	NA	NA	NA	NA	NA
W4_Locus_30105_Transcript_1/1	1.66127	3122.91	1879.83	10.8764	9.76371e-09	1.06083e-06	UP	NA	NA	NA	NA	NA	NA	NA	NA	NA	NA	NA	NA	NA	NA	NA	NA	NA	NA	NA	NA	NA
W4_Locus_303_Transcript_1/3	3.32254	8855.86	2665.39	11.3801	1.53348e-10	5.1465e-08	UP	NA	NA	NA	NA	NA	NA	NA	NA	NA	NA	NA	NA	NA	NA	NA	NA	NA	NA	NA	NA	NA
W4_Locus_30301_Transcript_1/3	4.98382	866.806	173.924	7.44231	0.000184793	0.0041199	UP	NA	NA	NA	NA	NA	NA	NA	NA	NA	NA	NA	NA	NA	NA	NA	NA	NA	NA	NA	NA	NA
W4_Locus_30316_Transcript_1/1	24.9191	1923.83	77.203	6.27058	8.34906e-05	0.00209284	UP	NA	NA	NA	NA	NA	NA	NA	NA	NA	NA	NA	NA	NA	NA	NA	NA	NA	NA	NA	NA	NA
W4_Locus_3058_Transcript_2/11	1.66127	1268.91	763.816	9.57708	3.22706e-06	0.000125609	UP	NA	NA	NA	NA	NA	NA	NA	NA	NA	NA	NA	NA	NA	NA	NA	NA	NA	NA	NA	NA	NA
W4_Locus_309_Transcript_1/1	8.30636	22163.7	2668.28	11.3817	1.48121e-10	5.06104e-08	UP	NA	NA	NA	NA	NA	NA	NA	NA	NA	NA	NA	NA	NA	NA	NA	NA	NA	NA	NA	NA	NA
W4_Locus_3123_Transcript_1/1	1.66127	13791.8	8301.97	13.0192	8.16448e-12	1.3828e-08	UP	NA	NA	NA	NA	NA	NA	NA	NA	NA	NA	NA	NA	NA	NA	NA	NA	NA	NA	NA	NA	NA
W4_Locus_3133_Transcript_1/1	1.66127	2944.73	1772.58	10.7916	1.4062e-08	1.44077e-06	UP	NA	NA	NA	NA	NA	NA	NA	NA	NA	NA	NA	NA	NA	NA	NA	NA	NA	NA	NA	NA	NA
W4_Locus_3148_Transcript_1/1	1.66127	7095.77	4271.28	12.0605	1.00388e-10	4.05372e-08	UP	NA	NA	NA	NA	NA	NA	NA	NA	NA	NA	NA	NA	NA	NA	NA	NA	NA	NA	NA	NA	NA
W4_Locus_31835_Transcript_1/1	1.66127	1565.07	942.089	9.87972	8.31372e-07	4.02427e-05	UP	NA	NA	NA	NA	NA	NA	NA	NA	NA	NA	NA	NA	NA	NA	NA	NA	NA	NA	NA	NA	NA
W4_Locus_31869_Transcript_1/1	1.66127	1890.12	1137.75	10.152	2.42799e-07	1.46035e-05	UP	NA	NA	NA	NA	NA	NA	NA	NA	NA	NA	NA	NA	NA	NA	NA	NA	NA	NA	NA	NA	NA
W4_Locus_31947_Transcript_1/1	1.66127	1649.34	992.816	9.95538	5.90768e-07	3.03622e-05	UP	NA	NA	NA	NA	NA	NA	NA	NA	NA	NA	NA	NA	NA	NA	NA	NA	NA	NA	NA	NA	NA
W4_Locus_3207_Transcript_4/4	1.66127	876.437	527.57	9.04322	3.44031e-05	0.000966462	UP	NA	NA	NA	NA	NA	NA	NA	NA	NA	NA	NA	NA	NA	NA	NA	NA	NA	NA	NA	NA	NA
W4_Locus_3210_Transcript_1/1	1.66127	5976.14	3597.33	11.8127	2.35877e-10	6.82434e-08	UP	NA	NA	NA	NA	NA	NA	NA	NA	NA	NA	NA	NA	NA	NA	NA	NA	NA	NA	NA	NA	NA
W4_Locus_32142_Transcript_1/1	1.66127	399.694	240.595	7.91046	0.0021598	0.0350432	UP	NA	NA	NA	NA	NA	NA	NA	NA	NA	NA	NA	NA	NA	NA	NA	NA	NA	NA	NA	NA	NA
W4_Locus_32205_Transcript_1/1	1.66127	1153.33	694.247	9.4393	5.96555e-06	0.000209814	UP	NA	NA	NA	NA	NA	NA	NA	NA	NA	NA	NA	NA	NA	NA	NA	NA	NA	NA	NA	NA	NA
W4_Locus_32214_Transcript_1/1	1.66127	503.229	302.918	8.24278	0.00073482	0.0137618	UP	NA	NA	NA	NA	NA	NA	NA	NA	NA	NA	NA	NA	NA	NA	NA	NA	NA	NA	NA	NA	NA
W4_Locus_3223_Transcript_1/1	1.66127	2436.69	1466.76	10.5184	4.67407e-08	3.797e-06	UP	NA	NA	NA	NA	NA	NA	NA	NA	NA	NA	NA	NA	NA	NA	NA	NA	NA	NA	NA	NA	NA
W4_Locus_32230_Transcript_1/1	1.66127	907.738	546.411	9.09384	2.76253e-05	0.000796504	UP	NA	NA	NA	NA	NA	NA	NA	NA	NA	NA	NA	NA	NA	NA	NA	NA	NA	NA	NA	NA	NA
W4_Locus_324_Transcript_1/4	44.8543	1579.51	35.2143	5.13809	0.000948657	0.0172448	UP	NA	NA	NA	NA	NA	NA	NA	NA	NA	NA	NA	NA	NA	NA	NA	NA	NA	NA	NA	NA	NA
W4_Locus_3252_Transcript_1/2	1.66127	1528.95	920.348	9.84604	9.67719e-07	4.54725e-05	UP	NA	NA	NA	NA	NA	NA	NA	NA	NA	NA	NA	NA	NA	NA	NA	NA	NA	NA	NA	NA	NA
W4_Locus_327_Transcript_1/1	1.66127	5788.33	3484.28	11.7666	2.78553e-10	7.56623e-08	UP	NA	NA	NA	NA	NA	NA	NA	NA	NA	NA	NA	NA	NA	NA	NA	NA	NA	NA	NA	NA	NA
W4_Locus_3276_Transcript_1/2	1.66127	4810.77	2895.84	11.4998	7.60167e-10	1.5514e-07	UP	NA	NA	NA	NA	NA	NA	NA	NA	NA	NA	NA	NA	NA	NA	NA	NA	NA	NA	NA	NA	NA
W4_Locus_3285_Transcript_4/4	1.66127	1447.08	871.07	9.76664	1.3832e-06	6.13317e-05	UP	NA	NA	NA	NA	NA	NA	NA	NA	NA	NA	NA	NA	NA	NA	NA	NA	NA	NA	NA	NA	NA
W4_Locus_3323_Transcript_1/1	3.32254	1454.31	437.709	8.77383	4.12905e-06	0.000153896	UP	NA	NA	NA	NA	NA	NA	NA	NA	NA	NA	NA	NA	NA	NA	NA	NA	NA	NA	NA	NA	NA
W4_Locus_33314_Transcript_1/1	1.66127	3720.04	2239.27	11.1288	3.37593e-09	4.71207e-07	UP	NA	NA	NA	NA	NA	NA	NA	NA	NA	NA	NA	NA	NA	NA	NA	NA	NA	NA	NA	NA	NA
W4_Locus_33332_Transcript_2/2	1.66127	524.899	315.962	8.30361	0.000602122	0.0115721	UP	NA	NA	NA	NA	NA	NA	NA	NA	NA	NA	NA	NA	NA	NA	NA	NA	NA	NA	NA	NA	NA
W4_Locus_33338_Transcript_1/1	1.66127	2805.08	1688.51	10.7215	1.90733e-08	1.83707e-06	UP	NA	NA	NA	NA	NA	NA	NA	NA	NA	NA	NA	NA	NA	NA	NA	NA	NA	NA	NA	NA	NA
W4_Locus_33342_Transcript_2/3	131.241	2737.66	20.8599	4.38266	0.00160629	0.0271351	UP	NA	NA	NA	NA	NA	NA	NA	NA	NA	NA	NA	NA	NA	NA	NA	NA	NA	NA	NA	NA	NA
W4_Locus_33342_Transcript_3/3	63.1283	2024.95	32.0768	5.00346	0.000762482	0.0142167	UP	NA	NA	NA	NA	NA	NA	NA	NA	NA	NA	NA	NA	NA	NA	NA	NA	NA	NA	NA	NA	NA
W4_Locus_3346_Transcript_2/2	3.32254	2809.89	845.706	9.72401	6.81657e-08	5.23635e-06	UP	NA	NA	NA	NA	NA	NA	NA	NA	NA	NA	NA	NA	NA	NA	NA	NA	NA	NA	NA	NA	NA
W4_Locus_33537_Transcript_1/1	1.66127	2923.06	1759.53	10.781	1.47264e-08	1.4921e-06	UP	NA	NA	NA	NA	NA	NA	NA	NA	NA	NA	NA	NA	NA	NA	NA	NA	NA	NA	NA	NA	NA
W4_Locus_33821_Transcript_1/1	1.66127	640.473	385.532	8.59071	0.000217151	0.00473779	UP	NA	NA	NA	NA	NA	NA	NA	NA	NA	NA	NA	NA	NA	NA	NA	NA	NA	NA	NA	NA	NA
W4_Locus_3411_Transcript_1/2	3.32254	1114.81	335.528	8.39029	2.11301e-05	0.000630913	UP	NA	NA	NA	NA	NA	NA	NA	NA	NA	NA	NA	NA	NA	NA	NA	NA	NA	NA	NA	NA	NA
W4_Locus_3426_Transcript_5/6	1.66127	459.889	276.829	8.11285	0.00111542	0.0198043	UP	NA	NA	NA	NA	NA	NA	NA	NA	NA	NA	NA	NA	NA	NA	NA	NA	NA	NA	NA	NA	NA
W4_Locus_34329_Transcript_1/1	1.66127	907.738	546.411	9.09384	2.76253e-05	0.000796504	UP	NA	NA	NA	NA	NA	NA	NA	NA	NA	NA	NA	NA	NA	NA	NA	NA	NA	NA	NA	NA	NA
W4_Locus_3440_Transcript_3/3	1.66127	1408.56	847.88	9.72772	1.64724e-06	7.12406e-05	UP	NA	NA	NA	NA	NA	NA	NA	NA	NA	NA	NA	NA	NA	NA	NA	NA	NA	NA	NA	NA	NA
W4_Locus_34505_Transcript_1/1	1.66127	1490.42	897.158	9.80922	1.14223e-06	5.23373e-05	UP	NA	NA	NA	NA	NA	NA	NA	NA	NA	NA	NA	NA	NA	NA	NA	NA	NA	NA	NA	NA	NA
W4_Locus_34577_Transcript_2/2	1.66127	2672.65	1608.8	10.6518	2.58981e-08	2.37045e-06	UP	NA	NA	NA	NA	NA	NA	NA	NA	NA	NA	NA	NA	NA	NA	NA	NA	NA	NA	NA	NA	NA
W4_Locus_3484_Transcript_1/1	1.66127	1463.94	881.215	9.78335	1.28316e-06	5.7992e-05	UP	NA	NA	NA	NA	NA	NA	NA	NA	NA	NA	NA	NA	NA	NA	NA	NA	NA	NA	NA	NA	NA
W4_Locus_3504_Transcript_1/1	1.66127	375.616	226.101	7.82083	0.00288139	0.0448988	UP	NA	NA	NA	NA	NA	NA	NA	NA	NA	NA	NA	NA	NA	NA	NA	NA	NA	NA	NA	NA	NA
W4_Locus_3512_Transcript_2/4	1.66127	864.398	520.323	9.02326	3.74895e-05	0.00104039	UP	NA	NA	NA	NA	NA	NA	NA	NA	NA	NA	NA	NA	NA	NA	NA	NA	NA	NA	NA	NA	NA
W4_Locus_35428_Transcript_1/1	1.66127	2463.17	1482.7	10.534	4.36066e-08	3.58305e-06	UP	NA	NA	NA	NA	NA	NA	NA	NA	NA	NA	NA	NA	NA	NA	NA	NA	NA	NA	NA	NA	NA
W4_Locus_35489_Transcript_1/2	1.66127	4083.62	2458.13	11.2633	1.94458e-09	3.08486e-07	UP	NA	NA	NA	NA	NA	NA	NA	NA	NA	NA	NA	NA	NA	NA	NA	NA	NA	NA	NA	NA	NA
W4_Locus_36879_Transcript_1/1	1.66127	3151.8	1897.22	10.8897	9.22474e-09	1.01988e-06	UP	NA	NA	NA	NA	NA	NA	NA	NA	NA	NA	NA	NA	NA	NA	NA	NA	NA	NA	NA	NA	NA
W4_Locus_370_Transcript_1/2	1.66127	8311.7	5003.22	12.2886	4.88391e-11	2.71828e-08	UP	NA	NA	NA	NA	NA	NA	NA	NA	NA	NA	NA	NA	NA	NA	NA	NA	NA	NA	NA	NA	NA
W4_Locus_3707_Transcript_1/1	1.66127	1240.01	746.424	9.54385	3.74066e-06	0.000142265	UP	NA	NA	NA	NA	NA	NA	NA	NA	NA	NA	NA	NA	NA	NA	NA	NA	NA	NA	NA	NA	NA
W4_Locus_3709_Transcript_1/2	1.66127	929.408	559.456	9.12788	2.3811e-05	0.000699619	UP	NA	NA	NA	NA	NA	NA	NA	NA	NA	NA	NA	NA	NA	NA	NA	NA	NA	NA	NA	NA	NA
W4_Locus_3721_Transcript_1/2	3.32254	5097.3	1534.16	10.5832	2.17984e-09	3.36613e-07	UP	NA	NA	NA	NA	NA	NA	NA	NA	NA	NA	NA	NA	NA	NA	NA	NA	NA	NA	NA	NA	NA
W4_Locus_3721_Transcript_2/2	4.98382	6724.97	1349.36	10.3981	1.41652e-09	2.44211e-07	UP	NA	NA	NA	NA	NA	NA	NA	NA	NA	NA	NA	NA	NA	NA	NA	NA	NA	NA	NA	NA	NA
W4_Locus_3767_Transcript_1/1	3.32254	13303.1	4003.88	11.9672	3.70053e-11	2.28938e-08	UP	NA	NA	NA	NA	NA	NA	NA	NA	NA	NA	NA	NA	NA	NA	NA	NA	NA	NA	NA	NA	NA
W4_Locus_37912_Transcript_1/1	1.66127	2135.71	1285.59	10.3282	1.0958e-07	7.62638e-06	UP	NA	NA	NA	NA	NA	NA	NA	NA	NA	NA	NA	NA	NA	NA	NA	NA	NA	NA	NA	NA	NA
W4_Locus_3806_Transcript_1/2	1.66127	2085.15	1255.15	10.2936	1.28e-07	8.64839e-06	UP	NA	NA	NA	NA	NA	NA	NA	NA	NA	NA	NA	NA	NA	NA	NA	NA	NA	NA	NA	NA	NA
W4_Locus_3806_Transcript_2/2	1.66127	3315.53	1995.78	10.9627	6.76444e-09	8.1e-07	UP	NA	NA	NA	NA	NA	NA	NA	NA	NA	NA	NA	NA	NA	NA	NA	NA	NA	NA	NA	NA	NA
W4_Locus_383_Transcript_1/1	11.6289	60204.5	5177.14	12.3379	5.69198e-10	1.25676e-07	UP	NA	NA	NA	NA	NA	NA	NA	NA	NA	NA	NA	NA	NA	NA	NA	NA	NA	NA	NA	NA	NA
W4_Locus_391_Transcript_1/1	1.66127	18737.4	11279	13.4613	4.33768e-12	1.29112e-08	UP	NA	NA	NA	NA	NA	NA	NA	NA	NA	NA	NA	NA	NA	NA	NA	NA	NA	NA	NA	NA	NA
W4_Locus_392_Transcript_1/1	1.66127	9787.68	5891.68	12.5245	2.50121e-11	1.921e-08	UP	NA	NA	NA	NA	NA	NA	NA	NA	NA	NA	NA	NA	NA	NA	NA	NA	NA	NA	NA	NA	NA
W4_Locus_3971_Transcript_1/1	1.66127	5022.66	3023.38	11.5619	5.98145e-10	1.29791e-07	UP	NA	NA	NA	NA	NA	NA	NA	NA	NA	NA	NA	NA	NA	NA	NA	NA	NA	NA	NA	NA	NA
W4_Locus_3992_Transcript_1/1	4.98382	6460.11	1296.22	10.3401	1.71905e-09	2.80365e-07	UP	NA	NA	NA	NA	NA	NA	NA	NA	NA	NA	NA	NA	NA	NA	NA	NA	NA	NA	NA	NA	NA
W4_Locus_4008_Transcript_1/1	1.66127	1971.98	1187.03	10.2131	1.84143e-07	1.15875e-05	UP	NA	NA	NA	NA	NA	NA	NA	NA	NA	NA	NA	NA	NA	NA	NA	NA	NA	NA	NA	NA	NA
W4_Locus_40498_Transcript_1/1	1.66127	402.101	242.044	7.91913	0.00209973	0.0342082	UP	NA	NA	NA	NA	NA	NA	NA	NA	NA	NA	NA	NA	NA	NA	NA	NA	NA	NA	NA	NA	NA
W4_Locus_4087_Transcript_1/2	1.66127	2395.75	1442.12	10.494	5.21195e-08	4.15591e-06	UP	NA	NA	NA	NA	NA	NA	NA	NA	NA	NA	NA	NA	NA	NA	NA	NA	NA	NA	NA	NA	NA
W4_Locus_4129_Transcript_2/3	3.32254	3433.51	1033.4	10.0132	2.04773e-08	1.94991e-06	UP	NA	NA	NA	NA	NA	NA	NA	NA	NA	NA	NA	NA	NA	NA	NA	NA	NA	NA	NA	NA	NA
W4_Locus_4129_Transcript_3/3	1.66127	3698.37	2226.23	11.1204	3.4959e-09	4.80842e-07	UP	NA	NA	NA	NA	NA	NA	NA	NA	NA	NA	NA	NA	NA	NA	NA	NA	NA	NA	NA	NA	NA
W4_Locus_4132_Transcript_1/4	1.66127	3262.56	1963.89	10.9395	7.46323e-09	8.72389e-07	UP	NA	NA	NA	NA	NA	NA	NA	NA	NA	NA	NA	NA	NA	NA	NA	NA	NA	NA	NA	NA	NA
W4_Locus_4132_Transcript_3/4	1.66127	3883.77	2337.83	11.191	2.61298e-09	3.89174e-07	UP	NA	NA	NA	NA	NA	NA	NA	NA	NA	NA	NA	NA	NA	NA	NA	NA	NA	NA	NA	NA	NA
W4_Locus_4145_Transcript_1/2	3.32254	2092.37	629.75	9.29864	4.24428e-07	2.31404e-05	UP	NA	NA	NA	NA	NA	NA	NA	NA	NA	NA	NA	NA	NA	NA	NA	NA	NA	NA	NA	NA	NA
W4_Locus_4149_Transcript_1/1	1.66127	1649.34	992.816	9.95538	5.90768e-07	3.03622e-05	UP	NA	NA	NA	NA	NA	NA	NA	NA	NA	NA	NA	NA	NA	NA	NA	NA	NA	NA	NA	NA	NA
W4_Locus_4174_Transcript_1/1	18.274	4890.23	267.606	8.06397	2.83451e-07	1.65154e-05	UP	NA	NA	NA	NA	NA	NA	NA	NA	NA	NA	NA	NA	NA	NA	NA	NA	NA	NA	NA	NA	NA
W4_Locus_4181_Transcript_3/4	1.66127	1331.51	801.5	9.64656	2.3683e-06	9.61996e-05	UP	NA	NA	NA	NA	NA	NA	NA	NA	NA	NA	NA	NA	NA	NA	NA	NA	NA	NA	NA	NA	NA
W4_Locus_4194_Transcript_1/1	1.66127	2164.61	1302.98	10.3476	1.00425e-07	7.10714e-06	UP	NA	NA	NA	NA	NA	NA	NA	NA	NA	NA	NA	NA	NA	NA	NA	NA	NA	NA	NA	NA	NA
W4_Locus_420_Transcript_2/10	132.902	3785.05	28.4801	4.83188	0.000450472	0.00898468	UP	NA	NA	NA	NA	NA	NA	NA	NA	NA	NA	NA	NA	NA	NA	NA	NA	NA	NA	NA	NA	NA
W4_Locus_420_Transcript_8/10	129.579	2398.16	18.5073	4.21002	0.00260922	0.0412364	UP	NA	NA	NA	NA	NA	NA	NA	NA	NA	NA	NA	NA	NA	NA	NA	NA	NA	NA	NA	NA	NA
W4_Locus_4231_Transcript_1/1	1.66127	10502.8	6322.14	12.6262	1.92286e-11	1.72856e-08	UP	NA	NA	NA	NA	NA	NA	NA	NA	NA	NA	NA	NA	NA	NA	NA	NA	NA	NA	NA	NA	NA
W4_Locus_4265_Transcript_1/1	1.66127	4182.34	2517.55	11.2978	1.69148e-09	2.77667e-07	UP	NA	NA	NA	NA	NA	NA	NA	NA	NA	NA	NA	NA	NA	NA	NA	NA	NA	NA	NA	NA	NA
W4_Locus_4280_Transcript_2/2	1.66127	6592.54	3968.37	11.9543	1.43505e-10	4.97081e-08	UP	NA	NA	NA	NA	NA	NA	NA	NA	NA	NA	NA	NA	NA	NA	NA	NA	NA	NA	NA	NA	NA
W4_Locus_43_Transcript_14/283	1.66127	1353.18	814.544	9.66985	2.13432e-06	8.86994e-05	UP	NA	NA	NA	NA	NA	NA	NA	NA	NA	NA	NA	NA	NA	NA	NA	NA	NA	NA	NA	NA	NA
W4_Locus_43_Transcript_274/283	1.66127	22546.6	13571.9	13.7283	3.55495e-12	1.29112e-08	UP	NA	NA	NA	NA	NA	NA	NA	NA	NA	NA	NA	NA	NA	NA	NA	NA	NA	NA	NA	NA	NA
W4_Locus_43_Transcript_279/283	31.5642	184389	5841.71	12.5122	2.59937e-07	1.5419e-05	UP	NA	NA	NA	NA	NA	NA	NA	NA	NA	NA	NA	NA	NA	NA	NA	NA	NA	NA	NA	NA	NA
W4_Locus_43_Transcript_281/283	1.66127	6594.95	3969.82	11.9549	1.43246e-10	4.97081e-08	UP	NA	NA	NA	NA	NA	NA	NA	NA	NA	NA	NA	NA	NA	NA	NA	NA	NA	NA	NA	NA	NA
W4_Locus_43_Transcript_282/283	3.32254	6014.67	1810.26	10.822	9.16763e-10	1.7705e-07	UP	NA	NA	NA	NA	NA	NA	NA	NA	NA	NA	NA	NA	NA	NA	NA	NA	NA	NA	NA	NA	NA
W4_Locus_43_Transcript_283/283	8.30636	47590	5729.35	12.4842	1.61655e-10	5.3e-08	UP	NA	NA	NA	NA	NA	NA	NA	NA	NA	NA	NA	NA	NA	NA	NA	NA	NA	NA	NA	NA	NA
W4_Locus_43_Transcript_57/283	1.66127	385.247	231.899	7.85735	0.00256441	0.0405621	UP	NA	NA	NA	NA	NA	NA	NA	NA	NA	NA	NA	NA	NA	NA	NA	NA	NA	NA	NA	NA	NA
W4_Locus_43_Transcript_80/283	1.66127	816.242	491.335	8.94056	5.33186e-05	0.00141867	UP	NA	NA	NA	NA	NA	NA	NA	NA	NA	NA	NA	NA	NA	NA	NA	NA	NA	NA	NA	NA	NA
W4_Locus_43_Transcript_95/283	1.66127	1634.89	984.12	9.94269	6.25641e-07	3.18566e-05	UP	NA	NA	NA	NA	NA	NA	NA	NA	NA	NA	NA	NA	NA	NA	NA	NA	NA	NA	NA	NA	NA
W4_Locus_4327_Transcript_1/1	1.66127	1622.85	976.873	9.93203	6.56516e-07	3.31604e-05	UP	NA	NA	NA	NA	NA	NA	NA	NA	NA	NA	NA	NA	NA	NA	NA	NA	NA	NA	NA	NA	NA
W4_Locus_4379_Transcript_1/1	1.66127	390.063	234.797	7.87527	0.00242067	0.0387184	UP	NA	NA	NA	NA	NA	NA	NA	NA	NA	NA	NA	NA	NA	NA	NA	NA	NA	NA	NA	NA	NA
W4_Locus_4399_Transcript_2/2	6.64509	8294.85	1248.27	10.2857	1.1871e-09	2.13938e-07	UP	NA	NA	NA	NA	NA	NA	NA	NA	NA	NA	NA	NA	NA	NA	NA	NA	NA	NA	NA	NA	NA
W4_Locus_4402_Transcript_9/10	1.66127	1666.19	1002.96	9.97005	5.52872e-07	2.87326e-05	UP	NA	NA	NA	NA	NA	NA	NA	NA	NA	NA	NA	NA	NA	NA	NA	NA	NA	NA	NA	NA	NA
W4_Locus_443_Transcript_1/1	2054.99	59624.2	29.0143	4.85869	0.00105742	0.0189213	UP	NA	NA	NA	NA	NA	NA	NA	NA	NA	NA	NA	NA	NA	NA	NA	NA	NA	NA	NA	NA	NA
W4_Locus_4449_Transcript_1/3	36.548	1367.63	37.42	5.22574	0.00109969	0.0196079	UP	NA	NA	NA	NA	NA	NA	NA	NA	NA	NA	NA	NA	NA	NA	NA	NA	NA	NA	NA	NA	NA
W4_Locus_4472_Transcript_1/1	1.66127	1444.68	869.62	9.76424	1.3982e-06	6.18156e-05	UP	NA	NA	NA	NA	NA	NA	NA	NA	NA	NA	NA	NA	NA	NA	NA	NA	NA	NA	NA	NA	NA
W4_Locus_4501_Transcript_1/1	1.66127	2304.26	1387.04	10.4378	6.7e-08	5.16206e-06	UP	NA	NA	NA	NA	NA	NA	NA	NA	NA	NA	NA	NA	NA	NA	NA	NA	NA	NA	NA	NA	NA
W4_Locus_4559_Transcript_1/1	1.66127	744.008	447.854	8.80689	9.28235e-05	0.00229437	UP	NA	NA	NA	NA	NA	NA	NA	NA	NA	NA	NA	NA	NA	NA	NA	NA	NA	NA	NA	NA	NA
W4_Locus_4634_Transcript_1/1	1.66127	457.481	275.38	8.10528	0.00114306	0.0202711	UP	NA	NA	NA	NA	NA	NA	NA	NA	NA	NA	NA	NA	NA	NA	NA	NA	NA	NA	NA	NA	NA
W4_Locus_4644_Transcript_1/1	1.66127	1844.37	1110.22	10.1166	2.84896e-07	1.65358e-05	UP	NA	NA	NA	NA	NA	NA	NA	NA	NA	NA	NA	NA	NA	NA	NA	NA	NA	NA	NA	NA	NA
W4_Locus_4670_Transcript_1/1	3.32254	1919.01	577.573	9.17386	7.30053e-07	3.60784e-05	UP	NA	NA	NA	NA	NA	NA	NA	NA	NA	NA	NA	NA	NA	NA	NA	NA	NA	NA	NA	NA	NA
W4_Locus_47_Transcript_1/1	11.6289	110532	9504.95	13.2145	3.70581e-09	5.00596e-07	UP	NA	NA	NA	NA	NA	NA	NA	NA	NA	NA	NA	NA	NA	NA	NA	NA	NA	NA	NA	NA	NA
W4_Locus_4706_Transcript_1/2	1.66127	741.6	446.405	8.80221	9.46063e-05	0.0023308	UP	NA	NA	NA	NA	NA	NA	NA	NA	NA	NA	NA	NA	NA	NA	NA	NA	NA	NA	NA	NA	NA
W4_Locus_476_Transcript_1/1	1.66127	657.328	395.677	8.62818	0.000188257	0.00418231	UP	NA	NA	NA	NA	NA	NA	NA	NA	NA	NA	NA	NA	NA	NA	NA	NA	NA	NA	NA	NA	NA
W4_Locus_4766_Transcript_1/1	1.66127	1341.14	807.297	9.65696	2.26087e-06	9.25534e-05	UP	NA	NA	NA	NA	NA	NA	NA	NA	NA	NA	NA	NA	NA	NA	NA	NA	NA	NA	NA	NA	NA
W4_Locus_477_Transcript_12/14	1.66127	1899.75	1143.55	10.1593	2.3488e-07	1.42004e-05	UP	NA	NA	NA	NA	NA	NA	NA	NA	NA	NA	NA	NA	NA	NA	NA	NA	NA	NA	NA	NA	NA
W4_Locus_477_Transcript_6/14	4.98382	11193.8	2246.04	11.1332	1.72478e-10	5.5e-08	UP	NA	NA	NA	NA	NA	NA	NA	NA	NA	NA	NA	NA	NA	NA	NA	NA	NA	NA	NA	NA	NA
W4_Locus_477_Transcript_9/14	1.66127	8805.3	5300.34	12.3719	3.82132e-11	2.29012e-08	UP	NA	NA	NA	NA	NA	NA	NA	NA	NA	NA	NA	NA	NA	NA	NA	NA	NA	NA	NA	NA	NA
W4_Locus_4773_Transcript_1/1	1.66127	1834.74	1104.42	10.1091	2.948e-07	1.70061e-05	UP	NA	NA	NA	NA	NA	NA	NA	NA	NA	NA	NA	NA	NA	NA	NA	NA	NA	NA	NA	NA	NA
W4_Locus_484_Transcript_9/10	463.495	10784.5	23.2678	4.54026	0.00050198	0.00988153	UP	NA	NA	NA	NA	NA	NA	NA	NA	NA	NA	NA	NA	NA	NA	NA	NA	NA	NA	NA	NA	NA
W4_Locus_4858_Transcript_1/1	1.66127	2913.43	1753.73	10.7762	1.5e-08	1.51161e-06	UP	NA	NA	NA	NA	NA	NA	NA	NA	NA	NA	NA	NA	NA	NA	NA	NA	NA	NA	NA	NA	NA
W4_Locus_499_Transcript_1/3	1.66127	1820.29	1095.72	10.0977	3.1041e-07	1.76692e-05	UP	NA	NA	NA	NA	NA	NA	NA	NA	NA	NA	NA	NA	NA	NA	NA	NA	NA	NA	NA	NA	NA
W4_Locus_5036_Transcript_1/1	1.66127	16649.9	10022.4	13.2909	5.29816e-12	1.29112e-08	UP	NA	NA	NA	NA	NA	NA	NA	NA	NA	NA	NA	NA	NA	NA	NA	NA	NA	NA	NA	NA	NA
W4_Locus_5072_Transcript_9/11	1.66127	1232.79	742.076	9.53542	3.88368e-06	0.000146559	UP	NA	NA	NA	NA	NA	NA	NA	NA	NA	NA	NA	NA	NA	NA	NA	NA	NA	NA	NA	NA	NA
W4_Locus_509_Transcript_4/8	122.934	2559.48	20.82	4.3799	0.00174944	0.029233	UP	NA	NA	NA	NA	NA	NA	NA	NA	NA	NA	NA	NA	NA	NA	NA	NA	NA	NA	NA	NA	NA
W4_Locus_5126_Transcript_1/1	1.66127	3968.04	2388.56	11.2219	2.30179e-09	3.50428e-07	UP	NA	NA	NA	NA	NA	NA	NA	NA	NA	NA	NA	NA	NA	NA	NA	NA	NA	NA	NA	NA	NA
W4_Locus_5236_Transcript_3/3	1.66127	3775.42	2272.61	11.1501	3.09109e-09	4.44599e-07	UP	NA	NA	NA	NA	NA	NA	NA	NA	NA	NA	NA	NA	NA	NA	NA	NA	NA	NA	NA	NA	NA
W4_Locus_5292_Transcript_1/1	3.32254	2224.8	669.608	9.38717	2.89081e-07	1.66889e-05	UP	NA	NA	NA	NA	NA	NA	NA	NA	NA	NA	NA	NA	NA	NA	NA	NA	NA	NA	NA	NA	NA
W4_Locus_530_Transcript_1/1	102.999	45851.6	445.166	8.7982	2.03e-07	1.2515e-05	UP	NA	NA	NA	NA	NA	NA	NA	NA	NA	NA	NA	NA	NA	NA	NA	NA	NA	NA	NA	NA	NA
W4_Locus_531_Transcript_2/3	1.66127	650.104	391.329	8.61224	0.000200095	0.00441284	UP	NA	NA	NA	NA	NA	NA	NA	NA	NA	NA	NA	NA	NA	NA	NA	NA	NA	NA	NA	NA	NA
W4_Locus_5360_Transcript_1/1	1.66127	1290.58	776.861	9.60151	2.89487e-06	0.00011421	UP	NA	NA	NA	NA	NA	NA	NA	NA	NA	NA	NA	NA	NA	NA	NA	NA	NA	NA	NA	NA	NA
W4_Locus_5368_Transcript_1/1	1.66127	1016.09	611.633	9.25652	1.34951e-05	0.000428872	UP	NA	NA	NA	NA	NA	NA	NA	NA	NA	NA	NA	NA	NA	NA	NA	NA	NA	NA	NA	NA	NA
W4_Locus_5398_Transcript_1/1	1.66127	719.93	433.361	8.75942	0.000112453	0.00269402	UP	NA	NA	NA	NA	NA	NA	NA	NA	NA	NA	NA	NA	NA	NA	NA	NA	NA	NA	NA	NA	NA
W4_Locus_5432_Transcript_1/1	3.32254	1536.17	462.348	8.85284	2.93831e-06	0.000115501	UP	NA	NA	NA	NA	NA	NA	NA	NA	NA	NA	NA	NA	NA	NA	NA	NA	NA	NA	NA	NA	NA
W4_Locus_5449_Transcript_1/1	3.32254	9048.49	2723.36	11.4112	1.40428e-10	4.96922e-08	UP	NA	NA	NA	NA	NA	NA	NA	NA	NA	NA	NA	NA	NA	NA	NA	NA	NA	NA	NA	NA	NA
W4_Locus_546_Transcript_1/1	3.32254	42475.9	12784.1	13.6421	1.62609e-11	1.7e-08	UP	NA	NA	NA	NA	NA	NA	NA	NA	NA	NA	NA	NA	NA	NA	NA	NA	NA	NA	NA	NA	NA
W4_Locus_5464_Transcript_2/2	1.66127	378.024	227.551	7.83004	0.00279827	0.0438387	UP	NA	NA	NA	NA	NA	NA	NA	NA	NA	NA	NA	NA	NA	NA	NA	NA	NA	NA	NA	NA	NA
W4_Locus_5559_Transcript_3/4	1.66127	3183.1	1916.06	10.9039	8.68057e-09	9.72533e-07	UP	NA	NA	NA	NA	NA	NA	NA	NA	NA	NA	NA	NA	NA	NA	NA	NA	NA	NA	NA	NA	NA
W4_Locus_5559_Transcript_4/4	1.66127	3238.48	1949.4	10.9288	7.80913e-09	8.96568e-07	UP	NA	NA	NA	NA	NA	NA	NA	NA	NA	NA	NA	NA	NA	NA	NA	NA	NA	NA	NA	NA	NA
W4_Locus_559_Transcript_1/1	1.66127	9270	5580.06	12.4461	3.09633e-11	2.20837e-08	UP	NA	NA	NA	NA	NA	NA	NA	NA	NA	NA	NA	NA	NA	NA	NA	NA	NA	NA	NA	NA	NA
W4_Locus_5597_Transcript_1/1	1.66127	1801.03	1084.13	10.0823	3.32731e-07	1.87782e-05	UP	NA	NA	NA	NA	NA	NA	NA	NA	NA	NA	NA	NA	NA	NA	NA	NA	NA	NA	NA	NA	NA
W4_Locus_5688_Transcript_1/1	1.66127	1348.36	811.646	9.66471	2.18394e-06	9.03638e-05	UP	NA	NA	NA	NA	NA	NA	NA	NA	NA	NA	NA	NA	NA	NA	NA	NA	NA	NA	NA	NA	NA
W4_Locus_571_Transcript_5/5	1.66127	3871.73	2330.58	11.1865	2.66147e-09	3.94839e-07	UP	NA	NA	NA	NA	NA	NA	NA	NA	NA	NA	NA	NA	NA	NA	NA	NA	NA	NA	NA	NA	NA
W4_Locus_5712_Transcript_1/1	1.66127	365.985	220.304	7.78335	0.00324186	0.0495368	UP	NA	NA	NA	NA	NA	NA	NA	NA	NA	NA	NA	NA	NA	NA	NA	NA	NA	NA	NA	NA	NA
W4_Locus_5732_Transcript_1/1	1.66127	1134.07	682.652	9.41501	6.65067e-06	0.000231218	UP	NA	NA	NA	NA	NA	NA	NA	NA	NA	NA	NA	NA	NA	NA	NA	NA	NA	NA	NA	NA	NA
W4_Locus_5775_Transcript_1/1	3.32254	5810.01	1748.66	10.772	1.0941e-09	2.02494e-07	UP	NA	NA	NA	NA	NA	NA	NA	NA	NA	NA	NA	NA	NA	NA	NA	NA	NA	NA	NA	NA	NA
W4_Locus_5791_Transcript_2/2	1.66127	5097.3	3068.31	11.5832	5.51457e-10	1.232e-07	UP	NA	NA	NA	NA	NA	NA	NA	NA	NA	NA	NA	NA	NA	NA	NA	NA	NA	NA	NA	NA	NA
W4_Locus_581_Transcript_1/1	1.66127	2588.38	1558.07	10.6055	3.17546e-08	2.77529e-06	UP	NA	NA	NA	NA	NA	NA	NA	NA	NA	NA	NA	NA	NA	NA	NA	NA	NA	NA	NA	NA	NA
W4_Locus_5827_Transcript_1/1	4.98382	3462.41	694.73	9.44031	4.927e-08	3.97487e-06	UP	NA	NA	NA	NA	NA	NA	NA	NA	NA	NA	NA	NA	NA	NA	NA	NA	NA	NA	NA	NA	NA
W4_Locus_5829_Transcript_1/1	1.66127	1808.25	1088.47	10.0881	3.2415e-07	1.83488e-05	UP	NA	NA	NA	NA	NA	NA	NA	NA	NA	NA	NA	NA	NA	NA	NA	NA	NA	NA	NA	NA	NA
W4_Locus_5858_Transcript_1/1	1.66127	2846.01	1713.15	10.7424	1.74114e-08	1.70528e-06	UP	NA	NA	NA	NA	NA	NA	NA	NA	NA	NA	NA	NA	NA	NA	NA	NA	NA	NA	NA	NA	NA
W4_Locus_5885_Transcript_1/1	1.66127	4827.63	2905.98	11.5048	7.45433e-10	1.53e-07	UP	NA	NA	NA	NA	NA	NA	NA	NA	NA	NA	NA	NA	NA	NA	NA	NA	NA	NA	NA	NA	NA
W4_Locus_593_Transcript_6/11	455.189	16233.3	35.6629	5.15635	0.000135302	0.00315203	UP	NA	NA	NA	NA	NA	NA	NA	NA	NA	NA	NA	NA	NA	NA	NA	NA	NA	NA	NA	NA	NA
W4_Locus_593_Transcript_8/11	538.252	15503.8	28.8039	4.84819	0.000269434	0.00570862	UP	NA	NA	NA	NA	NA	NA	NA	NA	NA	NA	NA	NA	NA	NA	NA	NA	NA	NA	NA	NA	NA
W4_Locus_5933_Transcript_2/3	1.66127	3257.74	1960.99	10.9374	7.53092e-09	8.74884e-07	UP	NA	NA	NA	NA	NA	NA	NA	NA	NA	NA	NA	NA	NA	NA	NA	NA	NA	NA	NA	NA	NA
W4_Locus_5933_Transcript_3/3	3.32254	3426.29	1031.22	10.0101	2.07332e-08	1.9718e-06	UP	NA	NA	NA	NA	NA	NA	NA	NA	NA	NA	NA	NA	NA	NA	NA	NA	NA	NA	NA	NA	NA
W4_Locus_5990_Transcript_3/3	4.98382	3773.01	757.053	9.56425	3.01211e-08	2.67274e-06	UP	NA	NA	NA	NA	NA	NA	NA	NA	NA	NA	NA	NA	NA	NA	NA	NA	NA	NA	NA	NA	NA
W4_Locus_6_Transcript_1/5	210.982	4507.39	21.3639	4.4171	0.000924179	0.0168689	UP	NA	NA	NA	NA	NA	NA	NA	NA	NA	NA	NA	NA	NA	NA	NA	NA	NA	NA	NA	NA	NA
W4_Locus_6_Transcript_4/5	279.094	4281.06	15.3391	3.93915	0.00260868	0.0412364	UP	NA	NA	NA	NA	NA	NA	NA	NA	NA	NA	NA	NA	NA	NA	NA	NA	NA	NA	NA	NA	NA
W4_Locus_601_Transcript_1/1	1.66127	5138.23	3092.95	11.5948	5.27774e-10	1.2e-07	UP	NA	NA	NA	NA	NA	NA	NA	NA	NA	NA	NA	NA	NA	NA	NA	NA	NA	NA	NA	NA	NA
W4_Locus_6024_Transcript_1/1	1.66127	2405.39	1447.92	10.4998	5.07913e-08	4.07583e-06	UP	NA	NA	NA	NA	NA	NA	NA	NA	NA	NA	NA	NA	NA	NA	NA	NA	NA	NA	NA	NA	NA
W4_Locus_604_Transcript_2/3	157.821	3693.55	23.4035	4.54865	0.000834879	0.0154216	UP	NA	NA	NA	NA	NA	NA	NA	NA	NA	NA	NA	NA	NA	NA	NA	NA	NA	NA	NA	NA	NA
W4_Locus_605_Transcript_14/17	1.66127	6792.38	4088.66	11.9974	1.23927e-10	4.72623e-08	UP	NA	NA	NA	NA	NA	NA	NA	NA	NA	NA	NA	NA	NA	NA	NA	NA	NA	NA	NA	NA	NA
W4_Locus_6077_Transcript_1/1	1.66127	1764.91	1062.39	10.0531	3.79768e-07	2.10705e-05	UP	NA	NA	NA	NA	NA	NA	NA	NA	NA	NA	NA	NA	NA	NA	NA	NA	NA	NA	NA	NA	NA
W4_Locus_612_Transcript_1/2	3.32254	9274.82	2791.48	11.4468	1.2714e-10	4.8e-08	UP	NA	NA	NA	NA	NA	NA	NA	NA	NA	NA	NA	NA	NA	NA	NA	NA	NA	NA	NA	NA	NA
W4_Locus_614_Transcript_7/10	116.289	2258.51	19.4215	4.27958	0.00246781	0.0392811	UP	NA	NA	NA	NA	NA	NA	NA	NA	NA	NA	NA	NA	NA	NA	NA	NA	NA	NA	NA	NA	NA
W4_Locus_614_Transcript_9/10	290.723	6005.04	20.6556	4.36846	0.000853377	0.0157018	UP	NA	NA	NA	NA	NA	NA	NA	NA	NA	NA	NA	NA	NA	NA	NA	NA	NA	NA	NA	NA	NA
W4_Locus_6148_Transcript_1/1	1.66127	3729.67	2245.07	11.1325	3.3242e-09	4.64846e-07	UP	NA	NA	NA	NA	NA	NA	NA	NA	NA	NA	NA	NA	NA	NA	NA	NA	NA	NA	NA	NA	NA
W4_Locus_616_Transcript_1/1	3.32254	11172.2	3362.53	11.7153	6.3797e-11	3.09463e-08	UP	NA	NA	NA	NA	NA	NA	NA	NA	NA	NA	NA	NA	NA	NA	NA	NA	NA	NA	NA	NA	NA
W4_Locus_6167_Transcript_1/1	1.66127	1280.95	771.063	9.59071	3.03745e-06	0.000118718	UP	NA	NA	NA	NA	NA	NA	NA	NA	NA	NA	NA	NA	NA	NA	NA	NA	NA	NA	NA	NA	NA
W4_Locus_6173_Transcript_1/1	3.32254	3000.11	902.956	9.81851	4.57932e-08	3.72623e-06	UP	NA	NA	NA	NA	NA	NA	NA	NA	NA	NA	NA	NA	NA	NA	NA	NA	NA	NA	NA	NA	NA
W4_Locus_6294_Transcript_1/1	1.66127	1090.73	656.563	9.35879	8.55234e-06	0.000286769	UP	NA	NA	NA	NA	NA	NA	NA	NA	NA	NA	NA	NA	NA	NA	NA	NA	NA	NA	NA	NA	NA
W4_Locus_63_Transcript_1/2	1.66127	2850.83	1716.05	10.7449	1.72275e-08	1.69165e-06	UP	NA	NA	NA	NA	NA	NA	NA	NA	NA	NA	NA	NA	NA	NA	NA	NA	NA	NA	NA	NA	NA
W4_Locus_6347_Transcript_2/11	1.66127	2289.81	1378.35	10.4287	6.97718e-08	5.3326e-06	UP	NA	NA	NA	NA	NA	NA	NA	NA	NA	NA	NA	NA	NA	NA	NA	NA	NA	NA	NA	NA	NA
W4_Locus_6478_Transcript_1/1	1.66127	616.395	371.038	8.53542	0.000267073	0.00566019	UP	NA	NA	NA	NA	NA	NA	NA	NA	NA	NA	NA	NA	NA	NA	NA	NA	NA	NA	NA	NA	NA
W4_Locus_6479_Transcript_1/1	1.66127	406.917	244.943	7.9363	0.00198532	0.0325125	UP	NA	NA	NA	NA	NA	NA	NA	NA	NA	NA	NA	NA	NA	NA	NA	NA	NA	NA	NA	NA	NA
W4_Locus_6486_Transcript_1/1	6.64509	8140.75	1225.08	10.2587	1.28604e-09	2.26368e-07	UP	NA	NA	NA	NA	NA	NA	NA	NA	NA	NA	NA	NA	NA	NA	NA	NA	NA	NA	NA	NA	NA
W4_Locus_6488_Transcript_1/1	1.66127	1528.95	920.348	9.84604	9.67719e-07	4.54725e-05	UP	NA	NA	NA	NA	NA	NA	NA	NA	NA	NA	NA	NA	NA	NA	NA	NA	NA	NA	NA	NA	NA
W4_Locus_6511_Transcript_1/2	1.66127	1516.91	913.101	9.83463	1.01874e-06	4.76034e-05	UP	NA	NA	NA	NA	NA	NA	NA	NA	NA	NA	NA	NA	NA	NA	NA	NA	NA	NA	NA	NA	NA
W4_Locus_6633_Transcript_1/2	48.1769	4006.57	83.1637	6.37788	1.52172e-05	0.000473459	UP	NA	NA	NA	NA	NA	NA	NA	NA	NA	NA	NA	NA	NA	NA	NA	NA	NA	NA	NA	NA	NA
W4_Locus_6643_Transcript_1/1	1.66127	1849.19	1113.11	10.1204	2.80089e-07	1.63447e-05	UP	NA	NA	NA	NA	NA	NA	NA	NA	NA	NA	NA	NA	NA	NA	NA	NA	NA	NA	NA	NA	NA
W4_Locus_6668_Transcript_6/7	157.821	2886.94	18.2925	4.19318	0.00219095	0.0355332	UP	NA	NA	NA	NA	NA	NA	NA	NA	NA	NA	NA	NA	NA	NA	NA	NA	NA	NA	NA	NA	NA
W4_Locus_6701_Transcript_1/3	1.66127	994.419	598.589	9.22542	1.54927e-05	0.000480249	UP	NA	NA	NA	NA	NA	NA	NA	NA	NA	NA	NA	NA	NA	NA	NA	NA	NA	NA	NA	NA	NA
W4_Locus_671_Transcript_1/2	6.64509	39986.2	6017.41	12.5549	7.54562e-11	3.41189e-08	UP	NA	NA	NA	NA	NA	NA	NA	NA	NA	NA	NA	NA	NA	NA	NA	NA	NA	NA	NA	NA	NA
W4_Locus_6712_Transcript_1/1	3.32254	5482.55	1650.1	10.6883	1.47929e-09	2.52607e-07	UP	NA	NA	NA	NA	NA	NA	NA	NA	NA	NA	NA	NA	NA	NA	NA	NA	NA	NA	NA	NA	NA
W4_Locus_6760_Transcript_1/1	1.66127	589.909	355.095	8.47206	0.000336676	0.0069481	UP	NA	NA	NA	NA	NA	NA	NA	NA	NA	NA	NA	NA	NA	NA	NA	NA	NA	NA	NA	NA	NA
W4_Locus_6791_Transcript_1/1	1.66127	4974.5	2994.39	11.548	6.30885e-10	1.34575e-07	UP	NA	NA	NA	NA	NA	NA	NA	NA	NA	NA	NA	NA	NA	NA	NA	NA	NA	NA	NA	NA	NA
W4_Locus_695_Transcript_1/1	1.66127	9250.74	5568.47	12.4431	3.1223e-11	2.20837e-08	UP	NA	NA	NA	NA	NA	NA	NA	NA	NA	NA	NA	NA	NA	NA	NA	NA	NA	NA	NA	NA	NA
W4_Locus_6966_Transcript_1/1	1.66127	2032.18	1223.27	10.2565	1.51385e-07	9.89562e-06	UP	NA	NA	NA	NA	NA	NA	NA	NA	NA	NA	NA	NA	NA	NA	NA	NA	NA	NA	NA	NA	NA
W4_Locus_6967_Transcript_2/2	1.66127	1432.64	862.373	9.75217	1.47609e-06	6.48792e-05	UP	NA	NA	NA	NA	NA	NA	NA	NA	NA	NA	NA	NA	NA	NA	NA	NA	NA	NA	NA	NA	NA
W4_Locus_6973_Transcript_2/2	1.66127	1249.64	752.222	9.55501	3.55947e-06	0.00013623	UP	NA	NA	NA	NA	NA	NA	NA	NA	NA	NA	NA	NA	NA	NA	NA	NA	NA	NA	NA	NA	NA
W4_Locus_6976_Transcript_1/1	1.66127	3296.27	1984.18	10.9543	7e-09	8.33505e-07	UP	NA	NA	NA	NA	NA	NA	NA	NA	NA	NA	NA	NA	NA	NA	NA	NA	NA	NA	NA	NA	NA
W4_Locus_7088_Transcript_1/1	1.66127	2036.99	1226.16	10.2599	1.4907e-07	9.76286e-06	UP	NA	NA	NA	NA	NA	NA	NA	NA	NA	NA	NA	NA	NA	NA	NA	NA	NA	NA	NA	NA	NA
W4_Locus_709_Transcript_1/3	1.66127	3640.58	2191.44	11.0977	3.84173e-09	5.16373e-07	UP	NA	NA	NA	NA	NA	NA	NA	NA	NA	NA	NA	NA	NA	NA	NA	NA	NA	NA	NA	NA	NA
W4_Locus_709_Transcript_3/3	1.66127	4403.85	2650.89	11.3723	1.25502e-09	2.23e-07	UP	NA	NA	NA	NA	NA	NA	NA	NA	NA	NA	NA	NA	NA	NA	NA	NA	NA	NA	NA	NA	NA
W4_Locus_7092_Transcript_1/1	6.64509	1593.96	239.87	7.90611	9.53961e-06	0.000316223	UP	NA	NA	NA	NA	NA	NA	NA	NA	NA	NA	NA	NA	NA	NA	NA	NA	NA	NA	NA	NA	NA
W4_Locus_7108_Transcript_7/7	1.66127	450.257	271.032	8.08232	0.00123133	0.0215982	UP	NA	NA	NA	NA	NA	NA	NA	NA	NA	NA	NA	NA	NA	NA	NA	NA	NA	NA	NA	NA	NA
W4_Locus_7155_Transcript_1/1	1.66127	609.172	366.69	8.51842	0.00028437	0.00599647	UP	NA	NA	NA	NA	NA	NA	NA	NA	NA	NA	NA	NA	NA	NA	NA	NA	NA	NA	NA	NA	NA
W4_Locus_7174_Transcript_3/4	1.66127	512.86	308.715	8.27013	0.000672248	0.0126939	UP	NA	NA	NA	NA	NA	NA	NA	NA	NA	NA	NA	NA	NA	NA	NA	NA	NA	NA	NA	NA	NA
W4_Locus_7205_Transcript_1/1	1.66127	907.738	546.411	9.09384	2.76253e-05	0.000796504	UP	NA	NA	NA	NA	NA	NA	NA	NA	NA	NA	NA	NA	NA	NA	NA	NA	NA	NA	NA	NA	NA
W4_Locus_7220_Transcript_1/1	1.66127	1360.4	818.892	9.67753	2.06228e-06	8.64189e-05	UP	NA	NA	NA	NA	NA	NA	NA	NA	NA	NA	NA	NA	NA	NA	NA	NA	NA	NA	NA	NA	NA
W4_Locus_7269_Transcript_1/1	3.32254	3655.03	1100.07	10.1034	1.41875e-08	1.4497e-06	UP	NA	NA	NA	NA	NA	NA	NA	NA	NA	NA	NA	NA	NA	NA	NA	NA	NA	NA	NA	NA	NA
W4_Locus_731_Transcript_1/1	3.32254	15539.9	4677.11	12.1914	2.49339e-11	1.921e-08	UP	NA	NA	NA	NA	NA	NA	NA	NA	NA	NA	NA	NA	NA	NA	NA	NA	NA	NA	NA	NA	NA
W4_Locus_7318_Transcript_2/3	533.268	9489.11	17.7943	4.15334	0.00120573	0.0212329	UP	NA	NA	NA	NA	NA	NA	NA	NA	NA	NA	NA	NA	NA	NA	NA	NA	NA	NA	NA	NA	NA
W4_Locus_7364_Transcript_1/1	1.66127	999.234	601.487	9.23239	1.50213e-05	0.000467556	UP	NA	NA	NA	NA	NA	NA	NA	NA	NA	NA	NA	NA	NA	NA	NA	NA	NA	NA	NA	NA	NA
W4_Locus_7386_Transcript_1/1	1.66127	1242.42	747.873	9.54665	3.69436e-06	0.000140893	UP	NA	NA	NA	NA	NA	NA	NA	NA	NA	NA	NA	NA	NA	NA	NA	NA	NA	NA	NA	NA	NA
W4_Locus_7389_Transcript_1/1	3.32254	2386.12	718.161	9.48816	1.86834e-07	1.17086e-05	UP	NA	NA	NA	NA	NA	NA	NA	NA	NA	NA	NA	NA	NA	NA	NA	NA	NA	NA	NA	NA	NA
W4_Locus_7411_Transcript_1/1	1.66127	1560.25	939.19	9.87527	8.48213e-07	4.08484e-05	UP	NA	NA	NA	NA	NA	NA	NA	NA	NA	NA	NA	NA	NA	NA	NA	NA	NA	NA	NA	NA	NA
W4_Locus_7427_Transcript_8/11	1.66127	488.782	294.222	8.20076	0.000841181	0.0155228	UP	NA	NA	NA	NA	NA	NA	NA	NA	NA	NA	NA	NA	NA	NA	NA	NA	NA	NA	NA	NA	NA
W4_Locus_7532_Transcript_1/3	1.66127	1227.97	739.177	9.52978	3.9826e-06	0.000149843	UP	NA	NA	NA	NA	NA	NA	NA	NA	NA	NA	NA	NA	NA	NA	NA	NA	NA	NA	NA	NA	NA
W4_Locus_7532_Transcript_3/3	1.66127	1194.27	718.886	9.48962	4.76395e-06	0.000173283	UP	NA	NA	NA	NA	NA	NA	NA	NA	NA	NA	NA	NA	NA	NA	NA	NA	NA	NA	NA	NA	NA
W4_Locus_7633_Transcript_1/1	1.66127	471.927	284.076	8.15013	0.000989234	0.0178963	UP	NA	NA	NA	NA	NA	NA	NA	NA	NA	NA	NA	NA	NA	NA	NA	NA	NA	NA	NA	NA	NA
W4_Locus_7680_Transcript_1/1	1.66127	1642.11	988.468	9.94905	6.07917e-07	3.11221e-05	UP	NA	NA	NA	NA	NA	NA	NA	NA	NA	NA	NA	NA	NA	NA	NA	NA	NA	NA	NA	NA	NA
W4_Locus_776_Transcript_1/1	1.66127	15299.1	9209.28	13.1689	6.32634e-12	1.29112e-08	UP	NA	NA	NA	NA	NA	NA	NA	NA	NA	NA	NA	NA	NA	NA	NA	NA	NA	NA	NA	NA	NA
W4_Locus_7764_Transcript_1/2	1.66127	3823.58	2301.59	11.1684	2.86661e-09	4.18692e-07	UP	NA	NA	NA	NA	NA	NA	NA	NA	NA	NA	NA	NA	NA	NA	NA	NA	NA	NA	NA	NA	NA
W4_Locus_7936_Transcript_1/1	1.66127	2542.63	1530.53	10.5798	3.55837e-08	3.04648e-06	UP	NA	NA	NA	NA	NA	NA	NA	NA	NA	NA	NA	NA	NA	NA	NA	NA	NA	NA	NA	NA	NA
W4_Locus_7953_Transcript_2/2	1.66127	621.211	373.937	8.54665	0.000256175	0.00548774	UP	NA	NA	NA	NA	NA	NA	NA	NA	NA	NA	NA	NA	NA	NA	NA	NA	NA	NA	NA	NA	NA
W4_Locus_7996_Transcript_1/2	1.66127	1338.73	805.848	9.65436	2.2872e-06	9.34077e-05	UP	NA	NA	NA	NA	NA	NA	NA	NA	NA	NA	NA	NA	NA	NA	NA	NA	NA	NA	NA	NA	NA
W4_Locus_8000_Transcript_3/5	3.32254	430.995	129.718	7.01924	0.00311239	0.0480422	UP	NA	NA	NA	NA	NA	NA	NA	NA	NA	NA	NA	NA	NA	NA	NA	NA	NA	NA	NA	NA	NA
W4_Locus_8000_Transcript_5/5	1.66127	394.878	237.696	7.89298	0.00228599	0.0368137	UP	NA	NA	NA	NA	NA	NA	NA	NA	NA	NA	NA	NA	NA	NA	NA	NA	NA	NA	NA	NA	NA
W4_Locus_8140_Transcript_1/1	1.66127	4757.8	2863.95	11.4838	8.08872e-10	1.63314e-07	UP	NA	NA	NA	NA	NA	NA	NA	NA	NA	NA	NA	NA	NA	NA	NA	NA	NA	NA	NA	NA	NA
W4_Locus_8188_Transcript_1/1	3.32254	7105.4	2138.54	11.0624	4.05754e-10	1.00162e-07	UP	NA	NA	NA	NA	NA	NA	NA	NA	NA	NA	NA	NA	NA	NA	NA	NA	NA	NA	NA	NA	NA
W4_Locus_8211_Transcript_1/1	1.66127	469.52	282.627	8.14275	0.00101297	0.0182166	UP	NA	NA	NA	NA	NA	NA	NA	NA	NA	NA	NA	NA	NA	NA	NA	NA	NA	NA	NA	NA	NA
W4_Locus_8284_Transcript_1/1	1.66127	623.618	375.386	8.55223	0.000250907	0.0053772	UP	NA	NA	NA	NA	NA	NA	NA	NA	NA	NA	NA	NA	NA	NA	NA	NA	NA	NA	NA	NA	NA
W4_Locus_8288_Transcript_1/1	1.66127	5988.18	3604.58	11.8156	2.33435e-10	6.80584e-08	UP	NA	NA	NA	NA	NA	NA	NA	NA	NA	NA	NA	NA	NA	NA	NA	NA	NA	NA	NA	NA	NA
W4_Locus_8310_Transcript_10/11	121.273	2359.64	19.4573	4.28224	0.0023249	0.0374323	UP	NA	NA	NA	NA	NA	NA	NA	NA	NA	NA	NA	NA	NA	NA	NA	NA	NA	NA	NA	NA	NA
W4_Locus_8348_Transcript_2/6	1.66127	647.696	389.88	8.60689	0.000204218	0.00448935	UP	NA	NA	NA	NA	NA	NA	NA	NA	NA	NA	NA	NA	NA	NA	NA	NA	NA	NA	NA	NA	NA
W4_Locus_8423_Transcript_1/6	1.66127	601.948	362.342	8.50121	0.00030288	0.00634427	UP	NA	NA	NA	NA	NA	NA	NA	NA	NA	NA	NA	NA	NA	NA	NA	NA	NA	NA	NA	NA	NA
W4_Locus_8423_Transcript_5/6	1.66127	951.078	572.5	9.16113	2.05785e-05	0.000616393	UP	NA	NA	NA	NA	NA	NA	NA	NA	NA	NA	NA	NA	NA	NA	NA	NA	NA	NA	NA	NA	NA
W4_Locus_8427_Transcript_1/1	1.66127	580.278	349.297	8.44831	0.000366612	0.00750029	UP	NA	NA	NA	NA	NA	NA	NA	NA	NA	NA	NA	NA	NA	NA	NA	NA	NA	NA	NA	NA	NA
W4_Locus_8504_Transcript_1/1	1.66127	1909.38	1149.35	10.1666	2.27258e-07	1.38616e-05	UP	NA	NA	NA	NA	NA	NA	NA	NA	NA	NA	NA	NA	NA	NA	NA	NA	NA	NA	NA	NA	NA
W4_Locus_8518_Transcript_1/1	1.66127	1815.48	1092.82	10.0938	3.15824e-07	1.79312e-05	UP	NA	NA	NA	NA	NA	NA	NA	NA	NA	NA	NA	NA	NA	NA	NA	NA	NA	NA	NA	NA	NA
W4_Locus_8603_Transcript_1/1	1.66127	671.774	404.373	8.65954	0.000166799	0.00377557	UP	NA	NA	NA	NA	NA	NA	NA	NA	NA	NA	NA	NA	NA	NA	NA	NA	NA	NA	NA	NA	NA
W4_Locus_8604_Transcript_2/2	1.66127	979.972	589.892	9.20431	1.70105e-05	0.000520251	UP	NA	NA	NA	NA	NA	NA	NA	NA	NA	NA	NA	NA	NA	NA	NA	NA	NA	NA	NA	NA	NA
W4_Locus_8659_Transcript_1/1	1.66127	1854	1116.01	10.1241	2.75375e-07	1.6132e-05	UP	NA	NA	NA	NA	NA	NA	NA	NA	NA	NA	NA	NA	NA	NA	NA	NA	NA	NA	NA	NA	NA
W4_Locus_8698_Transcript_1/4	1.66127	4976.91	2995.84	11.5487	6.29196e-10	1.34575e-07	UP	NA	NA	NA	NA	NA	NA	NA	NA	NA	NA	NA	NA	NA	NA	NA	NA	NA	NA	NA	NA	NA
W4_Locus_8698_Transcript_2/4	1.66127	4480.9	2697.27	11.3973	1.13628e-09	2.07827e-07	UP	NA	NA	NA	NA	NA	NA	NA	NA	NA	NA	NA	NA	NA	NA	NA	NA	NA	NA	NA	NA	NA
W4_Locus_8708_Transcript_2/4	1.66127	955.894	575.399	9.16842	1.99292e-05	0.000599321	UP	NA	NA	NA	NA	NA	NA	NA	NA	NA	NA	NA	NA	NA	NA	NA	NA	NA	NA	NA	NA	NA
W4_Locus_872_Transcript_1/2	3.32254	3303.49	994.266	9.95749	2.573e-08	2.36653e-06	UP	NA	NA	NA	NA	NA	NA	NA	NA	NA	NA	NA	NA	NA	NA	NA	NA	NA	NA	NA	NA	NA
W4_Locus_8830_Transcript_1/1	1.66127	1577.1	949.335	9.89077	7.90922e-07	3.86064e-05	UP	NA	NA	NA	NA	NA	NA	NA	NA	NA	NA	NA	NA	NA	NA	NA	NA	NA	NA	NA	NA	NA
W4_Locus_8892_Transcript_1/1	1.66127	4334.03	2608.86	11.3492	1.37596e-09	2.38854e-07	UP	NA	NA	NA	NA	NA	NA	NA	NA	NA	NA	NA	NA	NA	NA	NA	NA	NA	NA	NA	NA	NA
W4_Locus_893_Transcript_3/3	3.32254	19623.5	5906.17	12.528	1.63457e-11	1.7e-08	UP	NA	NA	NA	NA	NA	NA	NA	NA	NA	NA	NA	NA	NA	NA	NA	NA	NA	NA	NA	NA	NA
W4_Locus_8930_Transcript_1/1	1.66127	4141.4	2492.91	11.2836	1.79126e-09	2.90886e-07	UP	NA	NA	NA	NA	NA	NA	NA	NA	NA	NA	NA	NA	NA	NA	NA	NA	NA	NA	NA	NA	NA
W4_Locus_8968_Transcript_1/1	1.66127	397.286	239.146	7.90175	0.00222186	0.0359266	UP	NA	NA	NA	NA	NA	NA	NA	NA	NA	NA	NA	NA	NA	NA	NA	NA	NA	NA	NA	NA	NA
W4_Locus_897_Transcript_1/1	1.66127	4066.76	2447.98	11.2574	2e-09	3.13487e-07	UP	NA	NA	NA	NA	NA	NA	NA	NA	NA	NA	NA	NA	NA	NA	NA	NA	NA	NA	NA	NA	NA
W4_Locus_8992_Transcript_10/10	1.66127	1854	1116.01	10.1241	2.75375e-07	1.6132e-05	UP	NA	NA	NA	NA	NA	NA	NA	NA	NA	NA	NA	NA	NA	NA	NA	NA	NA	NA	NA	NA	NA
W4_Locus_8992_Transcript_5/10	1.66127	1430.23	860.924	9.74974	1.49226e-06	6.54374e-05	UP	NA	NA	NA	NA	NA	NA	NA	NA	NA	NA	NA	NA	NA	NA	NA	NA	NA	NA	NA	NA	NA
W4_Locus_8992_Transcript_9/10	1.66127	1495.24	900.057	9.81387	1.11855e-06	5.16272e-05	UP	NA	NA	NA	NA	NA	NA	NA	NA	NA	NA	NA	NA	NA	NA	NA	NA	NA	NA	NA	NA	NA
W4_Locus_900_Transcript_1/3	38.2093	1391.7	36.4232	5.18679	0.0011296	0.0200467	UP	NA	NA	NA	NA	NA	NA	NA	NA	NA	NA	NA	NA	NA	NA	NA	NA	NA	NA	NA	NA	NA
W4_Locus_9118_Transcript_1/1	1.66127	768.086	462.348	8.85284	7.6891e-05	0.00194773	UP	NA	NA	NA	NA	NA	NA	NA	NA	NA	NA	NA	NA	NA	NA	NA	NA	NA	NA	NA	NA	NA
W4_Locus_9337_Transcript_1/1	1.66127	1410.97	849.329	9.73018	1.62914e-06	7.06062e-05	UP	NA	NA	NA	NA	NA	NA	NA	NA	NA	NA	NA	NA	NA	NA	NA	NA	NA	NA	NA	NA	NA
W4_Locus_9339_Transcript_1/1	1.66127	722.338	434.81	8.76424	0.000110299	0.00265505	UP	NA	NA	NA	NA	NA	NA	NA	NA	NA	NA	NA	NA	NA	NA	NA	NA	NA	NA	NA	NA	NA
W4_Locus_934_Transcript_1/1	4.98382	28012.3	5620.65	12.4565	3.27548e-11	2.20837e-08	UP	NA	NA	NA	NA	NA	NA	NA	NA	NA	NA	NA	NA	NA	NA	NA	NA	NA	NA	NA	NA	NA
W4_Locus_9381_Transcript_1/1	1.66127	1324.29	797.152	9.63871	2.4527e-06	9.89891e-05	UP	NA	NA	NA	NA	NA	NA	NA	NA	NA	NA	NA	NA	NA	NA	NA	NA	NA	NA	NA	NA	NA
W4_Locus_9434_Transcript_1/1	1.66127	1858.82	1118.91	10.1279	2.70752e-07	1.59181e-05	UP	NA	NA	NA	NA	NA	NA	NA	NA	NA	NA	NA	NA	NA	NA	NA	NA	NA	NA	NA	NA	NA
W4_Locus_949_Transcript_1/1	1.66127	4529.06	2726.26	11.4127	1.06902e-09	1.99811e-07	UP	NA	NA	NA	NA	NA	NA	NA	NA	NA	NA	NA	NA	NA	NA	NA	NA	NA	NA	NA	NA	NA
W4_Locus_950_Transcript_1/2	1.66127	4916.71	2959.61	11.5312	6.73159e-10	1.41941e-07	UP	NA	NA	NA	NA	NA	NA	NA	NA	NA	NA	NA	NA	NA	NA	NA	NA	NA	NA	NA	NA	NA
W4_Locus_951_Transcript_3/4	380.431	7546.02	19.8354	4.31001	0.000885799	0.0162193	UP	NA	NA	NA	NA	NA	NA	NA	NA	NA	NA	NA	NA	NA	NA	NA	NA	NA	NA	NA	NA	NA
W4_Locus_9512_Transcript_1/1	1.66127	1146.11	689.899	9.43024	6.21243e-06	0.000217686	UP	NA	NA	NA	NA	NA	NA	NA	NA	NA	NA	NA	NA	NA	NA	NA	NA	NA	NA	NA	NA	NA
W4_Locus_9522_Transcript_1/1	1.66127	751.231	452.203	8.82083	8.76925e-05	0.00218304	UP	NA	NA	NA	NA	NA	NA	NA	NA	NA	NA	NA	NA	NA	NA	NA	NA	NA	NA	NA	NA	NA
W4_Locus_97_Transcript_1/1	1.66127	2299.44	1384.15	10.4348	6.7905e-08	5.22163e-06	UP	NA	NA	NA	NA	NA	NA	NA	NA	NA	NA	NA	NA	NA	NA	NA	NA	NA	NA	NA	NA	NA
W4_Locus_9738_Transcript_1/1	3.32254	1126.85	339.152	8.40579	1.97838e-05	0.000595184	UP	NA	NA	NA	NA	NA	NA	NA	NA	NA	NA	NA	NA	NA	NA	NA	NA	NA	NA	NA	NA	NA
W4_Locus_9805_Transcript_1/1	1.66127	809.019	486.987	8.92774	5.62784e-05	0.00148383	UP	NA	NA	NA	NA	NA	NA	NA	NA	NA	NA	NA	NA	NA	NA	NA	NA	NA	NA	NA	NA	NA
W4_Locus_9825_Transcript_1/1	1.66127	4685.57	2820.47	11.4617	8.81648e-10	1.73825e-07	UP	NA	NA	NA	NA	NA	NA	NA	NA	NA	NA	NA	NA	NA	NA	NA	NA	NA	NA	NA	NA	NA
W4_Locus_9858_Transcript_1/1	1.66127	1283.35	772.513	9.59341	3.00107e-06	0.00011754	UP	NA	NA	NA	NA	NA	NA	NA	NA	NA	NA	NA	NA	NA	NA	NA	NA	NA	NA	NA	NA	NA
W4_Locus_9984_Transcript_7/10	1.66127	2244.06	1350.81	10.3996	7.95001e-08	5.90867e-06	UP	NA	NA	NA	NA	NA	NA	NA	NA	NA	NA	NA	NA	NA	NA	NA	NA	NA	NA	NA	NA	NA
WC_Locus_10150_Transcript_1/2	3879.07	128810	33.2063	5.05339	0.00299995	0.0465254	UP	NA	NA	NA	NA	NA	NA	NA	NA	NA	NA	NA	NA	NA	NA	NA	NA	NA	NA	NA	NA	NA
WC_Locus_10150_Transcript_2/2	1206.08	34674.6	28.7498	4.84548	0.000526379	0.0103081	UP	NA	NA	NA	NA	NA	NA	NA	NA	NA	NA	NA	NA	NA	NA	NA	NA	NA	NA	NA	NA	NA
WC_Locus_1164_Transcript_4/9	318.964	12450.7	39.0348	5.28669	9.05676e-05	0.00224596	UP	NA	NA	NA	NA	NA	NA	NA	NA	NA	NA	NA	NA	NA	NA	NA	NA	NA	NA	NA	NA	NA
WC_Locus_13917_Transcript_1/3	111.305	3178.29	28.5547	4.83566	0.00054528	0.0106286	UP	NA	NA	NA	NA	NA	NA	NA	NA	NA	NA	NA	NA	NA	NA	NA	NA	NA	NA	NA	NA	NA
WC_Locus_1461_Transcript_4/6	1468.56	26252.2	17.8761	4.15996	0.00173897	0.0290708	UP	NA	NA	NA	NA	NA	NA	NA	NA	NA	NA	NA	NA	NA	NA	NA	NA	NA	NA	NA	NA	NA
WC_Locus_22007_Transcript_1/1	109.644	6322.87	57.6672	5.84968	2.91471e-05	0.000834328	UP	NA	NA	NA	NA	NA	NA	NA	NA	NA	NA	NA	NA	NA	NA	NA	NA	NA	NA	NA	NA	NA
WC_Locus_25155_Transcript_1/2	325.609	5545.15	17.0301	4.09001	0.00162715	0.0274814	UP	NA	NA	NA	NA	NA	NA	NA	NA	NA	NA	NA	NA	NA	NA	NA	NA	NA	NA	NA	NA	NA
WC_Locus_2609_Transcript_2/5	347.206	6019.48	17.3369	4.11578	0.00147879	0.0252582	UP	NA	NA	NA	NA	NA	NA	NA	NA	NA	NA	NA	NA	NA	NA	NA	NA	NA	NA	NA	NA	NA
WC_Locus_2657_Transcript_1/2	215.965	3734.49	17.2921	4.11204	0.00202837	0.033196	UP	NA	NA	NA	NA	NA	NA	NA	NA	NA	NA	NA	NA	NA	NA	NA	NA	NA	NA	NA	NA	NA
WC_Locus_6212_Transcript_1/4	411.996	6281.93	15.2476	3.93051	0.00216579	0.0351328	UP	NA	NA	NA	NA	NA	NA	NA	NA	NA	NA	NA	NA	NA	NA	NA	NA	NA	NA	NA	NA	NA
WC_Locus_6212_Transcript_3/4	237.562	3859.69	16.2471	4.02211	0.00237246	0.0379876	UP	NA	NA	NA	NA	NA	NA	NA	NA	NA	NA	NA	NA	NA	NA	NA	NA	NA	NA	NA	NA	NA
WC_Locus_6212_Transcript_4/4	631.283	9713.04	15.3862	3.94356	0.00191739	0.0315506	UP	NA	NA	NA	NA	NA	NA	NA	NA	NA	NA	NA	NA	NA	NA	NA	NA	NA	NA	NA	NA	NA
WC_Locus_7748_Transcript_5/7	244.207	4098.06	16.7811	4.06877	0.00206067	0.0335862	UP	NA	NA	NA	NA	NA	NA	NA	NA	NA	NA	NA	NA	NA	NA	NA	NA	NA	NA	NA	NA	NA
WC_Locus_8943_Transcript_1/1	83.0636	418455	5037.77	12.2986	4.05604e-05	0.00111863	UP	NA	NA	NA	NA	NA	NA	NA	NA	NA	NA	NA	NA	NA	NA	NA	NA	NA	NA	NA	NA	NA
W4_Locus_21803_Transcript_1/1	6.64509	1035.35	155.807	7.28362	0.00011366	0.0027212	UP	Q43854	Q43854_PHAAN	78.69	352	75	1	35	1090	7	357	0	Phaseolus angularis (Azuki bean) (Vigna angularis)	1.11.1.7	357	NA	Evidence at protein level	Peroxidase family	Peroxidase (EC 1.11.1.7)	GO:0020037~heme binding;GO:0046872~metal ion binding;GO:0004601~peroxidase activity	GO:0006979~response to oxidative stress	NA
W4_Locus_5673_Transcript_1/1	1.66127	671.774	404.373	8.65954	0.000166799	0.00377557	UP	Q9ZRV3	Q9ZRV3_PEA	56.13	506	215	9	3	1499	89	571	2e-170	Pisum sativum (Garden pea)	NA	656	NA	Evidence at transcript level	MCM family	MCM3 protein (Fragment)	GO:0005524~ATP binding;GO:0003677~DNA binding;GO:0017111~nucleoside-triphosphatase activity	GO:0006270~DNA-dependent DNA replication initiation	GO:0005634~nucleus
W4_Locus_900_Transcript_3/3	94.6925	4249.76	44.8795	5.48799	9.70134e-05	0.00238079	UP	B7Z178	B7Z178_PEA	74.47	329	84	0	186	1172	11	339	4e-178	Pisum sativum (Garden pea)	NA	339	NA	Evidence at transcript level	NA	Polygalacturonase inhibiting protein	NA	NA	NA
W4_Locus_5032_Transcript_9/10	348.867	4861.33	13.9346	3.8006	0.00321347	0.0493302	UP	G4XDS1	G4XDS1_VICFA	92.24	863	62	3	3905	1332	1	862	0	Vicia faba (Broad bean) (Faba vulgaris)	NA	894	NA	Evidence at transcript level	NA	Putative respiratory burst oxidase-like protein A	GO:0005509~calcium ion binding;GO:0050664~oxidoreductase activity, acting on NADH or NADPH, oxygen as acceptor;GO:0004601~peroxidase activity	NA	GO:0016021~integral to membrane
W4_Locus_592_Transcript_1/2	3.32254	14304.7	4305.34	12.0719	3.0439e-11	2.20837e-08	UP	Q9ZRW9	Q9ZRW9_VICFA	97.37	228	6	0	739	56	1	228	7e-156	Vicia faba (Broad bean) (Faba vulgaris)	NA	229	NA	Evidence at transcript level	NA	Polyubiquitin	NA	NA	NA
W4_Locus_1983_Transcript_3/3	114.628	2248.88	19.619	4.29418	0.00241522	0.0386395	UP	Q41707	Q41707_VIGUN	86.11	216	16	3	1	606	274	489	4e-148	Vigna unguiculata (Cowpea)	NA	489	NA	Predicted	NA	Extensin class 1 protein	NA	NA	NA
WC_Locus_7346_Transcript_3/4	254.175	4139	16.2841	4.02539	0.00223676	0.036152	UP	Q41707	Q41707_VIGUN	79.15	494	53	6	168	1499	1	489	0	Vigna unguiculata (Cowpea)	NA	489	NA	Predicted	NA	Extensin class 1 protein	NA	NA	NA
