# Supplementary material for: Transcriptomic dissection reveals wide spread differential expression in chickpea during early time points of Fusarium oxysporum f. sp. ciceri Race 1 attack
Source: PLoS One. 2017 May 25;12(5):e0178164. doi: 10.1371/journal.pone.0178164 (PMC5460890; doi:10.1371/journal.pone.0178164)
Supplement: S8 Table — Table includes gene list of down regulated and up regulated transcripts in chickpea upon foc1 infection. (XLSX) [file pone.0178164.s014.xlsx]

## Sheet: GENE LIST
	S8 Table.GENE LIST OF DOWN REGULATED AND UP REGULATED TRANSCRIPTS IN CHICKPEA UPON FOC1 INFECTION
DOWN REGULATED TRANSCRIPTS	A. DOWN REGULATED TRANSCRIPTS IN JG62 PLANTS AFTER INFECTION			COLOUR CODE
	NAME OF THE TRANSCRIPTS	log2 FOLD INDUCTION
	Metal transporter	-7.44234			COMMONLY DOWN REGULATED TRANSCRIPTS IN JG62 AND WR315
	Uncharacterized protein	-3.44696
	Fasciclin-like arabinogalactan protein	-4.17767			COMMONLY UP REGULATED TRANSCRIPTS IN JG62 AND WR315
	Uncharacterized protein	-8.35034
	Phosphoenolpyruvate carboxylase (EC 4.1.1.31) (Uncharacterized protein)	-4.43823		Data bar and pie indicates the intensity of the fold induction
	Adenosine 5'-phosphosulfate reductase (Uncharacterized protein)	-3.01795
	BZIP transcription factor bZIP73A	-3.95086
	Uncharacterized protein	-3.78725
	Uncharacterized protein	-3.81231
	Ethylene-responsive transcription factor RAP2-9	-3.51923
	Uncharacterized protein	-5.10637								JG 62 DOWN REGULATED	0.697
	Uncharacterized protein	-4.86888								WR315 DOWN REGULATED	0.121
	Nitrate reductase	-3.17104								COMMONLY DOWN REGULATED IN JG62 AND WR315	0.182
	R2R3-MYB transcription factor LjPAP	-3.78609
	Putative uncharacterized protein	-3.33895
	Aquaporin TIP1-1	-3.35698
	Uncharacterized protein	-4.11424
	Uncharacterized protein	-3.04101
	Fasciclin-like arabinogalactan protein (Uncharacterized protein)	-4.2705
	PAR-1a protein	-4.49592
	Chloroplast small heat shock protein	-6.36804
	Cytochrome P450 monooxygenase CYP93E2	-3.15772
	Sulfotransferase domain	-3.46754
	Uncharacterized protein	-3.72835
	Cellulose synthase	-3.44215
	Uncharacterized protein (Fragment)	-3.9606
	Sieve element occlusion c (Uncharacterized protein)	-3.05798								JG 62 UP REGULATED	0.406
	Beta-galactosidase (EC 3.2.1.23)	-3.18545								WR315 UP REGULATED	0.35
	Short-chain alcohol dehydrogenase	-3.74955								COMMONLY UP REGULATED IN JG62 AND WR315	0.245
	Sucrose transport protein SUF1	-4.03603
	Early light inducible protein	-6.09972
	Fasciclin-like arabinogalactan protein	-3.06784
	Uncharacterized protein	-4.00668
	Aquaporin TIP1-1	-3.99556
	Lactoylglutathione lyase	-5.46719
	Aquaporin TIP1-1	-3.93396
	Putative uncharacterized protein	-4.96985
	Wall-associated receptor kinase-like protein	-5.91433
	Fasciclin-like arabinogalactan protein (Uncharacterized protein)	-4.51453
	Uncharacterized protein (Wound-induced protein)	-5.77805
	Ovary protein induced by treatment with gibberellic acid (Fragment)	-3.19595
	Uncharacterized protein	-4.71401
	BZIP transcription factor bZIP73A	-4.05002
	Phosphoenolpyruvate carboxylase (EC 4.1.1.31) (Uncharacterized protein)	-3.69718
	Phosphoenolpyruvate carboxylase (EC 4.1.1.31) (Uncharacterized protein)	-4.3298
	Lipoxygenase (EC 1.13.11.-) (Fragment)	-3.22148
	Uncharacterized protein (Fragment)	-3.9069
	Aquaporin TIP2-1	-4.0159
	Ethylene-responsive transcription factor RAP2-9	-4.07796
	Beta-galactosidase (EC 3.2.1.23)	-3.8957
	Uncharacterized protein (Fragment)	-3.43422
	Aquaporin TIP1-1	-3.89679
	Uncharacterized protein	-5.67237
	Uncharacterized protein	-3.79555
	NA (Unidentified transcripts)	-3.09322
	NA (Unidentified transcripts)	-5.20032
	NA (Unidentified transcripts)	-3.2824
	NA (Unidentified transcripts)	-4.22608
	NA (Unidentified transcripts)	-7.08017
	NA (Unidentified transcripts)	-5.52239
	NA (Unidentified transcripts)	-5.122
	NA (Unidentified transcripts)	-3.85786
	NA (Unidentified transcripts)	-4.97469
	NA (Unidentified transcripts)	-5.00619
	NA (Unidentified transcripts)	-3.93703
	NA (Unidentified transcripts)	-5.71454
	NA (Unidentified transcripts)	-3.59125
	NA (Unidentified transcripts)	-3.58317
	NA (Unidentified transcripts)	-4.65648
	NA (Unidentified transcripts)	-5.73673
	NA (Unidentified transcripts)	-7.10735
	NA (Unidentified transcripts)	-4.42199
	NA (Unidentified transcripts)	-7.13978
	NA (Unidentified transcripts)	-7.41327
	NA (Unidentified transcripts)	-5.88689
	NA (Unidentified transcripts)	-4.34667
	NA (Unidentified transcripts)	-6.48564
	NA (Unidentified transcripts)	-4.92936
	NA (Unidentified transcripts)	-3.42553
	NA (Unidentified transcripts)	-3.68905
	NA (Unidentified transcripts)	-6.52567
	NA (Unidentified transcripts)	-7.89314
	NA (Unidentified transcripts)	-5.29178
	NA (Unidentified transcripts)	-7.04575
	NA (Unidentified transcripts)	-5.55007
	NA (Unidentified transcripts)	-7.21343
	NA (Unidentified transcripts)	-3.06553
	NA (Unidentified transcripts)	-3.6589
	NA (Unidentified transcripts)	-3.12167
	B. DOWN REGULATED TRANSCRIPTS IN WR 315 PLANTS AFTER INFECTION
	Chlorophyll a/b binding protein	-3.76569
	Phosphoenolpyruvate carboxylase (EC 4.1.1.31) (Uncharacterized protein)	-4.95594
	Putative uncharacterized protein	-5.585
	BZIP transcription factor bZIP73A	-4.98019
	Uncharacterized protein	-3.98416
	Phosphoenolpyruvate carboxylase (EC 4.1.1.31) (Uncharacterized protein)	-5.5968
	Phosphoenolpyruvate carboxylase (EC 4.1.1.31) (Uncharacterized protein)	-5.07618
	Phosphoenolpyruvate carboxylase (EC 4.1.1.31) (Uncharacterized protein)	-4.78951
	Phosphoenolpyruvate carboxylase (EC 4.1.1.31) (Uncharacterized protein)	-5.26709
	Phosphoenolpyruvate carboxylase (EC 4.1.1.31) (Uncharacterized protein)	-5.86057
	Uncharacterized protein	-4.26455
	Metal transporter	-5.89084
	Metal transporter	-6.6966
	Nitrate reductase	-4.85621
	Nitrate reductase	-4.79155
	Nitrate reductase	-5.79514
	Chlorophyll a-b binding protein	-4.89084
	Uncharacterized protein	-10.2617
	Nitrate transporter	-5.09102
	Nitrate transporter	-5.17686
	Phosphoenolpyruvate carboxylase	-5.35129
	NA (Unidentified transcripts)	-6.03876
	NA (Unidentified transcripts)	-5.02883
	NA (Unidentified transcripts)	-6.35264
	NA (Unidentified transcripts)	-4.41178
	NA (Unidentified transcripts)	-6.39235
	NA (Unidentified transcripts)	-5.78677
	NA (Unidentified transcripts)	-5.38364
	NA (Unidentified transcripts)	-6.07929
	NA (Unidentified transcripts)	-4.83962
UP REGULATED TRANSCRIPTS	C. UP REGULATED TRANSCRIPTS IN JG62 PLANTS AFTER INFECTION
	Cytochrome P450	4.77163
	Uncharacterized protein	9.42934
	Cytochrome P450 (EC 1.14.14.1)	3.55368
	Arylacetamide deacetylase	5.26004
	Transcription factor bHLH93	4.76493
	Ribosomal protein	8.12906
	Peroxidase	3.82553
	Hydroxyproline-rich glycoprotein (HRGP) (Fragment)	3.61371
	Uncharacterized protein	4.29211
	Putative uncharacterized protein	3.88048
	Uncharacterized protein	8.48736
	Uncharacterized protein	9.97
	Uncharacterized protein	3.52555
	Uncharacterized protein	8.33685
	Uncharacterized protein	9.67645
	Germin-like protein subfamily 1 member	6.93437
	Tubulin alpha-1 chain	7.75686
	Uncharacterized protein	5.19596
	Aspartate aminotransferase (EC 2.6.1.1)	7.60238
	Uncharacterized protein	9.22911
	Pyruvate decarboxylase isozyme	5.64056
	Uncharacterized protein	9.78757
	Putative uncharacterized protein	9.17624
	Peroxidase	6.33528
	Cysteine-rich repeat secretory protein	6.43245
	Uncharacterized protein	10.0143
	Uncharacterized protein (Fragment)	9.61886
	Uncharacterized protein	4.28004
	Uncharacterized protein	5.26935
	Serine hydroxymethyltransferase (EC 2.1.2.1)	7.42622
	Uncharacterized protein	9.10488
	Uncharacterized protein	10.0329
	Alcohol dehydrogenase	3.31489
	Uncharacterized protein	8.37375
	Alcohol dehydrogenase	3.15906
	Peptidyl-prolyl cis-trans isomerase (EC 5.2.1.8)	7.9232
	Putative uncharacterized protein	4.01786
	NifU-like protein	7.9009
	Uncharacterized protein	8.84126
	Putative uncharacterized protein	5.89362
	Non-cyanogenic beta-glucosidase (EC 3.2.1.21)	3.67148
	26S protease regulatory subunit 6A-like protein	8.72422
	Phosphoenolpyruvate carboxykinase	9.09247
	Putative wound-induced protein	4.04032
	Uncharacterized protein	9.79606
	Histone H4	7.91284
	Uncharacterized protein	10.7236
	Class I chitinase (EC 3.2.1.14)	3.98281
	T-complex protein 1 subunit epsilon (Uncharacterized protein)	8.56882
	Uncharacterized protein	6.10975
	Uncharacterized protein	8.40102
	Putative uncharacterized protein	4.97535
	Uncharacterized protein	7.77904
	Extensin-like protein (Fragment)	5.29806
	Mitogen-activated protein kinase 2 (Uncharacterized protein)	10.6725
	Uncharacterized protein	8.73938
	Uncharacterized protein	8.22193
	2-aminoethanethiol dioxygenase (Cupin, RmlC-type)	4.64568
	Uncharacterized protein	4.53157
	Uncharacterized protein	9.90941
	Putative uncharacterized protein (Fragment)	8.23268
	Uncharacterized protein	8.55461
	Uncharacterized protein	10.0512
	Uncharacterized protein	9.62704
	Uncharacterized protein	5.98961
	Uncharacterized protein	6.50757
	Uncharacterized protein	9.1759
	Serine/threonine protein kinase atr	4.10311
	Heat-shock protein	10.1959
	Peroxidase	5.19774
	Peptide transporter PTR5	5.40555
	Extensin	3.82372
	Ubiquitin	9.60019
	PtxA protein	4.18896
	Cytochrome P450 (EC 1.14.14.1)	3.41655
	Putative uncharacterized protein	3.30682
	Uncharacterized protein	8.26796
	Uncharacterized protein	5.3972
	Transcription factor bHLH93	4.76967
	Uncharacterized protein	3.37598
	Germin-like protein subfamily 1 member (Uncharacterized protein)	7.11363
	Transcription factor bHLH93	4.44735
	NADH dehydrogenase subunit 7	7.25395
	Glutamine synthetase (EC 6.3.1.2)	10.7089
	Regulator of nonsense transcripts-like protein	10.0753
	Uncharacterized protein	8.89414
	Uncharacterized protein	7.35255
	Uncharacterized protein	8.20819
	Germin-like protein subfamily 1 member (Uncharacterized protein)	6.34506
	Proline-rich cell wall protein	3.51264
	Uncharacterized protein	8.46625
	Casein kinase I isoform delta-like protein	9.696
	Uncharacterized protein	7.61886
	Uncharacterized protein	8.00073
	DNA-directed RNA polymerase (EC 2.7.7.6)	9.5306
	Uncharacterized protein	8.62432
	(Iso)flavonoid glycosyltransferase	5.78636
	Cytochrome P450 (EC 1.14.14.1)	3.41018
	Uncharacterized protein	8.12136
	Uncharacterized protein	5.43245
	Cytochrome P450	5.10235
	Uncharacterized protein	6.87825
	Putative uncharacterized protein	8.8436
	Uncharacterized protein	10.1993
	NADH glutamate synthase (EC 1.4.1.14)	7.94951
	S-adenosylmethionine synthase (EC 2.5.1.6)	8.48736
	Uncharacterized protein	8.09607
	UTP-glucose 1 phosphate uridylyltransferase	7.95385
	Coproporphyrinogen-III oxidase	8.73938
	Uncharacterized protein	8.08622
	Uncharacterized protein	9.94298
	Nucleolar protein (Uncharacterized protein)	8.97588
	Heat shock protein	9.53157
	HSP90-1 (Uncharacterized protein)	10.0525
	Uncharacterized protein	9.24984
	Putative senescence-associated protein (Fragment)	5.96501
	Uncharacterized protein	8.12522
	Ethylene-responsive transcription factor	3.77234
	Uncharacterized protein	7.42622
	Obg-like ATPase	7.9232
	Uncharacterized protein	6.23933
	Aquaporin NIP1-2 (Multifunctional aquaporin)	6.38611
	Pyridoxine biosynthesis protein	7.19286
	Peroxidase	5.26912
	Guanine nucleotide-binding protein subunit beta-like protein	8.26097
	NADH-ubiquinone oxidoreductase subunit	9.25395
	40S ribosomal protein S24	7.80969
	Uncharacterized protein	8.68821
	Putative uncharacterized protein	5.43097
	70 kDa heat shock cognate protein 1	8.80569
	Uncharacterized protein	8.33469
	Serine/threonine-protein phosphatase (EC 3.1.3.16)	7.85524
	Uncharacterized protein	7.90539
	Uncharacterized protein	7.04615
	Thaumatin-like protein PR-5b (Fragment)	5.75003
	Uncharacterized protein	7.68299
	Malate synthase (EC 2.3.3.9)	7.87253
	1-aminocyclopropane-1-carboxylate oxidase	5.83304
	V-H(+)-ATPase subunit A	9.18365
	Non-cyanogenic beta-glucosidase (EC 3.2.1.21)	3.52353
	KRR1 small subunit processome component (KRR-R motif-containing protein 1)	8.44945
	Uncharacterized protein	6.43588
	Uncharacterized protein	4.78392
	Alcohol dehydrogenase	3.25254
	Polyubiquitin	9.16214
	DNA-directed RNA polymerase (EC 2.7.7.6)	8.92688
	Uncharacterized protein	9.49928
	Cytosolic fructose-1 6-bisphosphatase	8.49928
	Uncharacterized protein	5.66068
	Uncharacterized protein	3.75467
	Uncharacterized protein	9.41525
	Trans-cinnamate 4-monooxygenase	4.5721
	Uncharacterized protein	9.41839
	Cytochrome P450 (EC 1.14.14.1)	3.30286
	Uncharacterized protein	9.40657
	Uncharacterized protein	9.60789
	Peroxidase	7.10845
	Cytochrome P450	4.31863
	Cytochrome P450 (EC 1.14.14.1)	3.57403
	Putative uncharacterized protein	3.09837
	Uncharacterized protein	8.33602
	Germin-like protein subfamily 1 member (Uncharacterized protein)	7.02637
	Alcohol dehydrogenase	3.16002
	Transcription factor bHLH93	4.93566
	Putative uncharacterized protein	6.39465
	Germin-like protein subfamily 1 member	6.22436
	Uncharacterized protein	3.64846
	DEAD-box ATP-dependent RNA helicase	10.8484
	DNA polymerase (EC 2.7.7.7)	8.1781
	Cytochrome P450 (EC 1.14.14.1)	3.78083
	1-aminocyclopropane-1-carboxylate oxidase	6.16603
	Hydroxyproline-rich glycoprotein (Fragment)	3.32252
	Succinate dehydrogenase	10.4441
	Uncharacterized protein	10.0421
	ATP synthase subunit alpha	8.64002
	Uncharacterized protein	8.341
	Disease resistance response protein (Uncharacterized protein)	5.83874
	Ethylene-responsive transcription factor RAP2-6	6.49035
	Auxin-induced protein 6B	3.12479
	Cytochrome P450	5.4172
	Extensin class 1 protein	3.50488
	Methionine aminopeptidase (EC 3.4.11.18)	9.46929
	Uncharacterized protein	4.15187
	Extensin class 1 protein	3.99437
	Alcohol dehydrogenase	3.25738
	Uncharacterized protein	9.0556
	Uncharacterized protein	9.34926
	ATP synthase subunit beta (EC 3.6.3.14)	11.3488
	Polygalacturonase	3.50359
	Uncharacterized protein	7.88281
	Polygalacturonase	7.64235
	Putative uncharacterized protein	9.9386
	Obg-like ATPase	7.00073
	Uncharacterized protein	10.7497
	Ribosomal protein L15	8.48136
	Uncharacterized protein	8.44483
	Uncharacterized protein	8.9171
	Uncharacterized protein	4.40555
	Uncharacterized protein	5.64534
	Guanine nucleotide-binding protein subunit beta-like protein	8.37051
	Histone deacetylase (EC 3.5.1.98)	7.66723
	Alcohol dehydrogenase	3.14715
	Uncharacterized protein	7.21109
	Serine/threonine-protein phosphatase (EC 3.1.3.16)	8.34265
	Uncharacterized protein	8.8224
	Ubiquitin	10.0553
	Uncharacterized protein	8.14812
	Uncharacterized protein	5.55461
	Phosphoenolpyruvate carboxykinase	9.10845
	2-aminoethanethiol dioxygenase (Cupin, RmlC-type)	4.17273
	Ubiquitin fusion protein	7.76923
	Putative uncharacterized protein	6.24555
	Uncharacterized protein	8.14622
	Uncharacterized protein	6.96679
	Homeodomain-like	3.18429
	Cytochrome P450 (EC 1.14.14.1)	3.33561
	Uncharacterized protein	6.18795
	Uncharacterized protein	8.10975
	Uncharacterized protein	8.75935
	Cytochrome P450 (EC 1.14.14.1)	3.31465
	Uncharacterized protein	9.63246
	Glutamine synthetase (EC 6.3.1.2)	10.0013
	Lipoyl synthase 1, mitochondrial (EC 2.8.1.8) (Lipoate synthase 1) (LS 1) (Lip-syn 1) (Lipoic acid synthase 1)	9.17066
	Elongation factor G	7.8979
	Eukaryotic initiation factor 4A (Helicase, C-terminal)	9.7469
	Polygalacturonase (EC 3.2.1.15) (Fragment)	3.11718
	Ran1	8.91654
	Putative uncharacterized protein (Fragment)	8.26097
	Uncharacterized protein	8.96893
	Uncharacterized protein	9.6725
	Extensin-like protein (Fragment)	4.51262
	Uncharacterized protein	10.1132
	T-complex protein 1 subunit delta	8.72168
	Peroxidase	4.99543
	Uncharacterized protein	9.85118
	Peptide transporter PTR5	5.3955
	Uncharacterized protein	9.434
	Peroxidase	6.0475
	GTP-binding protein	7.65662
	NA (Unidentified transcripts)	8.85292
	NA (Unidentified transcripts)	10.4293
	NA (Unidentified transcripts)	9.46473
	NA (Unidentified transcripts)	9.04716
	NA (Unidentified transcripts)	10.8407
	NA (Unidentified transcripts)	9.43969
	NA (Unidentified transcripts)	8.46017
	NA (Unidentified transcripts)	9.28614
	NA (Unidentified transcripts)	8.56031
	NA (Unidentified transcripts)	9.25746
	NA (Unidentified transcripts)	7.98386
	NA (Unidentified transcripts)	10.952
	NA (Unidentified transcripts)	9.22013
	NA (Unidentified transcripts)	9.43349
	NA (Unidentified transcripts)	7.84593
	NA (Unidentified transcripts)	9.39624
	NA (Unidentified transcripts)	7.7444
	NA (Unidentified transcripts)	11.0345
	NA (Unidentified transcripts)	11.0167
	NA (Unidentified transcripts)	10.4655
	NA (Unidentified transcripts)	11.2127
	NA (Unidentified transcripts)	7.82646
	NA (Unidentified transcripts)	10.4525
	NA (Unidentified transcripts)	9.94379
	NA (Unidentified transcripts)	10.4076
	NA (Unidentified transcripts)	7.63336
	NA (Unidentified transcripts)	7.76923
	NA (Unidentified transcripts)	7.21109
	NA (Unidentified transcripts)	9.47534
	NA (Unidentified transcripts)	9.07631
	NA (Unidentified transcripts)	10.8998
	NA (Unidentified transcripts)	12.1502
	NA (Unidentified transcripts)	10.5559
	NA (Unidentified transcripts)	8.54888
	NA (Unidentified transcripts)	9.35349
	NA (Unidentified transcripts)	10.2174
	NA (Unidentified transcripts)	9.14812
	NA (Unidentified transcripts)	11.3903
	NA (Unidentified transcripts)	10.2394
	NA (Unidentified transcripts)	10.2536
	NA (Unidentified transcripts)	8.18549
	NA (Unidentified transcripts)	9.63246
	NA (Unidentified transcripts)	8.33602
	NA (Unidentified transcripts)	8.17438
	NA (Unidentified transcripts)	10.6352
	NA (Unidentified transcripts)	7.84126
	NA (Unidentified transcripts)	12.3201
	NA (Unidentified transcripts)	7.47534
	NA (Unidentified transcripts)	9.20018
	NA (Unidentified transcripts)	9.34926
	NA (Unidentified transcripts)	9.66811
	NA (Unidentified transcripts)	8.27144
	NA (Unidentified transcripts)	10.1245
	NA (Unidentified transcripts)	7.56882
	NA (Unidentified transcripts)	10.0441
	NA (Unidentified transcripts)	8.76861
	NA (Unidentified transcripts)	9.25615
	NA (Unidentified transcripts)	11.2349
	NA (Unidentified transcripts)	10.8851
	NA (Unidentified transcripts)	8.0091
	NA (Unidentified transcripts)	7.42622
	NA (Unidentified transcripts)	8.49928
	NA (Unidentified transcripts)	7.9232
	NA (Unidentified transcripts)	3.01108
	NA (Unidentified transcripts)	10.1276
	NA (Unidentified transcripts)	8.20383
	NA (Unidentified transcripts)	9.96866
	NA (Unidentified transcripts)	7.03117
	NA (Unidentified transcripts)	9.47112
	NA (Unidentified transcripts)	9.80209
	NA (Unidentified transcripts)	7.65129
	NA (Unidentified transcripts)	6.85059
	NA (Unidentified transcripts)	10.0236
	NA (Unidentified transcripts)	8.79606
	NA (Unidentified transcripts)	7.66723
	NA (Unidentified transcripts)	8.21833
	NA (Unidentified transcripts)	10.1873
	NA (Unidentified transcripts)	8.39465
	NA (Unidentified transcripts)	8.75438
	NA (Unidentified transcripts)	8.18549
	NA (Unidentified transcripts)	7.80489
	NA (Unidentified transcripts)	9.72549
	NA (Unidentified transcripts)	3.10285
	NA (Unidentified transcripts)	8.90315
	NA (Unidentified transcripts)	10.3109
	NA (Unidentified transcripts)	7.86449
	NA (Unidentified transcripts)	7.12522
	NA (Unidentified transcripts)	7.76182
	NA (Unidentified transcripts)	7.5306
	NA (Unidentified transcripts)	9.62568
	NA (Unidentified transcripts)	10.8085
	NA (Unidentified transcripts)	7.79364
	NA (Unidentified transcripts)	10.7707
	NA (Unidentified transcripts)	7.76429
	NA (Unidentified transcripts)	3.76621
	NA (Unidentified transcripts)	7.14433
	NA (Unidentified transcripts)	10.6176
	NA (Unidentified transcripts)	10.3049
	NA (Unidentified transcripts)	8.18549
	NA (Unidentified transcripts)	8.59128
	NA (Unidentified transcripts)	8.57165
	NA (Unidentified transcripts)	8.21833
	NA (Unidentified transcripts)	9.73812
	NA (Unidentified transcripts)	8.66458
	NA (Unidentified transcripts)	9.83304
	NA (Unidentified transcripts)	9.93202
	NA (Unidentified transcripts)	9.21381
	NA (Unidentified transcripts)	9.30918
	NA (Unidentified transcripts)	10.2369
	NA (Unidentified transcripts)	8.26621
	NA (Unidentified transcripts)	4.00611
	NA (Unidentified transcripts)	8.1818
	NA (Unidentified transcripts)	9.38142
	NA (Unidentified transcripts)	8.46321
	NA (Unidentified transcripts)	8.30239
	NA (Unidentified transcripts)	10.714
	NA (Unidentified transcripts)	10.3689
	NA (Unidentified transcripts)	9.17624
	NA (Unidentified transcripts)	8.65928
	NA (Unidentified transcripts)	9.74833
	NA (Unidentified transcripts)	9.17624
	NA (Unidentified transcripts)	9.91228
	NA (Unidentified transcripts)	10.0112
	NA (Unidentified transcripts)	9.86103
	NA (Unidentified transcripts)	10.1049
	NA (Unidentified transcripts)	10.6127
	NA (Unidentified transcripts)	9.09705
	NA (Unidentified transcripts)	9.78534
	NA (Unidentified transcripts)	10.3528
	NA (Unidentified transcripts)	9.54458
	NA (Unidentified transcripts)	9.97
	NA (Unidentified transcripts)	9.55889
	NA (Unidentified transcripts)	7.85756
	NA (Unidentified transcripts)	10.4985
	NA (Unidentified transcripts)	8.97
	NA (Unidentified transcripts)	7.0502
	NA (Unidentified transcripts)	10.6132
	NA (Unidentified transcripts)	8.81287
	NA (Unidentified transcripts)	8.99232
	NA (Unidentified transcripts)	10.2478
	NA (Unidentified transcripts)	8.25043
	NA (Unidentified transcripts)	6.98386
	NA (Unidentified transcripts)	9.70375
	NA (Unidentified transcripts)	8.81287
	NA (Unidentified transcripts)	9.23268
	NA (Unidentified transcripts)	9.04615
	NA (Unidentified transcripts)	10.9409
	NA (Unidentified transcripts)	7.53737
	NA (Unidentified transcripts)	7.97535
	NA (Unidentified transcripts)	10.8072
	NA (Unidentified transcripts)	3.07805
	NA (Unidentified transcripts)	10.7717
	NA (Unidentified transcripts)	7.85987
	NA (Unidentified transcripts)	9.22013
	NA (Unidentified transcripts)	9.86871
	NA (Unidentified transcripts)	7.64056
	NA (Unidentified transcripts)	8.12906
	NA (Unidentified transcripts)	8.37699
	NA (Unidentified transcripts)	7.77414
	NA (Unidentified transcripts)	8.29215
	NA (Unidentified transcripts)	8.61064
	NA (Unidentified transcripts)	9.46929
	NA (Unidentified transcripts)	8.10585
	NA (Unidentified transcripts)	7.20868
	NA (Unidentified transcripts)	10.8981
	NA (Unidentified transcripts)	8.23268
	NA (Unidentified transcripts)	10.405
	NA (Unidentified transcripts)	10.1141
	NA (Unidentified transcripts)	8.6676
	NA (Unidentified transcripts)	8.94298
	NA (Unidentified transcripts)	9.26883
	NA (Unidentified transcripts)	7.43245
	NA (Unidentified transcripts)	7.50225
	NA (Unidentified transcripts)	11.4452
	NA (Unidentified transcripts)	9.22552
	NA (Unidentified transcripts)	8.50324
	NA (Unidentified transcripts)	7.9009
	NA (Unidentified transcripts)	8.86045
	NA (Unidentified transcripts)	8.41682
	NA (Unidentified transcripts)	8.70761
	NA (Unidentified transcripts)	8.95925
	NA (Unidentified transcripts)	9.47005
	NA (Unidentified transcripts)	8.04208
	NA (Unidentified transcripts)	8.32378
	NA (Unidentified transcripts)	9.06532
	NA (Unidentified transcripts)	8.51698
	NA (Unidentified transcripts)	9.46625
	NA (Unidentified transcripts)	9.12714
	NA (Unidentified transcripts)	10.2201
	NA (Unidentified transcripts)	8.71146
	NA (Unidentified transcripts)	9.97695
	NA (Unidentified transcripts)	9.05728
	NA (Unidentified transcripts)	10.243
	NA (Unidentified transcripts)	8.49928
	NA (Unidentified transcripts)	8.64861
	NA (Unidentified transcripts)	8.39465
	NA (Unidentified transcripts)	8.41052
	NA (Unidentified transcripts)	9.38665
	NA (Unidentified transcripts)	9.17314
	NA (Unidentified transcripts)	8.77904
	NA (Unidentified transcripts)	10.0941
	NA (Unidentified transcripts)	8.8436
	NA (Unidentified transcripts)	11.3828
	NA (Unidentified transcripts)	8.01741
	NA (Unidentified transcripts)	10.9652
	NA (Unidentified transcripts)	9.79847
	NA (Unidentified transcripts)	7.80809
	NA (Unidentified transcripts)	9.39305
	NA (Unidentified transcripts)	8.29557
	NA (Unidentified transcripts)	9.93568
	NA (Unidentified transcripts)	7.69859
	NA (Unidentified transcripts)	9.07132
	NA (Unidentified transcripts)	9.63652
	NA (Unidentified transcripts)	8.40102
	NA (Unidentified transcripts)	9.88423
	NA (Unidentified transcripts)	9.92541
	NA (Unidentified transcripts)	7.67776
	NA (Unidentified transcripts)	7.91877
	NA (Unidentified transcripts)	9.50521
	NA (Unidentified transcripts)	9.10585
	NA (Unidentified transcripts)	9.65662
	NA (Unidentified transcripts)	7.89188
	NA (Unidentified transcripts)	10.1207
	NA (Unidentified transcripts)	8.08622
	NA (Unidentified transcripts)	8.45405
	NA (Unidentified transcripts)	8.7494
	NA (Unidentified transcripts)	7.51698
	NA (Unidentified transcripts)	8.25922
	NA (Unidentified transcripts)	9.63652
	NA (Unidentified transcripts)	8.54314
	NA (Unidentified transcripts)	8.55461
	NA (Unidentified transcripts)	10.0329
	NA (Unidentified transcripts)	9.28528
	NA (Unidentified transcripts)	7.02293
	NA (Unidentified transcripts)	9.76306
	NA (Unidentified transcripts)	7.79122
	NA (Unidentified transcripts)	9.69665
	NA (Unidentified transcripts)	7.32601
	NA (Unidentified transcripts)	8.12522
	NA (Unidentified transcripts)	7.63787
	NA (Unidentified transcripts)	8.0783
	NA (Unidentified transcripts)	10.2636
	NA (Unidentified transcripts)	8.61064
	NA (Unidentified transcripts)	8.77414
	NA (Unidentified transcripts)	9.54601
	NA (Unidentified transcripts)	8.19652
	NA (Unidentified transcripts)	4.54999
	NA (Unidentified transcripts)	8.93422
	NA (Unidentified transcripts)	8.61476
	NA (Unidentified transcripts)	11.6161
	NA (Unidentified transcripts)	8.65484
	NA (Unidentified transcripts)	9.1818
	NA (Unidentified transcripts)	9.20928
	NA (Unidentified transcripts)	10.3501
	NA (Unidentified transcripts)	9.37173
	NA (Unidentified transcripts)	11.0639
	NA (Unidentified transcripts)	8.20747
	NA (Unidentified transcripts)	8.50225
	NA (Unidentified transcripts)	9.59406
	NA (Unidentified transcripts)	12.0778
	NA (Unidentified transcripts)	10.4348
	NA (Unidentified transcripts)	8.07564
	NA (Unidentified transcripts)	8.65262
	NA (Unidentified transcripts)	9.7153
	NA (Unidentified transcripts)	9.71913
	NA (Unidentified transcripts)	8.56764
	NA (Unidentified transcripts)	9.04615
	NA (Unidentified transcripts)	11.6419
	NA (Unidentified transcripts)	8.20018
	NA (Unidentified transcripts)	9.83068
	NA (Unidentified transcripts)	9.68318
	NA (Unidentified transcripts)	9.09214
	NA (Unidentified transcripts)	8.65462
	NA (Unidentified transcripts)	10.4708
	NA (Unidentified transcripts)	10.9001
	NA (Unidentified transcripts)	9.15379
	NA (Unidentified transcripts)	8.49631
	NA (Unidentified transcripts)	9.69341
	NA (Unidentified transcripts)	9.8471
	NA (Unidentified transcripts)	9.82358
	NA (Unidentified transcripts)	8.48436
	NA (Unidentified transcripts)	9.65861
	NA (Unidentified transcripts)	9.12329
	NA (Unidentified transcripts)	7.97107
	NA (Unidentified transcripts)	8.30239
	NA (Unidentified transcripts)	8.58009
	NA (Unidentified transcripts)	9.37213
	NA (Unidentified transcripts)	9.7204
	NA (Unidentified transcripts)	8.29898
	NA (Unidentified transcripts)	9.23089
	NA (Unidentified transcripts)	8.21833
	NA (Unidentified transcripts)	8.73518
	NA (Unidentified transcripts)	9.55247
	NA (Unidentified transcripts)	9.16599
	NA (Unidentified transcripts)	9.33519
	NA (Unidentified transcripts)	11.0221
	NA (Unidentified transcripts)	8.89414
	NA (Unidentified transcripts)	8.18549
	NA (Unidentified transcripts)	8.12522
	NA (Unidentified transcripts)	7.64056
	NA (Unidentified transcripts)	8.51698
	NA (Unidentified transcripts)	9.36441
	NA (Unidentified transcripts)	8.56031
	NA (Unidentified transcripts)	10.1386
	NA (Unidentified transcripts)	8.53592
	NA (Unidentified transcripts)	7.78392
	NA (Unidentified transcripts)	8.09411
	NA (Unidentified transcripts)	11.5386
	NA (Unidentified transcripts)	9.26447
	NA (Unidentified transcripts)	11.1204
	NA (Unidentified transcripts)	7.68821
	NA (Unidentified transcripts)	9.75562
	NA (Unidentified transcripts)	11.0153
	NA (Unidentified transcripts)	9.62731
	NA (Unidentified transcripts)	8.24866
	NA (Unidentified transcripts)	8.06432
	NA (Unidentified transcripts)	9.14243
	NA (Unidentified transcripts)	9.00492
	NA (Unidentified transcripts)	8.39943
	NA (Unidentified transcripts)	9.79243
	NA (Unidentified transcripts)	9.48496
	NA (Unidentified transcripts)	9.43245
	NA (Unidentified transcripts)	10.1262
	NA (Unidentified transcripts)	7.77904
	NA (Unidentified transcripts)	6.90539
	NA (Unidentified transcripts)	10.3566
	NA (Unidentified transcripts)	10.1594
	NA (Unidentified transcripts)	9.85756
	NA (Unidentified transcripts)	8.02155
	NA (Unidentified transcripts)	7.56882
	NA (Unidentified transcripts)	8.47835
	NA (Unidentified transcripts)	9.39145
	NA (Unidentified transcripts)	9.28097
	NA (Unidentified transcripts)	8.67863
	NA (Unidentified transcripts)	7.66193
	NA (Unidentified transcripts)	7.83186
	NA (Unidentified transcripts)	8.04208
	NA (Unidentified transcripts)	7.56599
	NA (Unidentified transcripts)	9.54601
	NA (Unidentified transcripts)	7.94842
	NA (Unidentified transcripts)	8.92762
	NA (Unidentified transcripts)	7.51991
	NA (Unidentified transcripts)	9.8295
	NA (Unidentified transcripts)	8.19652
	NA (Unidentified transcripts)	9.44329
	NA (Unidentified transcripts)	8.10975
	NA (Unidentified transcripts)	7.36237
	NA (Unidentified transcripts)	10.1281
	NA (Unidentified transcripts)	7.66723
	NA (Unidentified transcripts)	7.77414
	NA (Unidentified transcripts)	9.82121
	NA (Unidentified transcripts)	9.341
	NA (Unidentified transcripts)	7.74189
	NA (Unidentified transcripts)	8.62432
	NA (Unidentified transcripts)	8.71785
	NA (Unidentified transcripts)	8.0339
	NA (Unidentified transcripts)	7.42309
	NA (Unidentified transcripts)	7.68299
	NA (Unidentified transcripts)	9.58849
	NA (Unidentified transcripts)	9.56599
	NA (Unidentified transcripts)	10.9479
	NA (Unidentified transcripts)	7.96679
	NA (Unidentified transcripts)	9.08556
	NA (Unidentified transcripts)	9.31425
	NA (Unidentified transcripts)	7.72422
	NA (Unidentified transcripts)	9.68169
	NA (Unidentified transcripts)	9.28528
	NA (Unidentified transcripts)	9.05627
	NA (Unidentified transcripts)	9.98613
	NA (Unidentified transcripts)	8.30239
	NA (Unidentified transcripts)	7.94951
	NA (Unidentified transcripts)	10.2531
	NA (Unidentified transcripts)	8.40419
	NA (Unidentified transcripts)	10.2192
	NA (Unidentified transcripts)	11.4427
	NA (Unidentified transcripts)	4.22696
	NA (Unidentified transcripts)	9.45252
	NA (Unidentified transcripts)	9.15379
	NA (Unidentified transcripts)	10.3015
	NA (Unidentified transcripts)	10.4308
	NA (Unidentified transcripts)	7.87139
	NA (Unidentified transcripts)	8.06097
	NA (Unidentified transcripts)	8.86679
	NA (Unidentified transcripts)	7.85524
	NA (Unidentified transcripts)	8.1519
	NA (Unidentified transcripts)	8.17066
	NA (Unidentified transcripts)	8.32266
	NA (Unidentified transcripts)	10.9775
	NA (Unidentified transcripts)	10.4738
	NA (Unidentified transcripts)	8.70633
	NA (Unidentified transcripts)	8.79461
	NA (Unidentified transcripts)	8.06833
	NA (Unidentified transcripts)	10.2483
	NA (Unidentified transcripts)	9.10845
	NA (Unidentified transcripts)	10.897
	NA (Unidentified transcripts)	9.52575
	NA (Unidentified transcripts)	8.85987
	NA (Unidentified transcripts)	8.82595
	NA (Unidentified transcripts)	10.3126
	NA (Unidentified transcripts)	10.58
	NA (Unidentified transcripts)	10.5265
	NA (Unidentified transcripts)	8.49333
	NA (Unidentified transcripts)	9.28528
	NA (Unidentified transcripts)	8.00353
	NA (Unidentified transcripts)	10.5993
	NA (Unidentified transcripts)	10.4609
	NA (Unidentified transcripts)	9.5596
	NA (Unidentified transcripts)	8.66723
	NA (Unidentified transcripts)	8.36563
	NA (Unidentified transcripts)	8.57635
	NA (Unidentified transcripts)	6.9232
	NA (Unidentified transcripts)	9.22373
	NA (Unidentified transcripts)	9.13098
	NA (Unidentified transcripts)	11.2387
	NA (Unidentified transcripts)	9.16131
	NA (Unidentified transcripts)	7.6225
	NA (Unidentified transcripts)	8.72422
	NA (Unidentified transcripts)	8.49035
	NA (Unidentified transcripts)	9.27664
	NA (Unidentified transcripts)	7.70633
	NA (Unidentified transcripts)	9.04106
	NA (Unidentified transcripts)	9.01948
	NA (Unidentified transcripts)	7.72168
	NA (Unidentified transcripts)	8.44638
	NA (Unidentified transcripts)	9.66458
	NA (Unidentified transcripts)	10.6291
	NA (Unidentified transcripts)	7.58009
	NA (Unidentified transcripts)	9.4911
	NA (Unidentified transcripts)	9.02877
	NA (Unidentified transcripts)	9.84768
	NA (Unidentified transcripts)	7.5857
	NA (Unidentified transcripts)	10.1651
	NA (Unidentified transcripts)	9.76553
	NA (Unidentified transcripts)	7.13671
	NA (Unidentified transcripts)	8.13289
	NA (Unidentified transcripts)	7.67513
	NA (Unidentified transcripts)	11.8677
	NA (Unidentified transcripts)	9.60789
	NA (Unidentified transcripts)	9.95709
	NA (Unidentified transcripts)	8.48736
	NA (Unidentified transcripts)	7.96679
	NA (Unidentified transcripts)	8.73434
	NA (Unidentified transcripts)	8.95385
	NA (Unidentified transcripts)	9.1818
	NA (Unidentified transcripts)	7.61339
	NA (Unidentified transcripts)	8.43556
	NA (Unidentified transcripts)	8.56457
	NA (Unidentified transcripts)	9.57963
	NA (Unidentified transcripts)	7.45303
	NA (Unidentified transcripts)	8.46245
	NA (Unidentified transcripts)	9.09312
	NA (Unidentified transcripts)	7.77806
	NA (Unidentified transcripts)	10.9333
	NA (Unidentified transcripts)	8.1818
	NA (Unidentified transcripts)	6.71402
	NA (Unidentified transcripts)	6.41157
	NA (Unidentified transcripts)	8.68561
	NA (Unidentified transcripts)	7.60514
	NA (Unidentified transcripts)	9.87368
	NA (Unidentified transcripts)	8.15943
	NA (Unidentified transcripts)	8.31594
	NA (Unidentified transcripts)	8.54458
	NA (Unidentified transcripts)	9.40894
	NA (Unidentified transcripts)	9.51515
	NA (Unidentified transcripts)	8.78148
	NA (Unidentified transcripts)	9.78514
	NA (Unidentified transcripts)	8.7444
	NA (Unidentified transcripts)	9.99583
	NA (Unidentified transcripts)	8.69924
	NA (Unidentified transcripts)	9.16131
	NA (Unidentified transcripts)	10.1396
	NA (Unidentified transcripts)	10.8015
	NA (Unidentified transcripts)	7.30918
	NA (Unidentified transcripts)	8.72168
	NA (Unidentified transcripts)	8.5243
	NA (Unidentified transcripts)	8.29443
	NA (Unidentified transcripts)	11.1315
	NA (Unidentified transcripts)	10.8134
	NA (Unidentified transcripts)	8.87597
	NA (Unidentified transcripts)	10.2403
	NA (Unidentified transcripts)	8.06833
	NA (Unidentified transcripts)	9.57024
	NA (Unidentified transcripts)	9.48436
	NA (Unidentified transcripts)	10.8547
	NA (Unidentified transcripts)	8.59267
	NA (Unidentified transcripts)	9.32266
	NA (Unidentified transcripts)	8.45711
	NA (Unidentified transcripts)	9.78392
	NA (Unidentified transcripts)	10.1702
	NA (Unidentified transcripts)	10.2548
	NA (Unidentified transcripts)	8.64056
	NA (Unidentified transcripts)	7.66723
	NA (Unidentified transcripts)	8.0091
	NA (Unidentified transcripts)	4.4283
	NA (Unidentified transcripts)	7.56315
	NA (Unidentified transcripts)	9.22328
	NA (Unidentified transcripts)	7.16693
	NA (Unidentified transcripts)	8.22911
	NA (Unidentified transcripts)	10.6973
	NA (Unidentified transcripts)	11.0007
	NA (Unidentified transcripts)	8.62704
	NA (Unidentified transcripts)	8.91654
	NA (Unidentified transcripts)	8.65662
	NA (Unidentified transcripts)	8.20747
	NA (Unidentified transcripts)	9.20492
	NA (Unidentified transcripts)	8.41367
	NA (Unidentified transcripts)	8.08226
	NA (Unidentified transcripts)	8.83656
	NA (Unidentified transcripts)	8.19286
	NA (Unidentified transcripts)	6.68299
	NA (Unidentified transcripts)	7.84126
	NA (Unidentified transcripts)	9.1663
	NA (Unidentified transcripts)	9.61613
	NA (Unidentified transcripts)	8.21833
	NA (Unidentified transcripts)	8.81606
	NA (Unidentified transcripts)	8.4402
	NA (Unidentified transcripts)	8.11363
	NA (Unidentified transcripts)	9.37051
	NA (Unidentified transcripts)	10.8324
	NA (Unidentified transcripts)	7.60789
	NA (Unidentified transcripts)	7.62704
	NA (Unidentified transcripts)	12.0094
	NA (Unidentified transcripts)	8.54025
	NA (Unidentified transcripts)	9.88735
	NA (Unidentified transcripts)	8.43866
	NA (Unidentified transcripts)	8.93422
	NA (Unidentified transcripts)	9.94134
	NA (Unidentified transcripts)	8.40736
	NA (Unidentified transcripts)	8.04615
	NA (Unidentified transcripts)	9.08226
	NA (Unidentified transcripts)	8.29557
	NA (Unidentified transcripts)	11.5825
	NA (Unidentified transcripts)	7.52867
	NA (Unidentified transcripts)	9.21472
	NA (Unidentified transcripts)	10.2318
	NA (Unidentified transcripts)	7.96679
	NA (Unidentified transcripts)	7.11363
	NA (Unidentified transcripts)	9.1467
	NA (Unidentified transcripts)	10.4723
	NA (Unidentified transcripts)	9.22552
	NA (Unidentified transcripts)	7.78717
	NA (Unidentified transcripts)	10.9603
	NA (Unidentified transcripts)	8.37537
	NA (Unidentified transcripts)	9.96626
	NA (Unidentified transcripts)	8.61064
	NA (Unidentified transcripts)	8.30579
	NA (Unidentified transcripts)	9.52284
	NA (Unidentified transcripts)	9.01118
	NA (Unidentified transcripts)	9.17624
	NA (Unidentified transcripts)	10.1185
	NA (Unidentified transcripts)	10.0216
	NA (Unidentified transcripts)	8.76923
	NA (Unidentified transcripts)	9.00283
	NA (Unidentified transcripts)	7.97535
	NA (Unidentified transcripts)	7.78392
	NA (Unidentified transcripts)	9.03799
	NA (Unidentified transcripts)	9.20989
	NA (Unidentified transcripts)	8.77414
	NA (Unidentified transcripts)	10.3662
	NA (Unidentified transcripts)	9.15943
	NA (Unidentified transcripts)	8.25395
	NA (Unidentified transcripts)	10.3377
	NA (Unidentified transcripts)	9.18918
	NA (Unidentified transcripts)	7.81287
	NA (Unidentified transcripts)	8.32266
	NA (Unidentified transcripts)	10.5941
	NA (Unidentified transcripts)	8.92209
	NA (Unidentified transcripts)	9.75935
	NA (Unidentified transcripts)	8.78148
	NA (Unidentified transcripts)	10.0083
	NA (Unidentified transcripts)	8.04411
	NA (Unidentified transcripts)	7.83186
	NA (Unidentified transcripts)	11.2784
	NA (Unidentified transcripts)	9.26272
	NA (Unidentified transcripts)	11.3427
	NA (Unidentified transcripts)	7.52284
	NA (Unidentified transcripts)	7.84593
	NA (Unidentified transcripts)	8.8224
	NA (Unidentified transcripts)	8.21833
	NA (Unidentified transcripts)	8.20018
	NA (Unidentified transcripts)	9.92872
	NA (Unidentified transcripts)	9.69471
	NA (Unidentified transcripts)	3.19358
	NA (Unidentified transcripts)	9.34265
	NA (Unidentified transcripts)	10.7018
	NA (Unidentified transcripts)	9.58849
	NA (Unidentified transcripts)	8.49928
	NA (Unidentified transcripts)	9.68756
	NA (Unidentified transcripts)	8.06231
	NA (Unidentified transcripts)	9.4708
	NA (Unidentified transcripts)	8.38665
	NA (Unidentified transcripts)	8.71061
	NA (Unidentified transcripts)	8.18549
	NA (Unidentified transcripts)	9.6284
	NA (Unidentified transcripts)	8.79847
	NA (Unidentified transcripts)	9.95736
	NA (Unidentified transcripts)	10.6836
	NA (Unidentified transcripts)	6.00353
	NA (Unidentified transcripts)	9.88962
	NA (Unidentified transcripts)	7.90539
	NA (Unidentified transcripts)	11.2504
	NA (Unidentified transcripts)	8.3786
	NA (Unidentified transcripts)	10.937
	NA (Unidentified transcripts)	8.39784
	NA (Unidentified transcripts)	9.30409
	NA (Unidentified transcripts)	8.79847
	NA (Unidentified transcripts)	6.55175
	NA (Unidentified transcripts)	9.13098
	NA (Unidentified transcripts)	8.51552
	NA (Unidentified transcripts)	8.0339
	NA (Unidentified transcripts)	8.83656
	NA (Unidentified transcripts)	9.25395
	NA (Unidentified transcripts)	9.86334
	NA (Unidentified transcripts)	7.93641
	NA (Unidentified transcripts)	7.38183
	NA (Unidentified transcripts)	10.3285
	NA (Unidentified transcripts)	10.3041
	NA (Unidentified transcripts)	8.12906
	NA (Unidentified transcripts)	8.95168
	NA (Unidentified transcripts)	9.54888
	NA (Unidentified transcripts)	6.93495
	NA (Unidentified transcripts)	8.57165
	NA (Unidentified transcripts)	7.59684
	NA (Unidentified transcripts)	10.187
	NA (Unidentified transcripts)	9.09214
	NA (Unidentified transcripts)	7.60238
	NA (Unidentified transcripts)	10.451
	NA (Unidentified transcripts)	8.98757
	NA (Unidentified transcripts)	7.7356
	NA (Unidentified transcripts)	8.99513
	NA (Unidentified transcripts)	9.59197
	NA (Unidentified transcripts)	9.31961
	NA (Unidentified transcripts)	10.4145
	NA (Unidentified transcripts)	9.25571
	NA (Unidentified transcripts)	9.3172
	NA (Unidentified transcripts)	8.13289
	NA (Unidentified transcripts)	9.09607
	NA (Unidentified transcripts)	8.59128
	NA (Unidentified transcripts)	8.12906
	NA (Unidentified transcripts)	8.9881
	NA (Unidentified transcripts)	11.1761
	NA (Unidentified transcripts)	11.4452
	NA (Unidentified transcripts)	6.77087
	NA (Unidentified transcripts)	10.3049
	NA (Unidentified transcripts)	9.19835
	NA (Unidentified transcripts)	8.66193
	NA (Unidentified transcripts)	9.8564
	NA (Unidentified transcripts)	8.18918
	NA (Unidentified transcripts)	8.49928
	NA (Unidentified transcripts)	8.0298
	NA (Unidentified transcripts)	7.84126
	NA (Unidentified transcripts)	7.53737
	NA (Unidentified transcripts)	8.47835
	NA (Unidentified transcripts)	7.85987
	NA (Unidentified transcripts)	8.58756
	NA (Unidentified transcripts)	8.95817
	NA (Unidentified transcripts)	5.58942
	NA (Unidentified transcripts)	9.31087
	NA (Unidentified transcripts)	9.16879
	NA (Unidentified transcripts)	8.56599
	NA (Unidentified transcripts)	8.47232
	NA (Unidentified transcripts)	9.33436
	NA (Unidentified transcripts)	9.25746
	NA (Unidentified transcripts)	11.3852
	NA (Unidentified transcripts)	10.8788
	NA (Unidentified transcripts)	9.64056
	NA (Unidentified transcripts)	9.16693
	NA (Unidentified transcripts)	8.12136
	NA (Unidentified transcripts)	7.96249
	NA (Unidentified transcripts)	8.41367
	NA (Unidentified transcripts)	11.1702
	NA (Unidentified transcripts)	9.53881
	NA (Unidentified transcripts)	10.1655
	NA (Unidentified transcripts)	7.72422
	NA (Unidentified transcripts)	10.2371
	NA (Unidentified transcripts)	8.80569
	NA (Unidentified transcripts)	10.7259
	NA (Unidentified transcripts)	9.51258
	NA (Unidentified transcripts)	9.44638
	NA (Unidentified transcripts)	9.6843
	NA (Unidentified transcripts)	10.4653
	NA (Unidentified transcripts)	7.87368
	NA (Unidentified transcripts)	6.93202
	NA (Unidentified transcripts)	8.09803
	NA (Unidentified transcripts)	9.34761
	NA (Unidentified transcripts)	9.71338
	NA (Unidentified transcripts)	9.81168
	NA (Unidentified transcripts)	10.3406
	NA (Unidentified transcripts)	8.92375
	NA (Unidentified transcripts)	10.4231
	NA (Unidentified transcripts)	9.75023
	NA (Unidentified transcripts)	9.01326
	NA (Unidentified transcripts)	6.48081
	NA (Unidentified transcripts)	9.8295
	NA (Unidentified transcripts)	7.62704
	NA (Unidentified transcripts)	9.34596
	NA (Unidentified transcripts)	10.9727
	NA (Unidentified transcripts)	10.0298
	NA (Unidentified transcripts)	10.2288
	NA (Unidentified transcripts)	10.2237
	NA (Unidentified transcripts)	7.77904
	NA (Unidentified transcripts)	8.57729
	NA (Unidentified transcripts)	8.33269
	NA (Unidentified transcripts)	10.0921
	NA (Unidentified transcripts)	9.68715
	NA (Unidentified transcripts)	11.0164
	NA (Unidentified transcripts)	7.99232
	NA (Unidentified transcripts)	8.70375
	NA (Unidentified transcripts)	8.30579
	NA (Unidentified transcripts)	8.64593
	NA (Unidentified transcripts)	9.64325
	NA (Unidentified transcripts)	9.80088
	NA (Unidentified transcripts)	9.80148
	NA (Unidentified transcripts)	7.50126
	NA (Unidentified transcripts)	9.00701
	NA (Unidentified transcripts)	7.87825
	NA (Unidentified transcripts)	10.5546
	NA (Unidentified transcripts)	10.2513
	NA (Unidentified transcripts)	9.0339
	NA (Unidentified transcripts)	9.08028
	NA (Unidentified transcripts)	9.65529
	NA (Unidentified transcripts)	9.13098
	NA (Unidentified transcripts)	9.24454
	NA (Unidentified transcripts)	10.6608
	NA (Unidentified transcripts)	11.021
	NA (Unidentified transcripts)	9.81645
	NA (Unidentified transcripts)	8.83656
	NA (Unidentified transcripts)	5.94603
	NA (Unidentified transcripts)	6.51307
	NA (Unidentified transcripts)	8.02733
	NA (Unidentified transcripts)	7.86218
	NA (Unidentified transcripts)	7.52284
	NA (Unidentified transcripts)	9.76923
	NA (Unidentified transcripts)	9.23847
	NA (Unidentified transcripts)	10.1136
	NA (Unidentified transcripts)	7.33934
	NA (Unidentified transcripts)	8.66723
	NA (Unidentified transcripts)	8.81048
	NA (Unidentified transcripts)	8.34431
	NA (Unidentified transcripts)	10.0961
	NA (Unidentified transcripts)	8.25043
	NA (Unidentified transcripts)	9.45427
	NA (Unidentified transcripts)	8.99527
	NA (Unidentified transcripts)	8.52575
	NA (Unidentified transcripts)	8.64593
	NA (Unidentified transcripts)	10.2943
	NA (Unidentified transcripts)	8.83068
	NA (Unidentified transcripts)	10.8725
	NA (Unidentified transcripts)	8.27375
	NA (Unidentified transcripts)	6.10741
	NA (Unidentified transcripts)	7.81287
	NA (Unidentified transcripts)	9.5391
	NA (Unidentified transcripts)	8.0298
	NA (Unidentified transcripts)	9.16131
	NA (Unidentified transcripts)	9.5243
	NA (Unidentified transcripts)	8.63517
	NA (Unidentified transcripts)	7.55175
	NA (Unidentified transcripts)	9.07232
	NA (Unidentified transcripts)	9.00701
	NA (Unidentified transcripts)	9.15755
	NA (Unidentified transcripts)	7.61339
	NA (Unidentified transcripts)	8.59406
	NA (Unidentified transcripts)	10.612
	NA (Unidentified transcripts)	9.79606
	NA (Unidentified transcripts)	7.49829
	NA (Unidentified transcripts)	10.3583
	NA (Unidentified transcripts)	7.71913
	NA (Unidentified transcripts)	8.46017
	NA (Unidentified transcripts)	9.82595
	NA (Unidentified transcripts)	8.49631
	NA (Unidentified transcripts)	9.70697
	NA (Unidentified transcripts)	9.44278
	NA (Unidentified transcripts)	4.22193
	NA (Unidentified transcripts)	9.20747
	NA (Unidentified transcripts)	8.50816
	NA (Unidentified transcripts)	11.3248
	NA (Unidentified transcripts)	8.72168
	NA (Unidentified transcripts)	9.18457
	NA (Unidentified transcripts)	7.75189
	NA (Unidentified transcripts)	9.13353
	NA (Unidentified transcripts)	9.60468
	NA (Unidentified transcripts)	8.23625
	NA (Unidentified transcripts)	11.3888
	NA (Unidentified transcripts)	8.61064
	NA (Unidentified transcripts)	5.71943
	NA (Unidentified transcripts)	8.06432
	NA (Unidentified transcripts)	8.85292
	NA (Unidentified transcripts)	7.8964
	NA (Unidentified transcripts)	8.38504
	NA (Unidentified transcripts)	10.7248
	NA (Unidentified transcripts)	8.28068
	NA (Unidentified transcripts)	8.34265
	NA (Unidentified transcripts)	10.0776
	NA (Unidentified transcripts)	8.00073
	NA (Unidentified transcripts)	8.43338
	NA (Unidentified transcripts)	9.23625
	NA (Unidentified transcripts)	8.95168
	NA (Unidentified transcripts)	7.94951
	NA (Unidentified transcripts)	10.7955
	NA (Unidentified transcripts)	8.91654
	NA (Unidentified transcripts)	7.62432
	NA (Unidentified transcripts)	10.2904
	NA (Unidentified transcripts)	3.36644
	NA (Unidentified transcripts)	9.31509
	NA (Unidentified transcripts)	11.6453
	NA (Unidentified transcripts)	8.1519
	NA (Unidentified transcripts)	7.7494
	NA (Unidentified transcripts)	8.15943
	NA (Unidentified transcripts)	10.5518
	NA (Unidentified transcripts)	9.83598
	NA (Unidentified transcripts)	7.30918
	NA (Unidentified transcripts)	10.2104
	NA (Unidentified transcripts)	7.43556
	NA (Unidentified transcripts)	7.85987
	NA (Unidentified transcripts)	7.56995
	NA (Unidentified transcripts)	7.14433
	NA (Unidentified transcripts)	11.3858
	NA (Unidentified transcripts)	9.75213
	NA (Unidentified transcripts)	7.83656
	NA (Unidentified transcripts)	9.91932
	NA (Unidentified transcripts)	4.37356
	NA (Unidentified transcripts)	6.9009
	NA (Unidentified transcripts)	10.3713
	NA (Unidentified transcripts)	9.90371
	NA (Unidentified transcripts)	10.8639
	NA (Unidentified transcripts)	8.08622
	NA (Unidentified transcripts)	8.0091
	NA (Unidentified transcripts)	8.1519
	NA (Unidentified transcripts)	8.8224
	NA (Unidentified transcripts)	9.17376
	NA (Unidentified transcripts)	8.01845
	NA (Unidentified transcripts)	9.16037
	NA (Unidentified transcripts)	8.50225
	NA (Unidentified transcripts)	7.84827
	NA (Unidentified transcripts)	7.69341
	NA (Unidentified transcripts)	10.1354
	NA (Unidentified transcripts)	9.40578
	NA (Unidentified transcripts)	10.5934
	NA (Unidentified transcripts)	7.99021
	NA (Unidentified transcripts)	8.56315
	NA (Unidentified transcripts)	10.2143
	NA (Unidentified transcripts)	7.7494
	NA (Unidentified transcripts)	7.55175
	NA (Unidentified transcripts)	9.54888
	NA (Unidentified transcripts)	9.25891
	NA (Unidentified transcripts)	10.3907
	NA (Unidentified transcripts)	8.94734
	NA (Unidentified transcripts)	8.77904
	NA (Unidentified transcripts)	9.57024
	NA (Unidentified transcripts)	9.65662
	NA (Unidentified transcripts)	8.12906
	NA (Unidentified transcripts)	10.4325
	NA (Unidentified transcripts)	9.17438
	NA (Unidentified transcripts)	10.6764
	NA (Unidentified transcripts)	9.28068
	NA (Unidentified transcripts)	8.60789
	NA (Unidentified transcripts)	5.26275
	NA (Unidentified transcripts)	8.16318
	NA (Unidentified transcripts)	3.26612
	NA (Unidentified transcripts)	9.25219
	NA (Unidentified transcripts)	7.51111
	NA (Unidentified transcripts)	8.89188
	NA (Unidentified transcripts)	6.57334
	NA (Unidentified transcripts)	9.40102
	NA (Unidentified transcripts)	8.27491
	NA (Unidentified transcripts)	8.34045
	NA (Unidentified transcripts)	8.85833
	NA (Unidentified transcripts)	10.7108
	NA (Unidentified transcripts)	7.54601
	NA (Unidentified transcripts)	8.46625
	NA (Unidentified transcripts)	8.38825
	NA (Unidentified transcripts)	8.44976
	NA (Unidentified transcripts)	8.73938
	NA (Unidentified transcripts)	9.0882
	NA (Unidentified transcripts)	10.9484
	NA (Unidentified transcripts)	9.80389
	NA (Unidentified transcripts)	9.43943
	NA (Unidentified transcripts)	8.67513
	NA (Unidentified transcripts)	9.03527
	NA (Unidentified transcripts)	8.75189
	NA (Unidentified transcripts)	9.79565
	NA (Unidentified transcripts)	7.65928
	NA (Unidentified transcripts)	10.3248
	NA (Unidentified transcripts)	10.2478
	NA (Unidentified transcripts)	9.23089
	NA (Unidentified transcripts)	8.38825
	NA (Unidentified transcripts)	8.30239
	NA (Unidentified transcripts)	9.59822
	NA (Unidentified transcripts)	7.12906
	NA (Unidentified transcripts)	9.51552
	NA (Unidentified transcripts)	8.74815
	NA (Unidentified transcripts)	9.06699
	NA (Unidentified transcripts)	8.79847
	NA (Unidentified transcripts)	9.23089
	NA (Unidentified transcripts)	9.57775
	NA (Unidentified transcripts)	8.72828
	NA (Unidentified transcripts)	7.30918
	NA (Unidentified transcripts)	9.08622
	NA (Unidentified transcripts)	9.80269
	NA (Unidentified transcripts)	8.86218
	NA (Unidentified transcripts)	10.2398
	NA (Unidentified transcripts)	9.60514
	NA (Unidentified transcripts)	7.82714
	NA (Unidentified transcripts)	7.90986
	NA (Unidentified transcripts)	7.70375
	NA (Unidentified transcripts)	9.11557
	NA (Unidentified transcripts)	9.57729
	NA (Unidentified transcripts)	9.14052
	NA (Unidentified transcripts)	7.05829
	NA (Unidentified transcripts)	9.22193
	NA (Unidentified transcripts)	8.02568
	NA (Unidentified transcripts)	8.26447
	NA (Unidentified transcripts)	8.59128
	NA (Unidentified transcripts)	9.22103
	NA (Unidentified transcripts)	8.10325
	NA (Unidentified transcripts)	7.87368
	NA (Unidentified transcripts)	10.4293
	NA (Unidentified transcripts)	10.4844
	NA (Unidentified transcripts)	9.60376
	NA (Unidentified transcripts)	8.8471
	NA (Unidentified transcripts)	10.0414
	NA (Unidentified transcripts)	9.84827
	NA (Unidentified transcripts)	11.1576
	NA (Unidentified transcripts)	11.0487
	NA (Unidentified transcripts)	8.64056
	NA (Unidentified transcripts)	8.17438
	NA (Unidentified transcripts)	10.4548
	NA (Unidentified transcripts)	7.88735
	NA (Unidentified transcripts)	9.16194
	NA (Unidentified transcripts)	7.44945
	NA (Unidentified transcripts)	8.41996
	NA (Unidentified transcripts)	8.66987
	NA (Unidentified transcripts)	9.09017
	NA (Unidentified transcripts)	10.3985
	NA (Unidentified transcripts)	8.21109
	NA (Unidentified transcripts)	9.43369
	NA (Unidentified transcripts)	9.08721
	NA (Unidentified transcripts)	9.47534
	NA (Unidentified transcripts)	8.46929
	NA (Unidentified transcripts)	10.3048
	NA (Unidentified transcripts)	7.61339
	NA (Unidentified transcripts)	9.0783
	NA (Unidentified transcripts)	10.1185
	NA (Unidentified transcripts)	7.81287
	NA (Unidentified transcripts)	11.118
	NA (Unidentified transcripts)	9.02774
	NA (Unidentified transcripts)	8.71402
	NA (Unidentified transcripts)	8.38665
	NA (Unidentified transcripts)	7.34926
	NA (Unidentified transcripts)	10.2129
	NA (Unidentified transcripts)	8.18918
	NA (Unidentified transcripts)	8.66723
	NA (Unidentified transcripts)	9.24158
	NA (Unidentified transcripts)	8.16318
	NA (Unidentified transcripts)	10.3838
	NA (Unidentified transcripts)	8.0091
	NA (Unidentified transcripts)	7.49631
	NA (Unidentified transcripts)	10.5553
	NA (Unidentified transcripts)	5.93933
	NA (Unidentified transcripts)	8.71658
	NA (Unidentified transcripts)	9.88508
	NA (Unidentified transcripts)	9.81048
	NA (Unidentified transcripts)	8.78311
	NA (Unidentified transcripts)	8.3338
	NA (Unidentified transcripts)	9.19652
	NA (Unidentified transcripts)	7.64593
	NA (Unidentified transcripts)	9.05963
	NA (Unidentified transcripts)	9.77414
	NA (Unidentified transcripts)	7.55175
	NA (Unidentified transcripts)	9.42309
	NA (Unidentified transcripts)	9.43943
	NA (Unidentified transcripts)	11.3895
	NA (Unidentified transcripts)	10.0308
	NA (Unidentified transcripts)	9.49631
	NA (Unidentified transcripts)	8.64325
	NA (Unidentified transcripts)	8.04818
	NA (Unidentified transcripts)	10.7674
	NA (Unidentified transcripts)	9.78636
	NA (Unidentified transcripts)	10.0954
	NA (Unidentified transcripts)	9.14433
	NA (Unidentified transcripts)	9.2697
	NA (Unidentified transcripts)	8.12136
	NA (Unidentified transcripts)	9.45068
	NA (Unidentified transcripts)	8.68691
	NA (Unidentified transcripts)	11.0372
	NA (Unidentified transcripts)	8.61064
	NA (Unidentified transcripts)	8.70633
	NA (Unidentified transcripts)	9.95168
	NA (Unidentified transcripts)	10.3243
	NA (Unidentified transcripts)	8.27837
	NA (Unidentified transcripts)	8.97464
	NA (Unidentified transcripts)	7.90986
	NA (Unidentified transcripts)	9.91892
	NA (Unidentified transcripts)	6.20686
	NA (Unidentified transcripts)	10.2371
	NA (Unidentified transcripts)	10.3243
	NA (Unidentified transcripts)	8.19469
	NA (Unidentified transcripts)	7.88281
	NA (Unidentified transcripts)	7.77904
	NA (Unidentified transcripts)	10.3049
	NA (Unidentified transcripts)	9.80269
	NA (Unidentified transcripts)	10.0205
	NA (Unidentified transcripts)	8.53109
	NA (Unidentified transcripts)	7.71913
	NA (Unidentified transcripts)	9.67841
	NA (Unidentified transcripts)	10.0773
	NA (Unidentified transcripts)	8.87825
	NA (Unidentified transcripts)	8.77659
	NA (Unidentified transcripts)	7.60238
	NA (Unidentified transcripts)	9.43245
	NA (Unidentified transcripts)	10.8245
	NA (Unidentified transcripts)	7.9009
	NA (Unidentified transcripts)	8.9506
	NA (Unidentified transcripts)	7.8571
	NA (Unidentified transcripts)	9.01061
	NA (Unidentified transcripts)	9.79
	NA (Unidentified transcripts)	11.0835
	NA (Unidentified transcripts)	8.49631
	NA (Unidentified transcripts)	8.45711
	NA (Unidentified transcripts)	3.55917
	NA (Unidentified transcripts)	7.87368
	NA (Unidentified transcripts)	7.61886
	NA (Unidentified transcripts)	9.72168
	NA (Unidentified transcripts)	8.95515
	NA (Unidentified transcripts)	8.45405
	NA (Unidentified transcripts)	8.65928
	NA (Unidentified transcripts)	7.33269
	NA (Unidentified transcripts)	9.42778
	NA (Unidentified transcripts)	9.73434
	NA (Unidentified transcripts)	9.10585
	NA (Unidentified transcripts)	9.53302
	NA (Unidentified transcripts)	9.59545
	NA (Unidentified transcripts)	7.75935
	NA (Unidentified transcripts)	7.00492
	NA (Unidentified transcripts)	8.93495
	NA (Unidentified transcripts)	8.696
	NA (Unidentified transcripts)	7.85987
	NA (Unidentified transcripts)	10.1271
	NA (Unidentified transcripts)	12.4767
	NA (Unidentified transcripts)	7.62432
	NA (Unidentified transcripts)	7.90539
	NA (Unidentified transcripts)	7.55175
	NA (Unidentified transcripts)	8.28872
	NA (Unidentified transcripts)	9.16256
	NA (Unidentified transcripts)	9.16468
	NA (Unidentified transcripts)	10.4215
	NA (Unidentified transcripts)	11.812
	NA (Unidentified transcripts)	10.246
	NA (Unidentified transcripts)	9.89865
	NA (Unidentified transcripts)	8.45099
	NA (Unidentified transcripts)	9.93678
	NA (Unidentified transcripts)	9.49333
	NA (Unidentified transcripts)	8.57729
	NA (Unidentified transcripts)	6.41996
	NA (Unidentified transcripts)	8.40736
	NA (Unidentified transcripts)	10.3798
	NA (Unidentified transcripts)	8.88735
	NA (Unidentified transcripts)	8.86679
	NA (Unidentified transcripts)	8.17438
	NA (Unidentified transcripts)	9.25746
	NA (Unidentified transcripts)	7.68821
	NA (Unidentified transcripts)	6.9386
	NA (Unidentified transcripts)	9.71658
	NA (Unidentified transcripts)	8.76058
	NA (Unidentified transcripts)	8.14622
	NA (Unidentified transcripts)	6.91729
	NA (Unidentified transcripts)	8.93202
	NA (Unidentified transcripts)	9.76676
	NA (Unidentified transcripts)	9.22193
	NA (Unidentified transcripts)	9.5829
	NA (Unidentified transcripts)	9.60652
	NA (Unidentified transcripts)	8.95342
	NA (Unidentified transcripts)	10.3946
	NA (Unidentified transcripts)	7.73182
	NA (Unidentified transcripts)	10.2827
	NA (Unidentified transcripts)	9.12329
	NA (Unidentified transcripts)	8.26097
	NA (Unidentified transcripts)	9.88179
	NA (Unidentified transcripts)	9.09116
	NA (Unidentified transcripts)	7.97535
	NA (Unidentified transcripts)	9.97695
	NA (Unidentified transcripts)	9.26935
	NA (Unidentified transcripts)	9.16991
	NA (Unidentified transcripts)	7.87825
	NA (Unidentified transcripts)	6.93641
	NA (Unidentified transcripts)	11.0114
	NA (Unidentified transcripts)	8.72929
	NA (Unidentified transcripts)	9.31846
	NA (Unidentified transcripts)	8.18918
	NA (Unidentified transcripts)	11.8357
	NA (Unidentified transcripts)	9.80569
	NA (Unidentified transcripts)	8.67776
	NA (Unidentified transcripts)	9.03663
	NA (Unidentified transcripts)	8.20747
	NA (Unidentified transcripts)	7.64056
	NA (Unidentified transcripts)	9.14052
	NA (Unidentified transcripts)	8.91488
	NA (Unidentified transcripts)	10.1118
	NA (Unidentified transcripts)	9.66855
	NA (Unidentified transcripts)	8.18549
	NA (Unidentified transcripts)	8.39656
	NA (Unidentified transcripts)	7.87825
	NA (Unidentified transcripts)	10.8535
	NA (Unidentified transcripts)	10.4851
	NA (Unidentified transcripts)	11.4437
	NA (Unidentified transcripts)	10.6699
	NA (Unidentified transcripts)	8.53447
	NA (Unidentified transcripts)	8.75935
	NA (Unidentified transcripts)	10.1353
	NA (Unidentified transcripts)	12.0459
	NA (Unidentified transcripts)	6.85987
	NA (Unidentified transcripts)	8.94516
	NA (Unidentified transcripts)	7.94516
	NA (Unidentified transcripts)	8.71146
	NA (Unidentified transcripts)	9.31594
	NA (Unidentified transcripts)	9.07432
	NA (Unidentified transcripts)	7.58103
	NA (Unidentified transcripts)	9.39943
	NA (Unidentified transcripts)	9.1781
	NA (Unidentified transcripts)	8.55936
	NA (Unidentified transcripts)	8.22193
	NA (Unidentified transcripts)	10.1424
	NA (Unidentified transcripts)	8.12522
	NA (Unidentified transcripts)	9.03185
	NA (Unidentified transcripts)	9.31986
	NA (Unidentified transcripts)	8.0091
	NA (Unidentified transcripts)	9.77537
	NA (Unidentified transcripts)	10.5318
	NA (Unidentified transcripts)	9.29728
	NA (Unidentified transcripts)	9.57729
	NA (Unidentified transcripts)	9.30409
	NA (Unidentified transcripts)	10.1594
	NA (Unidentified transcripts)	9.7827
	NA (Unidentified transcripts)	9.62772
	NA (Unidentified transcripts)	6.45711
	NA (Unidentified transcripts)	9.87368
	NA (Unidentified transcripts)	9.14812
	NA (Unidentified transcripts)	10.5221
	NA (Unidentified transcripts)	10.4905
	NA (Unidentified transcripts)	9.87559
	NA (Unidentified transcripts)	9.84827
	NA (Unidentified transcripts)	8.0298
	NA (Unidentified transcripts)	10.4761
	NA (Unidentified transcripts)	9.79485
	NA (Unidentified transcripts)	9.4402
	NA (Unidentified transcripts)	9.75479
	NA (Unidentified transcripts)	9.83774
	NA (Unidentified transcripts)	8.11015
	NA (Unidentified transcripts)	9.42388
	NA (Unidentified transcripts)	4.65046
	NA (Unidentified transcripts)	7.60789
	NA (Unidentified transcripts)	7.81287
	NA (Unidentified transcripts)	8.97321
	NA (Unidentified transcripts)	7.56882
	NA (Unidentified transcripts)	9.21532
	NA (Unidentified transcripts)	9.96464
	NA (Unidentified transcripts)	8.52284
	NA (Unidentified transcripts)	7.29557
	NA (Unidentified transcripts)	8.80449
	NA (Unidentified transcripts)	8.33934
	NA (Unidentified transcripts)	6.99653
	NA (Unidentified transcripts)	7.71402
	NA (Unidentified transcripts)	9.53157
	NA (Unidentified transcripts)	7.97961
	NA (Unidentified transcripts)	7.79928
	NA (Unidentified transcripts)	10.2913
	NA (Unidentified transcripts)	8.85524
	NA (Unidentified transcripts)	8.40419
	NA (Unidentified transcripts)	7.61886
	NA (Unidentified transcripts)	5.97961
	NA (Unidentified transcripts)	7.77904
	NA (Unidentified transcripts)	10.9576
	NA (Unidentified transcripts)	10.8998
	NA (Unidentified transcripts)	7.69341
	NA (Unidentified transcripts)	8.01326
	NA (Unidentified transcripts)	10.3151
	NA (Unidentified transcripts)	9.73434
	NA (Unidentified transcripts)	8.6973
	NA (Unidentified transcripts)	8.45711
	NA (Unidentified transcripts)	9.31341
	NA (Unidentified transcripts)	10.0783
	NA (Unidentified transcripts)	7.52867
	NA (Unidentified transcripts)	7.36563
	NA (Unidentified transcripts)	10.0164
	NA (Unidentified transcripts)	7.86909
	NA (Unidentified transcripts)	10.6031
	NA (Unidentified transcripts)	8.65662
	NA (Unidentified transcripts)	10.5878
	NA (Unidentified transcripts)	11.6311
	NA (Unidentified transcripts)	8.46321
	NA (Unidentified transcripts)	8.49035
	NA (Unidentified transcripts)	9.20747
	NA (Unidentified transcripts)	8.49928
	NA (Unidentified transcripts)	8.70633
	NA (Unidentified transcripts)	8.03117
	NA (Unidentified transcripts)	6.71913
	NA (Unidentified transcripts)	10.0091
	NA (Unidentified transcripts)	9.14622
	NA (Unidentified transcripts)	8.06632
	NA (Unidentified transcripts)	9.19469
	NA (Unidentified transcripts)	9.15379
	NA (Unidentified transcripts)	8.79847
	NA (Unidentified transcripts)	8.95096
	NA (Unidentified transcripts)	10.6977
	NA (Unidentified transcripts)	10.1533
	NA (Unidentified transcripts)	9.29355
	NA (Unidentified transcripts)	6.94516
	NA (Unidentified transcripts)	11.1372
	NA (Unidentified transcripts)	8.42622
	NA (Unidentified transcripts)	7.76923
	NA (Unidentified transcripts)	9.64325
	NA (Unidentified transcripts)	8.92872
	NA (Unidentified transcripts)	9.50447
	NA (Unidentified transcripts)	9.10975
	NA (Unidentified transcripts)	9.18365
	NA (Unidentified transcripts)	11.8711
	NA (Unidentified transcripts)	10.4448
	NA (Unidentified transcripts)	9.13671
	NA (Unidentified transcripts)	8.07033
	NA (Unidentified transcripts)	7.64056
	NA (Unidentified transcripts)	9.91116
	NA (Unidentified transcripts)	9.56882
	NA (Unidentified transcripts)	8.82002
	NA (Unidentified transcripts)	10.639
	NA (Unidentified transcripts)	7.0298
	NA (Unidentified transcripts)	8.12906
	NA (Unidentified transcripts)	6.89037
	NA (Unidentified transcripts)	7.72929
	NA (Unidentified transcripts)	8.37213
	NA (Unidentified transcripts)	7.78879
	NA (Unidentified transcripts)	10.2618
	NA (Unidentified transcripts)	7.83562
	NA (Unidentified transcripts)	9.91284
	NA (Unidentified transcripts)	8.33602
	NA (Unidentified transcripts)	4.16674
	NA (Unidentified transcripts)	6.47534
	NA (Unidentified transcripts)	7.72929
	NA (Unidentified transcripts)	8.76676
	NA (Unidentified transcripts)	5.78148
	NA (Unidentified transcripts)	6.70375
	NA (Unidentified transcripts)	9.28355
	NA (Unidentified transcripts)	9.10585
	NA (Unidentified transcripts)	7.08226
	NA (Unidentified transcripts)	6.49845
	NA (Unidentified transcripts)	8.25746
	NA (Unidentified transcripts)	10.6726
	NA (Unidentified transcripts)	9.1348
	NA (Unidentified transcripts)	7.44483
	NA (Unidentified transcripts)	9.34431
	NA (Unidentified transcripts)	7.83656
	NA (Unidentified transcripts)	9.95276
	NA (Unidentified transcripts)	8.12522
	NA (Unidentified transcripts)	9.23268
	NA (Unidentified transcripts)	6.57447
	NA (Unidentified transcripts)	10.6426
	NA (Unidentified transcripts)	8.0339
	NA (Unidentified transcripts)	8.47383
	NA (Unidentified transcripts)	10.0623
	NA (Unidentified transcripts)	11.6048
	NA (Unidentified transcripts)	9.43349
	NA (Unidentified transcripts)	8.25395
	NA (Unidentified transcripts)	8.88167
	NA (Unidentified transcripts)	10.9424
	NA (Unidentified transcripts)	7.7444
	NA (Unidentified transcripts)	6.88005
	NA (Unidentified transcripts)	8.58009
	NA (Unidentified transcripts)	10.7369
	NA (Unidentified transcripts)	9.00073
	NA (Unidentified transcripts)	8.29557
	NA (Unidentified transcripts)	8.07033
	NA (Unidentified transcripts)	8.10975
	NA (Unidentified transcripts)	9.04818
	NA (Unidentified transcripts)	9.32769
	NA (Unidentified transcripts)	8.10585
	NA (Unidentified transcripts)	10.6869
	NA (Unidentified transcripts)	10.2836
	NA (Unidentified transcripts)	7.85059
	NA (Unidentified transcripts)	8.08622
	NA (Unidentified transcripts)	7.92541
	NA (Unidentified transcripts)	9.27837
	NA (Unidentified transcripts)	6.9725
	NA (Unidentified transcripts)	7.72422
	NA (Unidentified transcripts)	9.1818
	NA (Unidentified transcripts)	8.97791
	NA (Unidentified transcripts)	9.63921
	NA (Unidentified transcripts)	9.27924
	NA (Unidentified transcripts)	9.92872
	NA (Unidentified transcripts)	7.60789
	NA (Unidentified transcripts)	8.59684
	NA (Unidentified transcripts)	8.24336
	NA (Unidentified transcripts)	6.88735
	NA (Unidentified transcripts)	9.73097
	NA (Unidentified transcripts)	10.117
	NA (Unidentified transcripts)	11.1836
	NA (Unidentified transcripts)	10.2542
	NA (Unidentified transcripts)	9.59197
	NA (Unidentified transcripts)	8.09803
	NA (Unidentified transcripts)	9.41839
	NA (Unidentified transcripts)	9.19377
	NA (Unidentified transcripts)	9.60307
	NA (Unidentified transcripts)	9.90986
	NA (Unidentified transcripts)	9.03902
	NA (Unidentified transcripts)	7.7089
	NA (Unidentified transcripts)	9.31256
	NA (Unidentified transcripts)	9.3786
	NA (Unidentified transcripts)	10.5653
	NA (Unidentified transcripts)	10.0553
	NA (Unidentified transcripts)	10.887
	NA (Unidentified transcripts)	7.93641
	NA (Unidentified transcripts)	7.06632
	NA (Unidentified transcripts)	10.3049
	NA (Unidentified transcripts)	8.43245
	NA (Unidentified transcripts)	9.76265
	NA (Unidentified transcripts)	9.96356
	NA (Unidentified transcripts)	8.0783
	NA (Unidentified transcripts)	7.54601
	NA (Unidentified transcripts)	9.293
	NA (Unidentified transcripts)	10.4705
	NA (Unidentified transcripts)	5.36889
	NA (Unidentified transcripts)	9.15755
	NA (Unidentified transcripts)	10.3754
	NA (Unidentified transcripts)	7.73434
	NA (Unidentified transcripts)	9.39943
	NA (Unidentified transcripts)	8.13671
	NA (Unidentified transcripts)	9.62704
	NA (Unidentified transcripts)	8.64459
	NA (Unidentified transcripts)	8.20747
	NA (Unidentified transcripts)	7.68038
	NA (Unidentified transcripts)	7.82714
	NA (Unidentified transcripts)	9.82002
	NA (Unidentified transcripts)	8.31256
	NA (Unidentified transcripts)	7.768
	NA (Unidentified transcripts)	6.73434
	NA (Unidentified transcripts)	8.80088
	NA (Unidentified transcripts)	7.19652
	NA (Unidentified transcripts)	8.32042
	NA (Unidentified transcripts)	10.3218
	NA (Unidentified transcripts)	8.90339
	NA (Unidentified transcripts)	8.66723
	NA (Unidentified transcripts)	9.57635
	NA (Unidentified transcripts)	10.5086
	NA (Unidentified transcripts)	7.96679
	NA (Unidentified transcripts)	9.17928
	NA (Unidentified transcripts)	11.3204
	NA (Unidentified transcripts)	8.72675
	NA (Unidentified transcripts)	8.07631
	NA (Unidentified transcripts)	7.30579
	NA (Unidentified transcripts)	9.59128
	NA (Unidentified transcripts)	11.3566
	NA (Unidentified transcripts)	9.48436
	NA (Unidentified transcripts)	9.62975
	NA (Unidentified transcripts)	9.11363
	NA (Unidentified transcripts)	10.4777
	NA (Unidentified transcripts)	8.12136
	NA (Unidentified transcripts)	9.0339
	NA (Unidentified transcripts)	9.74063
	NA (Unidentified transcripts)	9.98492
	NA (Unidentified transcripts)	8.65395
	NA (Unidentified transcripts)	9.00283
	NA (Unidentified transcripts)	8.40419
	NA (Unidentified transcripts)	9.32769
	NA (Unidentified transcripts)	8.66723
	NA (Unidentified transcripts)	7.28872
	NA (Unidentified transcripts)	8.47835
	NA (Unidentified transcripts)	8.01879
	NA (Unidentified transcripts)	10.2838
	NA (Unidentified transcripts)	8.85408
	NA (Unidentified transcripts)	8.96679
	NA (Unidentified transcripts)	8.67776
	NA (Unidentified transcripts)	8.46321
	NA (Unidentified transcripts)	8.65795
	NA (Unidentified transcripts)	9.59058
	NA (Unidentified transcripts)	9.05142
	NA (Unidentified transcripts)	10.6756
	NA (Unidentified transcripts)	7.22313
	NA (Unidentified transcripts)	10.5716
	NA (Unidentified transcripts)	8.12136
	NA (Unidentified transcripts)	9.65329
	NA (Unidentified transcripts)	8.89414
	NA (Unidentified transcripts)	11.418
	NA (Unidentified transcripts)	10.6553
	NA (Unidentified transcripts)	8.53193
	NA (Unidentified transcripts)	8.23625
	NA (Unidentified transcripts)	8.59406
	NA (Unidentified transcripts)	8.42934
	NA (Unidentified transcripts)	9.91209
	NA (Unidentified transcripts)	7.65662
	NA (Unidentified transcripts)	9.19744
	NA (Unidentified transcripts)	9.61407
	NA (Unidentified transcripts)	8.48436
	NA (Unidentified transcripts)	8.8436
	NA (Unidentified transcripts)	10.2275
	NA (Unidentified transcripts)	9.30918
	NA (Unidentified transcripts)	7.95817
	NA (Unidentified transcripts)	9.06231
	NA (Unidentified transcripts)	10.0713
	NA (Unidentified transcripts)	10.1068
	NA (Unidentified transcripts)	9.05122
	NA (Unidentified transcripts)	8.68212
	NA (Unidentified transcripts)	9.89828
	NA (Unidentified transcripts)	9.32518
	NA (Unidentified transcripts)	10.4002
	NA (Unidentified transcripts)	7.34265
	NA (Unidentified transcripts)	8.16879
	NA (Unidentified transcripts)	9.30664
	NA (Unidentified transcripts)	7.7444
	NA (Unidentified transcripts)	8.35255
	NA (Unidentified transcripts)	10.2425
	NA (Unidentified transcripts)	4.61761
	NA (Unidentified transcripts)	10.7723
	NA (Unidentified transcripts)	10.9764
	NA (Unidentified transcripts)	7.99373
	NA (Unidentified transcripts)	9.27751
	NA (Unidentified transcripts)	9.87711
	NA (Unidentified transcripts)	8.50816
	NA (Unidentified transcripts)	7.51229
	NA (Unidentified transcripts)	12.0159
	NA (Unidentified transcripts)	6.96679
	NA (Unidentified transcripts)	11.5163
	NA (Unidentified transcripts)	8.16318
	NA (Unidentified transcripts)	9.99042
	NA (Unidentified transcripts)	8.09411
	NA (Unidentified transcripts)	8.54601
	NA (Unidentified transcripts)	10.2557
	NA (Unidentified transcripts)	9.30918
	NA (Unidentified transcripts)	7.97107
	NA (Unidentified transcripts)	9.63381
	NA (Unidentified transcripts)	10.3302
	NA (Unidentified transcripts)	8.78392
	NA (Unidentified transcripts)	7.83578
	NA (Unidentified transcripts)	9.14052
	NA (Unidentified transcripts)	8.83891
	NA (Unidentified transcripts)	9.41525
	NA (Unidentified transcripts)	9.51258
	NA (Unidentified transcripts)	8.53737
	NA (Unidentified transcripts)	7.98386
	NA (Unidentified transcripts)	9.54458
	NA (Unidentified transcripts)	7.80809
	NA (Unidentified transcripts)	9.38825
	NA (Unidentified transcripts)	9.31762
	NA (Unidentified transcripts)	7.69168
	NA (Unidentified transcripts)	8.72168
	NA (Unidentified transcripts)	11.4548
	NA (Unidentified transcripts)	10.3542
	NA (Unidentified transcripts)	9.14622
	NA (Unidentified transcripts)	10.4332
	NA (Unidentified transcripts)	10.0184
	NA (Unidentified transcripts)	9.20928
	NA (Unidentified transcripts)	8.1175
	NA (Unidentified transcripts)	9.25043
	NA (Unidentified transcripts)	9.16973
	NA (Unidentified transcripts)	8.58009
	NA (Unidentified transcripts)	7.88735
	NA (Unidentified transcripts)	8.61941
	NA (Unidentified transcripts)	8.39145
	NA (Unidentified transcripts)	8.53447
	NA (Unidentified transcripts)	7.99653
	NA (Unidentified transcripts)	8.06632
	NA (Unidentified transcripts)	10.6106
	NA (Unidentified transcripts)	10.5834
	NA (Unidentified transcripts)	8.90763
	NA (Unidentified transcripts)	8.90539
	NA (Unidentified transcripts)	7.26097
	NA (Unidentified transcripts)	8.50757
	NA (Unidentified transcripts)	8.61613
	NA (Unidentified transcripts)	9.43788
	NA (Unidentified transcripts)	8.65555
	NA (Unidentified transcripts)	7.85987
	NA (Unidentified transcripts)	8.45507
	NA (Unidentified transcripts)	10.519
	NA (Unidentified transcripts)	8.55461
	NA (Unidentified transcripts)	7.85059
	NA (Unidentified transcripts)	9.02465
	NA (Unidentified transcripts)	8.81943
	NA (Unidentified transcripts)	10.8717
	NA (Unidentified transcripts)	9.64995
	NA (Unidentified transcripts)	8.7469
	NA (Unidentified transcripts)	7.5417
	NA (Unidentified transcripts)	8.96249
	NA (Unidentified transcripts)	10.7486
	NA (Unidentified transcripts)	10.3185
	NA (Unidentified transcripts)	7.90986
	NA (Unidentified transcripts)	10.6331
	NA (Unidentified transcripts)	9.47685
	NA (Unidentified transcripts)	11.0941
	NA (Unidentified transcripts)	8.23268
	NA (Unidentified transcripts)	6.84593
	NA (Unidentified transcripts)	8.51405
	NA (Unidentified transcripts)	9.76491
	NA (Unidentified transcripts)	9.23506
	NA (Unidentified transcripts)	9.3591
	NA (Unidentified transcripts)	9.1781
	NA (Unidentified transcripts)	9.37537
	NA (Unidentified transcripts)	9.04004
	NA (Unidentified transcripts)	9.7351
	NA (Unidentified transcripts)	7.68299
	NA (Unidentified transcripts)	7.62975
	NA (Unidentified transcripts)	8.38825
	NA (Unidentified transcripts)	8.34926
	NA (Unidentified transcripts)	7.07432
	NA (Unidentified transcripts)	11.2479
	NA (Unidentified transcripts)	7.13289
	NA (Unidentified transcripts)	10.9276
	NA (Unidentified transcripts)	8.0091
	NA (Unidentified transcripts)	7.56315
	NA (Unidentified transcripts)	8.21833
	NA (Unidentified transcripts)	9.67579
	NA (Unidentified transcripts)	10.4394
	NA (Unidentified transcripts)	9.48586
	NA (Unidentified transcripts)	10.7888
	NA (Unidentified transcripts)	11.4941
	NA (Unidentified transcripts)	6.75438
	NA (Unidentified transcripts)	8.30069
	NA (Unidentified transcripts)	8.97748
	NA (Unidentified transcripts)	9.08028
	NA (Unidentified transcripts)	8.3193
	NA (Unidentified transcripts)	10.6712
	NA (Unidentified transcripts)	10.5243
	NA (Unidentified transcripts)	9.41682
	NA (Unidentified transcripts)	9.28528
	NA (Unidentified transcripts)	10.893
	NA (Unidentified transcripts)	8.97748
	NA (Unidentified transcripts)	7.23803
	NA (Unidentified transcripts)	8.77046
	NA (Unidentified transcripts)	7.9213
	NA (Unidentified transcripts)	10.8794
	NA (Unidentified transcripts)	8.76676
	NA (Unidentified transcripts)	7.20018
	NA (Unidentified transcripts)	8.50521
	NA (Unidentified transcripts)	11.0313
	NA (Unidentified transcripts)	7.62975
	NA (Unidentified transcripts)	9.77292
	NA (Unidentified transcripts)	8.91543
	NA (Unidentified transcripts)	9.2697
	NA (Unidentified transcripts)	7.90539
	NA (Unidentified transcripts)	8.08226
	NA (Unidentified transcripts)	9.97855
	NA (Unidentified transcripts)	9.62975
	NA (Unidentified transcripts)	8.59128
	NA (Unidentified transcripts)	8.39145
	NA (Unidentified transcripts)	7.95385
	NA (Unidentified transcripts)	9.82002
	NA (Unidentified transcripts)	8.63787
	NA (Unidentified transcripts)	8.47986
	NA (Unidentified transcripts)	9.71785
	NA (Unidentified transcripts)	9.4328
	NA (Unidentified transcripts)	9.98315
	NA (Unidentified transcripts)	9.23447
	NA (Unidentified transcripts)	9.51991
	NA (Unidentified transcripts)	8.81685
	NA (Unidentified transcripts)	9.96803
	NA (Unidentified transcripts)	9.44638
	NA (Unidentified transcripts)	9.17995
	NA (Unidentified transcripts)	10.15
	NA (Unidentified transcripts)	6.77741
	NA (Unidentified transcripts)	11.3746
	NA (Unidentified transcripts)	8.25746
	NA (Unidentified transcripts)	7.26796
	NA (Unidentified transcripts)	8.97642
	NA (Unidentified transcripts)	9.24955
	NA (Unidentified transcripts)	10.5019
	NA (Unidentified transcripts)	9.87139
	NA (Unidentified transcripts)	8.66987
	NA (Unidentified transcripts)	8.05829
	NA (Unidentified transcripts)	7.91432
	NA (Unidentified transcripts)	9.0849
	NA (Unidentified transcripts)	9.08226
	NA (Unidentified transcripts)	9.09999
	NA (Unidentified transcripts)	7.73434
	NA (Unidentified transcripts)	8.86909
	NA (Unidentified transcripts)	7.73938
	NA (Unidentified transcripts)	9.23447
	NA (Unidentified transcripts)	9.07531
	NA (Unidentified transcripts)	8.09607
	NA (Unidentified transcripts)	7.45405
	NA (Unidentified transcripts)	9.93532
	NA (Unidentified transcripts)	7.43556
	NA (Unidentified transcripts)	8.11557
	NA (Unidentified transcripts)	9.20819
	NA (Unidentified transcripts)	7.99401
	NA (Unidentified transcripts)	9.65928
	NA (Unidentified transcripts)	9.35747
	NA (Unidentified transcripts)	10.592
	NA (Unidentified transcripts)	9.97642
	NA (Unidentified transcripts)	8.80689
	NA (Unidentified transcripts)	9.23447
	NA (Unidentified transcripts)	8.10195
	NA (Unidentified transcripts)	8.49333
	NA (Unidentified transcripts)	9.45252
	NA (Unidentified transcripts)	9.53737
	NA (Unidentified transcripts)	9.24276
	NA (Unidentified transcripts)	9.40894
	NA (Unidentified transcripts)	7.94951
	NA (Unidentified transcripts)	10.336
	NA (Unidentified transcripts)	8.13289
	NA (Unidentified transcripts)	7.87825
	NA (Unidentified transcripts)	10.8197
	NA (Unidentified transcripts)	10.7982
	NA (Unidentified transcripts)	10.7715
	NA (Unidentified transcripts)	9.09017
	NA (Unidentified transcripts)	9.97642
	NA (Unidentified transcripts)	10.7204
	NA (Unidentified transcripts)	5.88271
	NA (Unidentified transcripts)	7.17066
	NA (Unidentified transcripts)	8.69428
	NA (Unidentified transcripts)	9.55746
	NA (Unidentified transcripts)	9.05088
	NA (Unidentified transcripts)	7.40181
	NA (Unidentified transcripts)	11.6593
	NA (Unidentified transcripts)	6.8964
	NA (Unidentified transcripts)	8.88849
	NA (Unidentified transcripts)	7.84126
	NA (Unidentified transcripts)	9.71274
	NA (Unidentified transcripts)	4.16357
	NA (Unidentified transcripts)	7.85987
	NA (Unidentified transcripts)	9.15755
	NA (Unidentified transcripts)	8.97748
	NA (Unidentified transcripts)	9.37699
	NA (Unidentified transcripts)	10.4464
	NA (Unidentified transcripts)	10.7955
	NA (Unidentified transcripts)	7.60789
	NA (Unidentified transcripts)	7.84126
	NA (Unidentified transcripts)	9.11557
	NA (Unidentified transcripts)	9.89188
	NA (Unidentified transcripts)	10.7369
	NA (Unidentified transcripts)	8.51111
	NA (Unidentified transcripts)	8.45099
	NA (Unidentified transcripts)	8.3193
	NA (Unidentified transcripts)	9.40578
	NA (Unidentified transcripts)	10.098
	NA (Unidentified transcripts)	8.22313
	NA (Unidentified transcripts)	7.66723
	NA (Unidentified transcripts)	8.00213
	NA (Unidentified transcripts)	3.75113
	NA (Unidentified transcripts)	9.19652
	NA (Unidentified transcripts)	7.87368
	NA (Unidentified transcripts)	8.02321
[truncated: 977 more rows]
