# Supplementary material for: Transcriptomic dissection reveals wide spread differential expression in chickpea during early time points of Fusarium oxysporum f. sp. ciceri Race 1 attack
Source: PLoS One. 2017 May 25;12(5):e0178164. doi: 10.1371/journal.pone.0178164 (PMC5460890; doi:10.1371/journal.pone.0178164)
Supplement: S9 Table — Table containing list of protein names and their abbreviation used in the Radar plot. (XLSX) [file pone.0178164.s015.xlsx]

## Sheet: Sheet1
S9 Table. Annotation table with abbrevaition names used in Radar Plot
Expressed Only in JG - DEFENSE	short names
Protein names
Putative senescence-associated protein (Fragment)	SAP
Non-cyanogenic beta-glucosidase (EC 3.2.1.21)	NCBG
Peptidyl-prolyl cis-trans isomerase (EC 5.2.1.8)	ROC7
Extensin	EXT
Coproporphyrinogen-III oxidase	LIN2
Polygalacturonase	PGRSE
Polygalacturonase (EC 3.2.1.15) (Fragment)	MAP2
Mitogen-activated protein kinase 2 (Uncharacterized protein)	MPK6
2-aminoethanethiol dioxygenase (Cupin, RmlC-type)	2-AED
Serine/threonine protein kinase atr	TOR
PAR-1a protein	PAR1a
Beta-galactosidase (EC 3.2.1.23)	BGL2
Sulfotransferase domain	ST2A
Lactoylglutathione lyase	ATGLX1
Sieve element occlusion c (Uncharacterized protein)	SEOC
Expressed Only in WR - DEFENSE
Protein names
Pathogenesis related protein	PR
TIR-NBS disease resistance-like protein	TR-NBSR
Coiled-coil domain-containing protein 109A	CCD109a
Alpha-amylase/subtilisin inhibitor	AAI
Polygalacturonase inhibiting protein	PGIP
Beta-glucosidase D4	BGD4
Glucan-endo-1,3-beta-glucosidase (EC 3.2.1.39)	G1,3BG
Beta-glucosidase G2	BGG2
Beta-glucosidase D2	BGD2
Beta-glucosidase D7	BGD7
Cellulose synthase-like protein	CSLD3
Leucoanthocyanidin dioxygenase	LTCD
Trehalose-phosphate phosphatase	TPP
Eugenol synthase	EGS
L-ascorbate oxidase	LAO
Patatin-like protein	PP
Expressed Both JG and WR - DEFENSE
Protein names
Putative wound-induced protein	T9A4.6
Class I chitinase (EC 3.2.1.14)	Oschib
Thaumatin-like protein PR-5b (Fragment)	PR5B
Disease resistance response protein (Uncharacterized protein)	DRRP
Germin-like protein subfamily 1 member	GPS1
Expressed Only on Inf- DEFENSE
Elements expressed in both "J4" and "W4" post infection:
Cc-nbs-lrr resistance protein	CNLR
Resistance protein	RP
NBS-containing resistance-like protein	NBSR
Peptidyl-prolyl cis-trans isomerase (EC 5.2.1.8)	PPCTI
Peptidyl-prolyl cis-trans isomerase	PPCTI2
Beta-galactosidase (EC 3.2.1.23)	BGSE
Lectin	LEC
Expressed Only in JG - METABOLISM
Protein names
Non-cyanogenic beta-glucosidase (EC 3.2.1.21)	NCBG
Arylacetamide deacetylase	AAD
Aspartate aminotransferase (EC 2.6.1.1)	AAMT
Pyruvate decarboxylase isozyme	PDCI
Serine hydroxymethyltransferase (EC 2.1.2.1)	SHM1
Alcohol dehydrogenase	ADH1
NADH dehydrogenase subunit 7	NDS7
(Iso)flavonoid glycosyltransferase	IFGT
NADH glutamate synthase (EC 1.4.1.14)	NGS
S-adenosylmethionine synthase (EC 2.5.1.6)	MTO3
UTP-glucose 1 phosphate uridylyltransferase	UGPU
Pyridoxine biosynthesis protein	PBP
Malate synthase (EC 2.3.3.9)	MLS
1-aminocyclopropane-1-carboxylate oxidase	ACO1
Trans-cinnamate 4-monooxygenase	C4H
Hydroxyproline-rich glycoprotein (Fragment)	HRG
Succinate dehydrogenase	SDH1
Methionine aminopeptidase (EC 3.4.11.18)	MAPEP
Coproporphyrinogen-III oxidase	CPO
Polygalacturonase	PGS
Polygalacturonase (EC 3.2.1.15) (Fragment)	PGS2
NADH-ubiquinone oxidoreductase subunit	NUO
Lipoyl synthase 1, mitochondrial (EC 2.8.1.8) (Lipoate synthase 1) (LS 1) (Lip-syn 1) (Lipoic acid synthase 1)	LIP1
Beta-galactosidase (EC 3.2.1.23)	BG
Adenosine 5'-phosphosulfate reductase (Uncharacterized protein)	A PR3
Cytochrome P450 monooxygenase CYP93E2	CP450
Short-chain alcohol dehydrogenase	SCAD
Lipoxygenase (EC 1.13.11.-) (Fragment)	LOX1
Sulfotransferase domain	ST2A
Lactoylglutathione lyase	ATGLX1
Expressed Only in WR - MEATABOLISM
Protein names
Beta-glucosidase D4	BGD4
Glucan-endo-1,3-beta-glucosidase (EC 3.2.1.39)	GEBG
Beta-glucosidase G2	BGG2
Beta-glucosidase D2	BGD2
Beta-glucosidase D7	BGD7
Cytochrome P450 monooxygenase (EC 1.14.14.1)	CP450M
Isoflavone-7-O-methyltransferase (SAM dependent isoflavone 7-O-methyltransferase)	I0MT
Quinonprotein alcohol dehydrogenase-like	QAD
Beta-fructofuranosidase, cell wall isozyme	CWINV1
CTP synthase like protein	CSP
Glutamate dehydrogenase	GDH3
Acidic endochitinase (EC 3.2.1.14)	AEND
1-aminocyclopropane-1-carboxylate oxidase-like protein	ACO1
Isoflavone reductase-like protein	IRP
Asparagine synthetase (EC 6.3.5.4)	ASN1
ATFP4-like protein	ATFP4
Myrcene synthase (Terpene synthase)	MYS
Cellulose synthase-like protein	CES
Leucoanthocyanidin dioxygenase	LCD
Trehalose-phosphate phosphatase	TPP
Eugenol synthase	EUG
Early nodulin	ENOD
Glyceraldehyde 3-Phosphatedehydrogenase A SUBUNIT 2	TIM
Nudix hydrolase (Uncharacterized protein)	NUH
Sucrose synthase	SUS4
Phosphoenolpyruvate carboxylase	PCK1
Expressed Both JG and WR - METABOLISM
Protein names
Cytochrome P450	CP450
Phosphoenolpyruvate carboxykinase	PEPCK
Glutamine synthetase (EC 6.3.1.2)	GLS
Cytosolic fructose-1 6-bisphosphatase	CFBPP
Phosphoenolpyruvate carboxylase (EC 4.1.1.31) (Uncharacterized protein)	PEPCK
Expressed Only on Inf - METABOLISM
Elements expressed in both "J4" and "W4" post infection:
Ribonucleoside-diphosphate reductase (EC 1.17.4.1)	RDR
Rhamnose synthase	RHM1
GDP-D-mannose pyrophosphorylase (EC 2.7.7.22)	CYT1
Transketolase	TRKT
2-oxoisovalerate dehydrogenase subunit beta	ODSB
Histidinol dehydrogenase, chloroplastic (HDH) (EC 1.1.1.23)	HDHC
Putative isovaleryl-CoA dehydrogenase/auxin binding protein (Fragment)	IVD
3-methylcrotonyl-CoA carboxylase	MCC
Pentatricopeptide repeat-containing protein	PRCP
Triosephosphate isomerase (EC 5.3.1.1)	TPI
Formate dehydrogenase	FDH
Alcohol dehydrogenase class-3 (EC 1.1.1.1) (Alcohol dehydrogenase class-III) (Glutathione-dependent formaldehyde dehydrogenase) (FALDH) (FDH) (GSH-FDH) (EC 1.1.1.-) (S-(hydroxymethyl)glutathione dehydrogenase) (EC 1.1.1.284)	HOT5
Malate dehydrogenase (EC 1.1.1.37)	PMDH1
Adenosylhomocysteinase (EC 3.3.1.1)	MEE58
Arogenate dehydratase/prephenate dehydratase	AD
Acetyl-CoA acetyltransferase, cytosolic	ACT
Adenylosuccinate synthetase, chloroplastic (AMPSase) (AdSS) (EC 6.3.4.4) (IMP--aspartate ligase)	ADSS
Isocitrate dehydrogenase	IDH
Citrate synthase	CSS
Lysine--tRNA ligase (EC 6.1.1.6) (Lysyl-tRNA synthetase)	LTL
Dihydroxy-acid dehydratase	DAD
Alpha amylase	AMY1
Methionine aminopeptidase (EC 3.4.11.18)	MAPD
RuvB-like helicase	RUBV
Serine hydroxymethyltransferase (EC 2.1.2.1)	SHM
Dihydrolipoyl dehydrogenase (EC 1.8.1.4)	MTLPD2
Delta-1-pyrroline-5-carboxylate synthetase	P5CS1
N-acetyltransferase (Fragment)	NAT
Para-hydroxybenzoate-polyprenyltransferase	PHPP
Phosphatidylinositol N-acetylglucosaminyltransferase subunit A	PAAT
Glycerol kinase	GKS
Phosphorylase (EC 2.4.1.1)	PRL
Chorismate synthase (EC 4.2.3.5)	CHRS
Isopentenyl-diphosphate Delta-isomerase	IPP2
UTP-glucose 1 phosphate uridylyltransferase	UGPU
Acetyl-coenzyme A synthetase	ACS
NADH-dependent glutamate synthase	GLT1
Myo inositol 1-phosphate synthase (Myo-inositol 1-phosphate synthase) (Myoinositol 1-phosphate synthase)	MIPS2
Starch branching enzyme II (EC 2.4.1.18)	SBE2.2
Beta-galactosidase (EC 3.2.1.23)	BGT
Obg-like ATPase	OATS
Glutathione reductase	GR
Expressed Only in JG - SIGNALING
Protein names
Heat shock protein	HSP101
70 kDa heat shock cognate protein 1	HSF70
Auxin-induced protein 6B	AIP6B
GTP-binding protein	GTPBP
Mitogen-activated protein kinase 2 (Uncharacterized protein)	MAPK2
2-aminoethanethiol dioxygenase (Cupin, RmlC-type)	AEDO
Serine/threonine protein kinase atr	STPK
Lipoyl synthase 1, mitochondrial (EC 2.8.1.8) (Lipoate synthase 1) (LS 1) (Lip-syn 1) (Lipoic acid synthase 1)	LSM
Casein kinase I isoform delta-like protein	CKDL
Ethylene-responsive transcription factor RAP2-9	ERFR
R2R3-MYB transcription factor LjPAP	RRMYB
Chloroplast small heat shock protein	CHSP
Wall-associated receptor kinase-like protein	WARK
Expressed Only in WR - SIGNALING
Protein names
Early nodulin	ENOD
Kinase-like protein	KINP
Ser/Thr protein kinase	STPK
MYB transcription factor	MYBTF
WRKY transcription factor WRKY109669	WRKY109669
Receptor-like protein kinase	RPK
WRKY transcription factor	WRKYTF
Serine/threonine protein kinase	STPK
Ethylene responsive transcription factor 2b	ERF2B
CRT/DRE binding factor 4	DREB4
Expressed Both JG and WR - SIGNALING
Protein names
Transcription factor bHLH93	BHLH93
Cysteine-rich repeat secretory protein	CRRS
Heat-shock protein	HSF1
HSP90-1 (Uncharacterized protein)	HSP90-1
Ethylene-responsive transcription factor	ERFTF
Guanine nucleotide-binding protein subunit beta-like protein	GNBPB
Serine/threonine-protein phosphatase (EC 3.1.3.16)	STPP
Ethylene-responsive transcription factor RAP2-6	RAP2-6
Homeodomain-like	HDL
Elongation factor G	EFG
Eukaryotic initiation factor 4A (Helicase, C-terminal)	EIF4A
BZIP transcription factor bZIP73A	BZIP73A
Expressed Only on Inf - SIGNALING
Elements expressed in both "J4" and "W4" post infection:
Myo inositol 1-phosphate synthase (Myo-inositol 1-phosphate synthase) (Myoinositol 1-phosphate synthase)	MIPS
Starch branching enzyme II (EC 2.4.1.18)	SBRE
Nucleoside diphosphate kinase (EC 2.7.4.6)	NDK
Kinase-like protein	KLP
Putative JUN kinase activation domain binding protein	JUNACT
Ser/Thr specific protein phosphatase 2A B regulatory subunit alpha isoform	STPP2A
Receptor-like serine/threonine kinase	RSTK
Serine/threonine-protein kinase (EC 2.7.11.1)	STPK
Serine/threonine-protein kinase RIO1 (EC 2.7.11.1)	RIO1
14-3-3-like protein A (VFA-1433A)	GRF2
Receptor-like protein kinase	RPK
Leucine zipper protein	LZP
Calmodulin	CAM5
Putative Rac GTPase	RACGS
Serine/threonine-protein phosphatase (EC 3.1.3.16)	STPP2A
AP-2 complex subunit beta	AP2B
Expressed Only in JG - ROS regulation
Protein names
Obg-like ATPase	OBATS
V-H(+)-ATPase subunit A	VHA-A
ATP synthase subunit alpha	Atp1
ATP synthase subunit beta (EC 3.6.3.14)	ATPSB
NADH-ubiquinone oxidoreductase subunit	T518.3
Expressed Only in WR - ROS regulation
Protein names
NADH cytochrome b5 reductase	ATCBR
Peroxidase (EC 1.11.1.7)	PERXS
Putative respiratory burst oxidase-like protein A	RBOH
L-ascorbate oxidase	LASCO
Nudix hydrolase (Uncharacterized protein)	NUHY
Expressed Both JG and WR - ROS regulation
Protein names
Peroxidase	PERXS
Expressed Only on Inf - ROS regulation
Manganese superoxide dismutase	MSD
Reduced sugar response factor	RSR4
Thioredoxin	NTRC/B
Copper superoxide dismutase	CSD
Expressed Only in JG - Pro syn and deg
Protein names
Peptidyl-prolyl cis-trans isomerase (EC 5.2.1.8)	FKBP15-2
Regulator of nonsense transcripts-like protein	LBA1
Nucleolar protein (Uncharacterized protein)	NUP
26S protease regulatory subunit 6A-like protein	RUB1
Ubiquitin fusion protein	UBQ1
Ribosomal protein	RIBP
40S ribosomal protein S24	RPS24
Histone deacetylase (EC 3.5.1.98)	HD
Expressed Only in WR - Pro syn and deg
Protein names
40S ribosomal protein S12	RPS12
Elongation factor 1-alpha (EF-1-alpha)	T6D22.3
FACT complex subunit SSRP1	ATHMG
Expressed Both JG and WR - Pro syn and deg
Protein names
Ubiquitin	UBQ
DNA-directed RNA polymerase (EC 2.7.7.6)	DDRP
DEAD-box ATP-dependent RNA helicase	DBADRH
Ribosomal protein L15	RPL15
DNA polymerase (EC 2.7.7.7)	EMB2780
Expressed Only on Infn - Pro syn and deg
Elements expressed in both "J4" and "W4" post infection:
Peptidyl-prolyl cis-trans isomerase (EC 5.2.1.8)	PPCTI
Peptidyl-prolyl cis-trans isomerase	PPCTI
Proteasome subunit alpha type (EC 3.4.25.1)	PaB1
Proteasome subunit beta type (EC 3.4.25.1)	PSBT
Proteasome subunit beta type (EC 3.4.25.1) (Fragment)	PBE1
26S proteasome regulatory subunit-like protein (AAA ATPase; 26S proteasome subunit P45)	PRS26S
26S proteasome non-ATPase regulatory subunit	PBNAR26S
Ubiquitin fusion protein	UBFP
Ubiquitin-conjugating enzyme	UBQ10
Ubiquitin carrier protein (Uncharacterized protein)	UBQ35
Proteasome subunit alpha type-7 (EC 3.4.25.1) (20S proteasome alpha subunit D) (20S proteasome subunit alpha-4)	RPT2A
Diphthamide biosynthesis protein 1	DBP1
50S ribosomal protein L17	RPL17
DNA-directed RNA polymerase (EC 2.7.7.6)	DDRP
60S ribosomal protein L36	RPL36
Deoxyhypusine synthase (EC 2.5.1.46)	DOPS
Translation initiation factor	TIF
Translation factor GUF1 homolog, mitochondrial (EC 3.6.5.n1) (Elongation factor 4 homolog) (GTPase GUF1 homolog) (Ribosomal back-translocase)	GUF1H
Elongation factor Tu	EFTU
Ribosomal protein L15	RPL15
60S ribosomal protein L13	RPL13
40S ribosomal protein S6	RPS6
40S ribosomal protein SA	RPSA
Seryl-tRNA synthetase	STRS
Small nuclear ribonucleoprotein Sm D3 (Uncharacterized protein)	SMD3
Expressed Only in JG - Structural
Protein names
Extensin	EXT
Tubulin alpha-1 chain	TUA6
NifU-like protein	NFU4
Proline-rich cell wall protein	PCWP
KRR1 small subunit processome component (KRR-R motif-containing protein 1)	F8L15.150
Casein kinase I isoform delta-like protein	CKID
Fasciclin-like arabinogalactan protein	FLA12
Cellulose synthase	IRX3
Early light inducible protein	ELIP1
Sieve element occlusion c (Uncharacterized protein)	SEOC
Aquaporin TIP1-1	Gamma TIP
Aquaporin TIP2-1	Delta TIP
Expressed Only in WR - Structural
Protein names
Chlorophyll a-b binding protein	LHCA2
Chlorophyll a/b binding protein	LHB1B1
Expressed Both JG and WR - Structural
Protein names
Histone H4	HISH4
Polyubiquitin	PUBQ
Extensin class 1 protein	EXT
Aquaporin NIP1-2 (Multifunctional aquaporin)	AQNIP2
Expressed Only on Inf - Structural
Elements expressed in both "J4" and "W4" post infection:
Formin-like protein	ATFH8
Histone H2A	HISH2A
Tubulin beta chain	TUBB
Cytochrome b-c1 complex subunit Rieske, mitochondrial (EC 1.10.2.2)	CYBC
Histone H3 (Fragment)	HISH3
TNP2	TNP2
Tubulin gamma chain	GCP2
Structural maintenance of chromosomes protein	SMC2
Expressed Only in JG - Transport
Protein names
Peptide transporter PTR5	PEPT
PtxA protein	PTXA
Ran1	RAN1
Aquaporin TIP1-1	TIP1-1
Aquaporin TIP2-1	TIP1-2
Sucrose transport protein SUF1	SUC2
Expressed Only in WR - Transport
Protein names
K(+)/H(+) antiporter (Sodium/hydrogen exchanger)	CHX20
Nitrate transporter	NRT
Expressed Both JG and WR - Transport
Protein names
Aquaporin NIP1-2 (Multifunctional aquaporin)	NIP1-2
Metal transporter	MET
Nitrate reductase	NIR
Expressed Only on Inf - Transport
Elements expressed in both "J4" and "W4" post infection:
Trafficking protein particle complex subunit (Uncharacterized protein)	TRFP
Glutamate-gated kainate-type ion channel receptor subunit GluR5	GLGK
ABC transporter family protein	ATGCN
Importin subunit alpha	IMPA
Vacuolar sorting protein 4b	SKD
Transmembrane emp24 domain-containing protein	TEMP
Expressed Only in WR - Storage
Protein names
Patatin-like protein	PLA2A
Expressed Both JG and WR - Storage
Protein names
Germin-like protein subfamily 1 member	GER
Expressed Only on Infn - Storage
Elements expressed in both "J4" and "W4" post infection:
Lectin	LEC
